# Supplementary material for: Rice Transcriptome Analysis Reveals Nitrogen Starvation Modulates Differential Alternative Splicing and Transcript Usage in Various Metabolism-Related Genes
Source: Life (Basel). 2021 Mar 27;11(4):285. doi: 10.3390/life11040285 (PMC8066416; doi:10.3390/life11040285)
Supplement: Supplementary file 1 [file life-11-00285-s001.zip]

Archive with 4 entries (4 files):
- Supplementary Figures.doc
- Table S1.xls
- Table S2.xls
- Table S3.xls
