# Supplementary material for: Rice Transcriptome Analysis Reveals Nitrogen Starvation Modulates Differential Alternative Splicing and Transcript Usage in Various Metabolism-Related Genes
Source: Life (Basel). 2021 Mar 27;11(4):285. doi: 10.3390/life11040285 (PMC8066416; doi:10.3390/life11040285)
Supplement: Supplementary file 1 [file life-11-00285-s001.zip › Table S1.xls]

## Sheet: FileS1
Article: Rice transcriptome analysis revealed nitrogen starvation modulates differential alternative splicing and transcript usage in various metabolism related genes.
Authors: Saurabh Chauhdary and Meenu Kalkal
File S1: List of differentially expressed genes (DEGs), differentially alternative spliced (DAS) genes, differentially expressed transcripts (DETs), and differentially transcript usage (DTU) tran-scripts, in genotype, tissues and condition dependent comparative analysis.

## Sheet: Genotype_Specific
DE_genes	DAS_genes	DE_trans	DTU_trans
Os05g0546800	Os01g0155600	Os01t0363500-01	Os01t0155600-01
Os11g0206000	Os01g0185200	Os01t0725000-01	Os01t0155600-02
Os01g0105400	Os01g0236300	Os01t0944200-01	Os01t0185200-01
Os01g0944200	Os01g0238800	Os05t0546800-01	Os01t0185200-03
Os04g0290000	Os01g0253300	Os06t0271500-02	Os01t0236300-01
Os05g0547100	Os01g0254100	Os01t0105400-01	Os01t0236300-02
Os07g0115200	Os01g0337600	Os11t0206000-01	Os01t0238800-01
Os01g0363500	Os01g0363500	Os05t0547100-01	Os01t0238800-02
Os05g0328000	Os01g0367300	Os06t0713400-01	Os01t0253300-01
Os06g0730200	Os01g0390400	Os05t0547700-02	Os01t0253300-02
Os12g0121200	Os01g0516600	Os06t0730200-01	Os01t0254100-01
Os01g0362400	Os01g0524500	Os07t0115200-01	Os01t0254100-02
Os02g0147300	Os01g0534800	Os02t0147300-01	Os01t0337600-01
Os08g0527600	Os01g0550100	Os12t0121200-01	Os01t0337600-02
Os11g0689800	Os01g0550300	Os01t0714600-01	Os01t0363500-01
Os06g0713400	Os01g0565600	Os04t0290000-01	Os01t0363500-02
Os11g0308100	Os01g0681600	Os05t0328000-01	Os01t0367300-01
Os01g0725000	Os01g0683100	Os06t0135000-01	Os01t0367300-02
Os01g0714600	Os01g0685800	Os07t0543700-01	Os01t0390400-02
Os01g0934500	Os01g0750100	Os08t0527600-01	Os01t0390400-03
Os03g0269100	Os01g0773100	Os10t0132300-01	Os01t0516600-01
Os07g0200900	Os01g0807900	Os10t0165400-01	Os01t0516600-02
Os10g0132300	Os01g0837500	Os01t0158000-02	Os01t0524500-01
Os02g0729300	Os01g0842200	Os11t0689800-01	Os01t0524500-02
Os11g0205500	Os01g0856500	Os07t0200900-01	Os01t0534800-01
Os12g0118800	Os01g0897800	Os10t0437525-00	Os01t0534800-02
Os05g0298900	Os01g0902300	Os01t0362400-01	Os01t0550100-01
Os10g0437525	Os01g0905200	Os03t0400000-00	Os01t0550100-02
Os10g0165400	Os01g0907300	Os01t0961600-01	Os01t0550300-01
Os07g0521600	Os01g0934000	Os02t0729300-01	Os01t0550300-02
Os07g0204800	Os01g0934500	Os06t0637800-01	Os01t0565600-01
Os02g0147600	Os01g0966000	Os11t0308100-01	Os01t0565600-03
Os03g0395700	Os01g0978100	Os07t0204800-01	Os01t0681600-01
Os03g0400000	Os02g0164300	Os02t0147600-01	Os01t0681600-02
Os10g0131800	Os02g0601800	Os05t0473900-01	Os01t0683100-01
Os12g0529200	Os02g0608100	Os12t0132000-01	Os01t0683100-02
Os07g0541900	Os02g0677700	Os10t0131800-01	Os01t0685800-01
Os07g0582800	Os02g0721600	Os11t0616900-01	Os01t0685800-02
Os11g0616900	Os02g0725300	Os07t0582800-01	Os01t0750100-01
Os12g0132000	Os02g0779200	Os06t0347100-01	Os01t0750100-03
Os01g0879000	Os02g0817500	Os07t0541900-01	Os01t0773100-01
Os01g0530100	Os03g0109600	Os12t0529200-01	Os01t0773100-02
Os03g0573750	Os03g0120300	Os06t0648200-02	Os01t0807900-01
Os06g0135000	Os03g0123600	Os02t0156100-01	Os01t0807900-02
Os07g0658500	Os03g0124200	Os07t0236200-01	Os01t0837500-01
Os10g0382600	Os03g0145800	Os07t0521800-01	Os01t0837500-02
Os07g0565000	Os03g0157300	Os04t0345100-01	Os01t0842200-01
Os11g0617800	Os03g0168400	Os04t0459200-01	Os01t0842200-02
Os02g0156100	Os03g0182600	Os01t0967600-01	Os01t0856500-01
Os02g0147200	Os03g0269100	Os03t0708250-00	Os01t0856500-02
Os03g0708250	Os03g0330300	Os04t0218350-01	Os01t0897800-01
Os07g0596200	Os03g0363900	Os07t0538300-01	Os01t0902300-01
Os01g0978500	Os03g0375300	Os11t0617800-01	Os01t0902300-02
Os04g0345100	Os03g0386000	Os03t0573750-01	Os01t0905200-01
Os04g0459200	Os03g0401300	Os12t0576100-00	Os01t0905200-02
Os05g0359700	Os03g0410300	Os02t0734400-00	Os01t0907300-01
Os01g0103400	Os03g0448500	Os02t0147200-01	Os01t0907300-02
Os02g0600650	Os03g0576900	Os11t0205500-01	Os01t0934000-01
Os01g0584300	Os03g0583900	Os07t0521600-01	Os01t0934000-02
Os01g0540000	Os03g0670700	Os03t0269100-01	Os01t0934500-01
Os02g0151800	Os03g0687000	Os01t0584300-01	Os01t0934500-02
Os03g0618900	Os03g0700700	Os01t0540000-00	Os01t0966000-01
Os12g0587200	Os03g0708600	Os01t0366100-01	Os01t0966000-02
Os03g0575500	Os03g0711400	Os07t0596200-01	Os01t0978100-01
Os07g0543700	Os03g0712700	Os01t0363500-02	Os01t0978100-03
Os07g0538300	Os03g0713400	Os02t0600650-01	Os02t0164300-01
Os10g0370100	Os03g0717700	Os07t0170900-01	Os02t0164300-02
Os01g0364450	Os03g0720300	Os12t0118800-01	Os02t0601800-04
Os04g0220501	Os03g0766900	Os01t0563000-03	Os02t0608100-01
Os06g0312900	Os03g0774200	Os01t0879000-01	Os02t0608100-02
Os07g0582700	Os03g0778100	Os01t0943000-01	Os02t0677700-01
Os11g0655200	Os03g0780600	Os02t0435400-01	Os02t0677700-02
Os07g0236200	Os03g0784900	Os07t0658500-00	Os02t0721600-01
Os03g0722200	Os03g0796000	Os10t0382600-01	Os02t0721600-05
Os12g0262100	Os03g0805400	Os02t0151800-01	Os02t0725300-03
Os08g0394000	Os03g0833300	Os05t0298900-01	Os02t0779200-01
Os07g0170900	Os03g0848400	Os11t0665600-00	Os02t0779200-02
Os10g0381601	Os03g0849800	Os01t0103400-01	Os02t0817500-01
Os06g0637800	Os04g0281900	Os01t0732801-01	Os02t0817500-02
Os06g0323100	Os04g0350000	Os04t0220501-00	Os02t0817800-01
Os02g0152200	Os04g0423600	Os07t0121401-01	Os03t0109600-01
Os07g0521800	Os04g0451200	Os08t0394000-01	Os03t0109600-03
Os07g0173700	Os04g0488000	Os12t0587200-01	Os03t0120300-01
Os01g0943000	Os04g0497000	Os01t0158600-01	Os03t0120300-02
Os02g0435200	Os04g0578800	Os07t0565000-01	Os03t0123600-01
Os05g0402900	Os04g0599000	Os01t0553400-01	Os03t0123600-02
Os05g0447800	Os04g0599900	Os03t0575500-01	Os03t0124200-01
Os10g0317300	Os04g0602100	Os07t0173700-00	Os03t0124200-02
Os11g0146000	Os04g0649700	Os07t0582700-01	Os03t0145800-01
Os11g0228600	Os05g0208500	Os10t0370100-01	Os03t0145800-02
Os02g0435400	Os05g0311000	Os06t0323100-01	Os03t0157300-01
Os01g0967600	Os05g0376300	Os12t0262100-01	Os03t0157300-02
Os07g0216100	Os05g0378800	Os01t0530100-01	Os03t0168400-01
Os07g0110100	Os05g0395300	Os10t0317300-01	Os03t0168400-02
Os12g0226400	Os05g0405900	Os04t0428500-01	Os03t0182600-02
Os01g0158600	Os05g0487300	Os03t0700700-01	Os03t0182600-03
Os06g0532301	Os05g0519200	Os05t0359700-01	Os03t0269100-01
Os12g0541300	Os05g0554500	Os10t0381601-01	Os03t0269100-02
Os07g0256866	Os05g0557800	Os01t0978500-01	Os03t0330300-02
Os06g0287500	Os06g0133800	Os07t0216100-01	Os03t0330300-03
Os01g0563000	Os06g0193400	Os05t0447800-00	Os03t0363900-01
Os02g0721100	Os06g0225300	Os01t0956500-01	Os03t0363900-02
Os11g0684700	Os06g0326500	Os11t0655200-01	Os03t0375300-02
Os06g0626200	Os06g0353400	Os03t0395700-01	Os03t0375300-03
Os02g0734400	Os06g0502900	Os03t0618900-01	Os03t0386000-01
Os05g0547700	Os06g0547900	Os06t0711600-02	Os03t0386000-02
Os11g0182900	Os06g0606800	Os05t0370200-01	Os03t0410300-01
Os03g0391400	Os06g0634300	Os03t0722200-01	Os03t0410300-02
Os03g0426350	Os06g0648200	Os01t0364450-00	Os03t0448500-01
Os04g0428500	Os06g0663900	Os06t0719900-00	Os03t0448500-02
Os12g0450500	Os06g0680900	Os07t0110100-01	Os03t0576900-02
Os12g0140200	Os06g0686400	Os02t0721100-01	Os03t0576900-03
Os07g0121401	Os06g0711600	Os06t0193400-02	Os03t0583900-01
Os01g0366100	Os06g0720500	Os11t0505300-01	Os03t0583900-02
Os01g0553400	Os07g0111700	Os05t0402900-01	Os03t0670700-03
Os01g0732801	Os07g0173200	Os11t0182900-00	Os03t0670700-04
Os03g0395801	Os07g0176900	Os02t0435200-01	Os03t0680800-05
Os06g0346201	Os07g0185000	Os03t0400600-01	Os03t0687000-01
Os05g0473900	Os07g0222800	Os11t0649300-01	Os03t0687000-02
Os04g0308000	Os07g0238700	Os11t0228600-01	Os03t0700700-01
Os07g0233200	Os07g0301200	Os06t0312900-01	Os03t0700700-02
Os01g0956500	Os07g0461600	Os11t0685400-01	Os03t0708600-01
Os12g0576100	Os07g0476200	Os06t0287500-01	Os03t0708600-02
Os11g0685400	Os07g0499300	Os07t0233200-01	Os03t0711400-01
Os06g0719900	Os07g0522600	Os11t0545300-01	Os03t0711400-02
Os04g0218350	Os07g0530700	Os11t0684700-01	Os03t0712700-03
Os03g0400600	Os07g0553600	Os03t0732200-01	Os03t0713400-01
Os06g0288300	Os07g0586500	Os03t0583900-02	Os03t0713400-03
Os11g0429900	Os07g0607300	Os11t0503400-01	Os03t0717700-01
Os07g0197400	Os07g0632600	Os01t0158566-00	Os03t0717700-02
Os06g0271500	Os07g0681100	Os01t0253300-01	Os03t0720300-01
Os10g0136100	Os07g0683900	Os02t0594166-01	Os03t0720300-02
Os11g0665600	Os07g0687200	Os06t0346201-00	Os03t0766900-01
Os02g0594166	Os08g0323600	Os06t0532301-01	Os03t0766900-02
Os05g0370200	Os08g0366000	Os12t0450500-01	Os03t0774200-01
Os06g0210500	Os08g0374200	Os06t0682300-01	Os03t0774200-02
Os11g0649300	Os08g0377400	Os11t0541600-00	Os03t0778100-03
Os10g0388500	Os08g0379300	Os03t0426350-00	Os03t0780600-01
Os07g0236300	Os08g0485600	Os11t0429900-00	Os03t0780600-02
Os01g0158566	Os08g0493900	Os07t0256866-00	Os03t0784900-01
Os03g0438000	Os08g0521400	Os06t0470350-01	Os03t0784900-02
Os06g0682300	Os11g0200950	Os10t0136100-02	Os03t0796000-01
Os11g0615600	Os11g0225300	Os11t0146000-01	Os03t0796000-02
Os07g0110650	Os11g0499600	Os07t0110650-00	Os03t0805400-01
Os11g0676200	Os11g0533500	Os03t0391400-01	Os03t0805400-02
Os11g0545300	Os11g0684100	Os06t0210500-01	Os03t0833300-02
Os05g0350600	Os11g0703900	Os10t0388500-01	Os03t0833300-03
Os06g0514700	Os12g0104300	Os01t0367300-02	Os03t0848400-01
Os11g0703900	Os12g0174800	Os01t0934500-02	Os03t0848400-02
Os04g0269800	Os12g0194800	Os06t0514700-01	Os03t0849800-01
Os12g0442700	Os12g0263800	Os06t0732000-00	Os03t0849800-02
Os12g0179700	Os12g0264500	Os12t0180900-01	Os04t0281900-01
Os01g0136500	Os12g0271600	Os01t0923000-01	Os04t0281900-02
Os01g0923000	Os12g0283900	Os07t0523600-01	Os04t0350000-01
Os03g0583900	Os12g0285100	Os11t0237600-01	Os04t0350000-02
Os03g0732200	Os12g0541500	Os07t0197400-01	Os04t0423600-01
Os12g0180900	Os12g0566700	Os11t0585200-01	Os04t0423600-02
Os07g0523600	Os12g0574800	Os01t0824900-01	Os04t0451200-01
Os06g0732000	Os12g0621900	Os05t0337500-01	Os04t0451200-02
Os05g0337500		Os03t0269100-02	Os04t0488000-01
Os04g0461600		Os03t0438000-01	Os04t0488000-02
Os11g0666200		Os12t0621900-01	Os04t0578800-01
Os10g0132500		Os06t0288300-01	Os04t0578800-02
Os11g0585200		Os01t0941800-01	Os04t0599000-01
Os03g0716900		Os01t0892600-02	Os04t0599000-02
Os11g0541600		Os04t0622800-00	Os04t0599900-01
Os04g0622800		Os07t0236300-01	Os04t0599900-02
Os11g0237600		Os11t0533500-02	Os04t0602100-01
Os05g0269000		Os12t0140200-00	Os04t0602100-02
Os03g0339300		Os12t0573900-01	Os04t0649700-02
Os05g0505383		Os03t0391000-01	Os04t0649700-05
Os06g0470350		Os06t0329300-01	Os05t0208500-01
Os03g0391000		Os03t0847500-01	Os05t0208500-03
Os06g0492800		Os12t0248600-01	Os05t0311000-01
Os03g0164100		Os06t0580100-02	Os05t0311000-02
Os02g0731900		Os03t0654800-01	Os05t0376300-01
Os06g0275800		Os04t0439400-01	Os05t0378800-01
Os06g0347100		Os06t0699301-00	Os05t0378800-02
Os04g0196600		Os09t0524500-01	Os05t0395300-01
Os04g0439400		Os11t0576975-00	Os05t0395300-02
Os09g0562700		Os06t0626200-02	Os05t0405900-01
Os02g0597800		Os10t0125600-01	Os05t0405900-02
Os11g0664400		Os04t0461600-01	Os05t0487300-01
Os02g0597300		Os11t0676200-00	Os05t0487300-02
Os01g0710700		Os04t0269800-01	Os05t0519200-01
Os06g0505700		Os03t0716900-01	Os05t0519200-02
Os01g0892600		Os06t0492800-00	Os05t0554500-01
Os07g0556500		Os06t0712700-01	Os05t0554500-02
Os06g0329300		Os06t0579100-01	Os05t0557800-01
Os09g0567900		Os06t0697000-02	Os05t0557800-02
Os01g0728400		Os03t0395801-01	Os06t0133800-01
Os11g0576975		Os01t0728400-01	Os06t0133800-02
Os09g0524500		Os11t0666200-00	Os06t0193400-01
Os10g0156300		Os09t0562700-01	Os06t0193400-02
Os11g0550500		Os11t0655000-01	Os06t0225300-01
Os06g0566700		Os11t0615600-01	Os06t0225300-02
Os01g0359400		Os01t0710700-01	Os06t0326500-01
Os06g0134800		Os10t0370800-01	Os06t0326500-02
Os11g0585900		Os06t0116933-00	Os06t0353400-01
Os03g0588600		Os01t0359400-02	Os06t0353400-02
Os05g0463600		Os01t0571700-01	Os06t0502900-01
Os04g0116200		Os06t0606250-00	Os06t0502900-02
Os11g0503400		Os06t0566700-00	Os06t0547900-01
Os03g0818300		Os06t0505700-01	Os06t0547900-02
Os07g0546600		Os04t0269900-01	Os06t0606800-01
Os06g0539250		Os01t0136500-00	Os06t0606800-03
Os08g0377400		Os10t0156300-01	Os06t0648200-02
Os05g0360900		Os11t0664400-00	Os06t0663900-02
Os01g0341200		Os03t0720300-02	Os06t0680900-01
Os01g0961600		Os02t0731900-01	Os06t0680900-02
Os11g0570000		Os02t0597800-01	Os06t0686400-01
Os01g0571700		Os01t0740700-01	Os06t0686400-02
Os04g0277400		Os12t0477050-01	Os06t0711600-01
Os06g0492700		Os01t0341000-00	Os06t0711600-02
Os01g0341000		Os01t0769700-01	Os06t0720500-03
Os06g0579100		Os02t0580900-01	Os07t0111700-01
Os03g0787600		Os06t0330100-01	Os07t0111700-03
Os06g0699301		Os03t0818300-01	Os07t0173200-02
Os06g0606250		Os03t0363900-02	Os07t0173200-03
Os06g0712700		Os06t0539250-01	Os07t0176900-01
Os11g0226933		Os07t0546600-01	Os07t0176900-02
Os12g0573900		Os01t0341200-01	Os07t0185000-01
Os04g0565750		Os05t0269000-01	Os07t0185000-02
Os01g0959750		Os06t0189600-01	Os07t0222800-01
Os06g0116933		Os11t0550500-01	Os07t0222800-02
Os12g0511400		Os12t0442700-01	Os07t0238700-01
Os06g0674000		Os10t0132500-01	Os07t0238700-02
Os10g0345100		Os12t0226400-00	Os07t0461600-01
Os11g0655000		Os02t0597300-01	Os07t0461600-02
Os03g0700700		Os12t0129700-01	Os07t0499300-01
Os06g0322400		Os06t0134800-01	Os07t0499300-02
Os07g0112100		Os11t0570000-01	Os07t0522600-01
Os08g0409900		Os01t0184200-01	Os07t0522600-02
Os03g0390900		Os01t0776300-01	Os07t0530700-01
Os12g0607400		Os11t0226933-01	Os07t0530700-02
Os05g0240200		Os12t0263800-02	Os07t0553600-01
Os08g0411000		Os01t0946200-01	Os07t0553600-02
Os07g0580800		Os12t0179700-01	Os07t0586500-01
Os07g0694300		Os03t0164100-02	Os07t0586500-02
Os06g0501900		Os04t0565750-00	Os07t0607300-01
Os10g0392500		Os02t0118900-00	Os07t0607300-02
Os12g0508400		Os05t0505383-01	Os07t0632600-01
Os04g0269900		Os08t0376900-00	Os07t0632600-02
Os02g0595400		Os05t0360900-00	Os07t0681100-02
Os01g0740700		Os06t0492700-00	Os07t0683900-01
Os11g0678000		Os12t0607400-00	Os07t0683900-02
Os11g0693900		Os11t0146800-01	Os07t0687200-02
Os03g0847500		Os05t0467600-01	Os07t0687200-03
Os12g0477050		Os09t0567900-01	Os08t0323600-02
Os11g0505300		Os07t0174200-00	Os08t0323600-03
Os01g0283100		Os01t0114600-00	Os08t0366000-01
Os07g0522600		Os06t0191900-00	Os08t0366000-02
Os01g0121000		Os07t0694300-01	Os08t0374200-01
Os11g0146800		Os06t0674000-01	Os08t0374200-02
Os04g0219000		Os07t0557400-01	Os08t0377400-01
Os06g0490200		Os01t0681600-01	Os08t0377400-02
Os01g0114600		Os02t0595400-01	Os08t0379300-01
Os01g0538000		Os03t0390900-01	Os08t0379300-02
Os01g0578500		Os11t0585900-01	Os08t0485600-01
Os03g0843100		Os11t0533500-01	Os08t0485600-02
Os01g0875400		Os11t0669100-01	Os08t0493900-01
Os01g0302100		Os01t0798200-01	Os08t0493900-02
Os12g0611000		Os10t0392500-00	Os08t0521400-01
Os10g0370800		Os12t0273300-01	Os08t0521400-03
Os05g0443900		Os11t0562100-02	Os11t0200950-01
Os07g0195300		Os01t0302100-01	Os11t0200950-03
Os12g0248600		Os04t0219000-01	Os11t0225300-01
Os10g0322300		Os03t0125000-02	Os11t0225300-02
Os06g0330100		Os11t0693900-01	Os11t0499600-01
Os01g0776300		Os01t0838100-01	Os11t0499600-02
Os07g0576500		Os01t0520340-01	Os11t0533500-01
Os05g0372900		Os01t0121000-01	Os11t0533500-02
Os10g0124100		Os01t0145600-01	Os11t0684100-01
Os12g0552500		Os08t0409900-01	Os11t0684100-02
Os01g0946200		Os11t0146500-02	Os11t0703900-01
Os12g0264500		Os05t0443900-01	Os11t0703900-02
Os11g0194800		Os05t0372900-01	Os12t0104300-01
Os07g0557400		Os07t0683900-02	Os12t0104300-02
Os07g0572100		Os06t0501900-01	Os12t0174800-01
Os05g0403300		Os05t0360800-00	Os12t0174800-02
Os11g0669100		Os07t0439000-01	Os12t0194800-01
Os01g0104900		Os07t0543500-00	Os12t0194800-02
Os07g0600300		Os04t0116200-01	Os12t0263800-02
Os11g0562100		Os10t0124100-01	Os12t0263800-03
Os11g0173600		Os01t0150950-00	Os12t0264500-01
Os07g0570550		Os03t0708600-01	Os12t0271600-01
Os02g0146900		Os04t0196600-01	Os12t0271600-02
Os04g0204400		Os10t0378100-01	Os12t0283900-01
Os01g0771300		Os11t0678000-01	Os12t0283900-02
Os06g0580100		Os01t0578500-01	Os12t0285100-05
Os01g0520340		Os06t0142350-01	Os12t0541500-02
Os01g0824900		Os06t0230400-00	Os12t0566700-01
Os05g0467600		Os07t0556500-01	Os12t0566700-03
Os08g0379300		Os01t0875400-01	Os12t0574800-02
Os07g0174200		Os05t0392100-01	Os12t0574800-03
Os01g0150950		Os07t0600300-00	Os12t0621900-01
Os10g0214400		Os02t0154200-01	Os12t0621900-03
Os08g0499300		Os03t0588600-01
Os12g0166700		Os11t0684100-02
Os10g0378100		Os01t0771300-01
Os06g0230400		Os07t0215200-01
Os02g0118900		Os12t0116000-02
Os07g0543500		Os01t0257100-01
Os01g0838100		Os12t0511400-02
Os02g0154200		Os11t0173600-01
Os03g0785100		Os12t0541300-01
Os01g0681600		Os10t0322300-01
Os02g0104100		Os02t0146900-01
Os12g0263800		Os12t0611000-01
Os01g0165800		Os04t0423600-02
Os05g0392100		Os05t0429100-02
Os05g0510600		Os01t0807900-01
Os03g0654800		Os01t0959750-00
Os04g0627200		Os09t0555700-01
Os01g0106300		Os03t0333800-01
Os03g0839200		Os05t0548300-01
Os04g0606200		Os03t0680800-01
Os12g0460800		Os11t0425800-01
Os11g0246200		Os11t0194800-01
Os01g0257100		Os01t0966000-01
Os05g0427100		Os03t0656201-01
Os07g0439000		Os02t0104100-00
Os03g0807400		Os12t0283900-01
Os06g0334600		Os04t0277400-01
Os03g0333800		Os12t0575200-01
Os08g0376900		Os06t0134400-01
Os07g0660100		Os08t0391700-00
Os01g0164400		Os03t0363900-01
Os12g0129700		Os07t0112100-00
Os07g0486500		Os05t0295700-01
Os03g0656201		Os03t0787600-02
Os07g0118800		Os04t0204400-01
Os01g0256600		Os06t0566500-01
Os02g0621300		Os11t0585100-01
Os01g0291500		Os06t0584200-03
Os07g0215200		Os01t0164400-01
Os04g0451100		Os03t0785100-01
Os01g0228400		Os04t0451100-01
Os11g0425800		Os03t0722000-01
Os12g0273300		Os10t0214400-01
Os03g0823301		Os07t0440700-01
Os10g0415400		Os01t0537250-01
Os06g0246000		Os03t0126700-01
Os04g0577800		Os06t0246000-01
Os07g0569600		Os08t0411000-00
Os07g0569100		Os05t0244700-01
Os01g0120300		Os07t0225100-01
Os03g0659900		Os01t0106300-01
Os02g0813166		Os03t0796000-01
Os05g0406550		Os01t0363600-01
Os07g0689900		Os04t0577800-01
Os07g0458700		Os03t0659900-01
Os09g0523700		Os01t0120300-00
Os07g0225300		Os01t0165800-01
Os11g0490800		Os01t0523401-00
Os11g0640800		Os02t0832400-02
Os03g0374100		Os05t0406550-01
Os02g0610400		Os06t0258000-01
Os05g0244700		Os08t0531900-01
Os03g0177900		Os06t0493800-00
Os01g0363600		Os01t0807900-02
Os02g0332800		Os02t0592000-00
Os04g0103700		Os02t0118400-01
Os02g0592000		Os07t0569100-01
Os08g0518200		Os10t0345100-01
Os02g0709600		Os11t0480000-01
Os03g0126700		Os01t0753400-01
Os06g0273700		Os06t0273700-01
Os12g0554000		Os11t0694100-01
Os07g0559700		Os12t0508400-00
Os02g0166600		Os04t0219000-02
Os07g0176200		Os03t0177900-02
Os06g0566500		Os04t0627200-00
Os08g0531900		Os12t0571700-01
Os05g0429100		Os07t0572100-01
Os06g0258000		Os12t0166700-01
Os04g0606000		Os02t0610400-01
Os11g0175800		Os07t0689900-00
Os11g0282800		Os03t0839200-01
Os11g0694100		Os04t0128700-01
Os01g0795600		Os06t0271500-01
Os08g0391700		Os07t0576500-01
Os02g0589400		Os11t0686500-01
Os06g0474200		Os12t0554000-01
Os05g0423701		Os11t0672300-01
Os12g0108350		Os04t0578800-01
Os01g0145600		Os05t0454500-01
Os07g0440700		Os05t0537100-00
Os05g0382900		Os12t0460800-02
Os06g0697000		Os05t0499800-02
Os01g0523401		Os10t0141600-02
Os11g0249000		Os02t0709600-02
Os01g0516700		Os06t0579600-01
Os11g0636600		Os06t0490200-01
Os05g0208550		Os08t0518200-01
Os05g0548300		Os10t0329900-00
Os10g0125600		Os01t0228400-01
Os01g0537250		Os07t0570550-00
Os11g0672300		Os07t0458700-01
Os04g0607200		Os12t0108350-00
Os04g0576700		Os08t0530600-01
Os05g0295700		Os12t0194800-02
Os01g0733001		Os05t0487300-02
Os12g0556500		Os11t0640800-01
Os06g0713300		Os01t0516600-02
Os06g0142350		Os12t0552500-01
Os10g0329900		Os02t0155900-00
Os06g0687450		Os11t0249000-01
Os01g0580300		Os01t0256600-01
Os04g0599400		Os03t0410300-02
Os06g0146200		Os04t0103700-01
Os11g0219400		Os05t0557800-01
Os05g0537100		Os04t0576700-01
Os04g0196300		Os04t0606000-01
Os07g0490300		Os06t0713300-01
Os01g0687800		Os07t0660100-01
Os08g0530600		Os03t0410300-01
Os07g0176300		Os06t0334600-01
Os05g0454500		Os11t0175800-01
Os02g0606200		Os11t0246200-00
Os07g0566150		Os07t0115300-01
Os05g0361500		Os12t0265600-01
Os11g0183900		Os02t0166600-01
Os11g0599200		Os05t0457800-02
Os01g0716300		Os05t0403300-01
Os03g0393700		Os11t0282800-00
Os03g0775600		Os05t0423701-01
Os12g0265600		Os11t0555300-00
Os06g0280900		Os03t0807400-01
Os12g0141500		Os07t0569600-01
Os04g0128700		Os09t0523700-00
Os07g0569166		Os07t0580800-01
Os06g0189600		Os02t0592700-02
Os07g0518500		Os02t0813166-00
Os06g0712800		Os06t0687450-01
Os03g0132200		Os06t0267200-01
Os07g0225100		Os02t0589400-01
Os01g0141700		Os06t0136700-01
Os01g0267400		Os07t0569166-01
Os11g0585100		Os11t0183900-01
Os05g0204600		Os05t0376300-03
Os12g0638200		Os07t0176900-02
Os10g0198333		Os11t0219400-01
Os09g0528300		Os07t0559700-00
Os01g0907200		Os06t0146200-02
Os02g0574100		Os10t0415400-01
Os11g0686500		Os06t0142200-02
Os03g0722000		Os07t0195300-00
Os06g0134400		Os01t0516700-01
Os02g0710700		Os01t0687800-00
Os04g0434300		Os11t0636600-02
Os07g0212200		Os06t0712800-02
Os06g0136700		Os04t0272500-01
Os02g0661000		Os08t0379300-01
Os01g0111300		Os01t0267400-01
Os04g0272500		Os04t0607200-01
Os02g0592700		Os03t0851300-03
Os02g0438601		Os06t0322400-00
Os03g0644700		Os07t0225300-01
Os04g0478000		Os05t0382900-02
Os02g0155900		Os07t0490300-01
Os06g0191900		Os08t0517700-01
Os01g0677900		Os04t0308000-02
Os02g0627100		Os03t0861700-01
Os01g0793600		Os03t0655400-01
Os01g0794900		Os05t0208550-00
Os03g0584300		Os06t0118301-00
Os05g0521700		Os06t0580100-01
Os03g0144100		Os01t0580300-01
Os12g0582700		Os02t0438601-02
Os01g0141600		Os11t0200950-01
Os10g0150200		Os01t0933600-01
Os06g0579600		Os01t0111300-01
Os05g0457800		Os04t0434300-01
Os03g0362200		Os11t0606500-01
Os10g0126000		Os02t0627100-01
Os04g0611700		Os03t0644700-01
Os05g0484800		Os01t0550300-02
Os05g0557700		Os04t0122000-03
Os10g0437550		Os05t0456100-01
Os11g0598300		Os06t0315900-01
Os03g0439000		Os01t0141700-01
Os11g0692000		Os01t0733001-00
Os07g0537701		Os04t0359100-01
Os05g0244500		Os10t0150200-01
Os11g0245900		Os03t0144100-00
Os05g0387700		Os04t0196300-01
Os11g0246300		Os01t0793600-00
Os04g0244800		Os11t0246300-00
Os03g0751000		Os07t0248900-01
Os06g0710700		Os12t0483700-01
Os01g0269000		Os07t0176200-01
Os02g0761900		Os03t0823301-00
Os01g0128200		Os06t0310200-01
Os05g0475700		Os03t0439000-01
Os03g0393900		Os06t0607100-01
Os03g0760900		Os11t0634800-00
Os11g0480000		Os03t0383600-01
Os05g0492500		Os04t0611700-00
Os03g0673700		Os03t0177500-01
Os04g0462700		Os07t0120650-01
Os05g0550700		Os07t0176300-01
Os01g0753400		Os11t0664100-00
Os03g0766000		Os05t0204600-01
Os06g0236900		Os01t0716300-00
Os06g0593800		Os03t0690500-00
Os08g0480200		Os02t0142300-01
Os02g0142300		Os07t0566150-00
Os02g0677800		Os11t0598300-00
Os01g0933600		Os12t0467700-01
Os11g0634800		Os02t0661000-00
Os12g0483700		Os11t0692000-01
Os05g0434800		Os05t0484800-01
Os01g0184200		Os10t0153900-01
Os02g0160400		Os03t0673700-01
Os04g0352400		Os01t0794900-01
Os04g0574200		Os04t0616400-02
Os02g0636300		Os07t0522600-02
Os05g0403000		Os03t0584300-01
Os07g0115300		Os01t0978100-01
Os08g0356800		Os04t0599400-01
Os06g0315900		Os12t0638200-01
Os12g0605500		Os05t0547850-01
Os01g0256500		Os03t0751000-01
Os03g0655400		Os01t0915000-01
Os03g0436100		Os06t0558766-00
Os06g0558766		Os01t0256500-02
Os04g0101400		Os10t0185200-00
Os08g0512700		Os05t0492500-01
Os06g0607100		Os06t0236900-01
Os10g0401000		Os10t0401000-01
Os04g0607400		Os01t0269000-01
Os06g0360600		Os01t0907200-00
Os01g0798200		Os07t0650600-02
Os07g0220600		Os06t0474200-01
Os09g0560800		Os11t0226800-00
Os06g0142200		Os02t0154600-01
Os03g0177500		Os04t0101400-01
Os04g0359100		Os01t0677900-01
Os05g0397300		Os07t0522600-01
Os06g0220200		Os11t0245900-01
Os05g0499800		Os12t0556500-01
Os07g0469100		Os04t0352400-01
Os05g0547850		Os05t0557700-01
Os12g0257900		Os06t0275800-03
Os12g0534700		Os10t0437550-01
Os03g0690500		Os06t0491800-01
Os06g0310200		Os09t0549300-00
Os11g0490900		Os04t0462700-01
Os12g0541200		Os06t0280900-01
Os04g0616400		Os07t0231400-01
Os01g0853000		Os07t0569550-00
Os04g0603200		Os01t0535400-01
Os01g0868000		Os03t0760900-00
Os02g0734600		Os04t0474300-01
Os10g0394000		Os01t0141600-01
Os05g0304501		Os02t0613200-01
Os08g0516900		Os07t0537701-01
Os10g0185200		Os01t0236800-01
Os04g0470500		Os03t0436100-01
Os07g0569550		Os10t0198333-01
Os12g0235300		Os02t0160400-01
Os12g0434601		Os06t0593800-01
Os03g0425100		Os06t0710700-01
Os01g0174700		Os11t0311100-01
Os06g0727900		Os11t0674400-00
Os03g0788700		Os08t0495500-01
Os11g0664100		Os11t0490900-01
Os02g0770300		Os03t0788700-01
Os05g0473000		Os01t0820000-00
Os02g0153700		Os01t0564300-01
Os03g0654400		Os03t0393900-01
Os07g0248900		Os01t0318400-00
Os04g0330200		Os05t0550700-00
Os11g0555300		Os04t0194800-00
Os02g0828300		Os04t0613600-00
Os05g0269100		Os02t0770300-01
Os04g0602400		Os03t0282166-00
Os07g0571700		Os04t0598500-01
Os01g0795000		Os04t0244800-01
Os01g0113300		Os01t0795600-01
Os06g0493800		Os08t0377400-02
Os06g0136100		Os03t0802500-01
Os07g0686500		Os04t0478000-01
Os03g0416400		Os05t0495700-01
Os04g0290400		Os03t0401300-02
Os04g0286400		Os01t0167800-01
Os03g0383600		Os03t0375300-03
Os03g0588100		Os05t0215066-00
Os11g0606500		Os10t0126000-01
Os01g0860500		Os04t0281900-01
Os06g0273500		Os10t0394000-01
Os05g0360800		Os02t0606200-01
Os08g0495500		Os12t0264500-03
Os06g0321700		Os03t0722500-01
Os03g0843800		Os05t0281400-01
Os04g0278200		Os04t0462800-00
Os06g0491800		Os07t0688500-00
Os07g0120650		Os04t0290400-01
Os01g0167800		Os05t0327000-02
Os01g0559900		Os07t0571700-01
Os04g0630300		Os03t0654400-01
Os04g0595583		Os06t0220200-00
Os07g0237100		Os06t0727900-00
Os06g0155500		Os09t0528300-01
Os11g0226800		Os05t0386201-00
Os07g0231400		Os10t0389200-01
Os03g0452300		Os01t0326000-01
Os03g0386600		Os04t0286400-01
Os03g0824000		Os05t0269100-01
Os01g0725600		Os01t0679300-01
Os02g0154000		Os03t0117100-01
Os04g0121900		Os04t0470500-00
Os12g0571700		Os01t0390300-01
Os12g0575200		Os01t0868000-01
Os01g0164500		Os05t0473000-01
Os09g0549300		Os11t0703900-02
Os12g0125400		Os03t0766000-01
Os01g0236800		Os11t0592100-01
Os04g0602000		Os12t0541200-02
Os06g0678500		Os01t0153100-00
Os02g0115950		Os05t0376300-04
Os03g0746800		Os07t0570500-01
Os12g0226900		Os04t0330200-01
Os11g0566800		Os01t0538000-01
Os01g0973400		Os02t0616600-01
Os12g0228400		Os04t0128300-01
Os01g0516600		Os03t0416400-00
Os04g0649600		Os11t0623700-01
Os06g0673800		Os06t0216700-01
Os06g0697200		Os05t0403000-01
Os07g0658550		Os01t0540800-01
Os06g0681300		Os11t0599200-01
Os02g0600400		Os05t0510600-01
Os04g0269700		Os11t0545300-02
Os02g0834050		Os03t0843100-01
Os02g0153300		Os01t0902300-02
Os06g0216700		Os12t0125400-01
Os10g0153900		Os03t0393700-01
Os03g0815400		Os06t0138700-01
Os12g0281300		Os07t0237100-00
Os06g0138700		Os07t0686500-01
Os02g0111700		Os07t0687200-03
Os04g0474300		Os03t0588100-01
Os07g0656200		Os04t0606200-01
Os11g0226400		Os06t0212900-01
Os06g0298000		Os05t0459900-02
Os08g0481100		Os01t0113300-01
Os12g0127800		Os07t0580700-01
Os11g0252400		Os12t0226900-01
Os11g0678301		Os08t0509400-01
Os06g0161100		Os03t0452300-01
Os11g0311100		Os07t0567801-01
Os11g0592100		Os04t0121900-01
Os01g0688300		Os05t0304501-00
Os01g0820000		Os07t0111700-01
Os02g0702100		Os08t0480200-01
Os03g0567100		Os01t0725600-01
Os06g0116800		Os01t0172400-02
Os06g0159450		Os06t0273500-01
Os07g0686300		Os02t0588500-02
Os01g0937100		Os03t0824000-01
Os07g0465100		Os10t0195250-01
Os10g0142900		Os09t0560800-01
Os01g0564300		Os05t0244500-01
Os04g0288500		Os06t0586900-01
Os11g0181700		Os06t0472700-01
Os04g0462800		Os01t0688300-00
Os05g0507300		Os01t0750500-01
Os06g0267200		Os03t0339300-02
Os08g0529100		Os12t0199000-00
Os04g0613600		Os04t0433800-01
Os12g0110700		Os03t0120300-01
Os03g0802500		Os10t0142900-01
Os10g0124150		Os02t0111700-01
Os01g0540800		Os02t0600400-01
Os07g0240400		Os01t0536400-01
Os01g0763600		Os02t0636300-01
Os01g0152675		Os08t0356800-01
Os05g0215066		Os03t0168400-02
Os02g0637000		Os07t0658550-00
Os08g0521000		Os06t0298000-00
Os11g0275400		Os02t0834050-00
Os05g0462700		Os02t0677800-01
Os01g0553600		Os11t0226400-01
Os10g0195250		Os11t0678301-00
Os06g0307900		Os11t0684100-01
Os01g0914800		Os03t0362200-01
Os03g0845700		Os06t0155500-00
Os05g0334750		Os06t0321700-01
Os06g0306600		Os10t0137000-01
Os08g0476000		Os02t0154000-01
Os08g0376100		Os03t0133400-01
Os02g0825500		Os07t0548100-00
Os04g0433800		Os05t0462700-01
Os01g0867100		Os02t0608100-02
Os01g0915000		Os07t0240400-01
Os12g0609050		Os03t0132200-01
Os11g0539901		Os03t0805800-01
Os12g0153433		Os03t0425100-01
Os07g0646600		Os06t0360600-01
Os01g0256300		Os01t0269100-01
Os12g0467700		Os01t0756400-01
Os10g0389200		Os01t0795000-01
Os07g0570500		Os07t0646600-01
Os09g0548400		Os01t0152675-00
Os01g0318400		Os12t0235300-01
Os01g0390300		Os02t0153700-01
Os01g0750500		Os02t0574100-01
Os04g0652400		Os01t0256300-00
Os10g0390100		Os03t0803900-01
Os03g0805800		Os12t0257900-02
Os03g0711650		Os05t0334750-00
Os12g0154400		Os01t0130900-01
Os12g0194800		Os12t0127800-01
Os06g0367500		Os03t0711400-02
Os07g0122100		Os07t0553600-02
Os06g0275900		Os01t0553600-01
Os07g0567801		Os02t0699000-01
Os06g0118301		Os07t0212200-01
Os02g0135850		Os12t0434601-01
Os02g0580900		Os03t0746800-01
Os11g0450400		Os08t0367300-00
Os09g0530900		Os11t0566800-01
Os05g0412000		Os08t0481100-01
Os12g0199000		Os05t0361500-01
Os01g0685300		Os03t0330300-03
Os05g0443800		Os01t0707300-02
Os06g0270950		Os12t0283100-01
Os03g0137050		Os01t0686000-01
Os06g0703300		Os06t0270950-01
Os03g0395900		Os02t0817500-02
Os01g0966300		Os02t0825500-01
Os08g0509400		Os06t0367500-01
Os01g0700100		Os01t0927400-01
Os10g0340301		Os08t0376100-01
Os03g0133400		Os03t0567100-01
Os05g0386201		Os05t0509101-00
Os09g0552500		Os01t0565600-03
Os01g0135700		Os01t0905200-02
Os03g0759125		Os01t0914800-01
Os07g0580700		Os11t0550100-01
Os01g0535400		Os04t0269100-00
Os03g0327800		Os05t0449100-01
Os04g0432400		Os04t0288500-01
Os11g0623700		Os04t0595583-00
Os03g0365850		Os03t0144951-00
Os01g0702000		Os03t0759125-00
Os07g0592000		Os06t0142300-00
Os12g0528400		Os06t0663900-02
Os04g0197500		Os09t0530900-01
Os07g0567000		Os04t0462500-02
Os11g0171100		Os04t0644800-01
Os12g0283100		Os10t0340301-01
Os01g0183633		Os02t0672500-01
Os04g0180900		Os01t0700100-01
Os06g0530200		Os06t0170100-00
Os01g0852400		Os06t0686400-02
Os03g0397600		Os03t0122300-01
Os04g0501100		Os02t0332800-01
Os10g0162100		Os04t0607400-01
Os05g0405500		Os05t0434800-00
Os05g0449100		Os07t0230400-01
Os06g0593200		Os02t0828300-01
Os05g0509101		Os03t0117432-00
Os03g0117432		Os04t0350000-01
Os01g0141000		Os05t0405000-02
Os07g0650600		Os04t0142400-01
Os01g0880800		Os10t0124150-00
Os04g0175600		Os01t0141000-01
Os06g0142300		Os05t0405500-01
Os11g0183800		Os04t0602100-01
Os07g0523400		Os01t0347100-01
Os04g0629100		Os08t0476000-01
Os03g0282166		Os08t0512700-01
Os01g0347100		Os11t0648700-01
Os11g0463600		Os01t0685300-01
Os08g0396700		Os01t0966300-01
Os01g0756400		Os02t0435600-01
Os01g0105900		Os01t0149900-01
Os01g0960900		Os12t0233500-01
Os04g0644800		Os01t0867100-01
Os04g0632901		Os05t0208500-01
Os01g0513500		Os05t0397300-02
Os01g0828100		Os06t0349800-01
Os01g0788200		Os12t0609050-01
Os06g0212900		Os11t0450400-01
Os01g0859500		Os07t0238700-01
Os03g0320600		Os02t0150450-00
Os06g0666500		Os01t0164500-01
Os02g0672500		Os07t0469100-02
Os01g0149900		Os05t0406100-01
Os06g0271000		Os11t0463600-01
Os12g0221600		Os11t0482901-01
Os12g0298950		Os02t0637000-01
Os02g0160900		Os11t0213500-01
Os06g0703200		Os02t0102850-01
Os01g0249900		Os08t0529100-01
Os12g0528801		Os03t0137050-00
Os01g0135600		Os03t0376750-00
Os01g0528000		Os04t0629100-02
Os07g0520200		Os10t0162100-01
Os01g0248600		Os02t0818500-03
Os01g0686000		Os03t0330300-02
Os05g0406100		Os05t0521700-01
Os06g0170100		Os11t0171100-00
Os11g0668300		Os01t0135600-01
Os11g0508600		Os01t0781200-01
Os11g0482901		Os12t0528801-01
Os04g0203600		Os02t0702100-01
Os03g0376750		Os03t0397600-00
Os01g0679300		Os04t0571300-02
Os01g0243700		Os04t0602400-01
Os04g0368800		Os07t0185000-02
Os04g0117100		Os08t0441500-01
Os11g0550100		Os09t0561500-01
Os05g0327000		Os11t0275400-01
Os02g0828400		Os11t0597601-01
Os06g0673700		Os01t0310550-01
Os09g0561500		Os07t0494800-01
Os04g0128300		Os07t0686300-01
Os02g0629800		Os01t0393000-01
Os03g0441101		Os02t0150300-01
Os02g0743800		Os03t0365850-00
Os03g0423000		Os04t0180900-01
Os12g0242800		Os01t0960900-00
Os07g0229700		Os01t0859500-01
Os12g0187500		Os08t0357300-01
Os01g0559500		Os07t0518500-04
Os08g0477900		Os05t0370000-01
Os12g0283400		Os04t0175600-01
Os06g0667400		Os07t0567000-00
Os04g0227100		Os08t0472800-01
Os02g0150450		Os12t0264500-01
Os01g0781200		Os06t0161100-00
Os01g0353900		Os01t0877900-01
Os04g0457100		Os01t0104900-02
Os10g0370700		Os01t0953000-01
Os11g0470500		Os11t0508600-01
Os04g0630900		Os11t0668300-00
Os02g0747500		Os08t0516900-01
Os07g0548100		Os06t0697200-00
Os03g0144951		Os05t0525900-01
Os03g0761300		Os01t0128200-01
Os12g0420300		Os01t0249900-01
Os08g0485000		Os12t0110700-00
Os06g0320000		Os04t0203600-00
Os07g0584366		Os03t0441101-00
Os01g0945600		Os05t0395300-01
Os01g0269100		Os12t0106801-00
Os01g0285300		Os01t0833400-01
Os01g0234100		Os05t0445100-01
Os02g0114150		Os04t0632901-00
Os01g0312800		Os02t0135850-00
Os07g0673900		Os07t0465100-01
Os01g0310550		Os12t0534700-01
Os05g0456100		Os06t0202300-01
Os03g0616400		Os01t0104900-01
Os11g0224900		Os01t0105900-01
Os12g0197100		Os12t0153433-00
Os12g0106801		Os11t0252400-02
Os01g0727800		Os12t0272800-01
Os05g0392900		Os05t0392900-01
Os06g0202300		Os06t0681300-02
Os03g0803900		Os04t0457100-01
Os04g0654400		Os06t0168150-00
Os01g0877900		Os04t0117100-01
Os11g0213500		Os04t0227100-01
Os03g0682666		Os10t0370700-01
Os04g0142400		Os07t0517100-01
Os12g0181200		Os01t0860500-02
Os06g0152000		Os01t0566500-01
Os11g0549900		Os11t0645200-01
Os04g0269100		Os07t0523400-01
Os07g0298900		Os03t0320600-01
Os08g0525800		Os03t0725000-01
Os06g0500700		Os08t0487000-02
Os11g0533800		Os05t0387800-01
Os07g0688500		Os01t0267300-00
Os06g0567000		Os04t0645500-01
Os12g0632600		Os03t0651300-01
Os07g0249800		Os06t0673700-01
Os12g0628100		Os06t0678500-00
Os11g0597601		Os04t0368800-00
Os04g0221300		Os04t0603200-01
Os11g0514000		Os01t0945600-01
Os02g0332700		Os04t0503100-01
Os03g0659700		Os08t0323600-03
Os01g0585300		Os09t0552600-01
Os02g0165500		Os01t0934000-01
Os01g0834250		Os06t0593200-01
Os01g0326000		Os03t0761300-01
Os11g0645200		Os11t0278900-01
Os01g0893400		Os11t0224900-00
Os02g0599151		Os11t0572301-01
Os06g0601000		Os06t0673800-01
Os11g0432600		Os01t0285300-01
Os11g0572301		Os05t0325200-01
Os01g0536400		Os08t0526200-01
Os01g0899200		Os04t0495500-01
Os05g0370000		Os06t0142400-01
Os05g0263500		Os07t0437500-01
Os04g0658800		Os06t0717800-01
Os05g0387800		Os04t0197500-00
Os11g0702100		Os04t0623500-01
Os02g0699000		Os04t0649700-02
Os06g0116900		Os02t0599151-00
Os08g0357300		Os11t0181700-02
Os02g0102850		Os11t0539901-01
Os11g0611600		Os06t0500700-01
Os01g0566500		Os01t0773100-01
Os01g0693400		Os01t0183633-01
Os11g0278900		Os02t0734600-02
Os05g0281400		Os03t0857900-04
Os12g0149700		Os04t0501100-00
Os01g0153100		Os01t0550100-01
Os04g0163800		Os06t0218500-01
Os07g0534100		Os06t0557400-00
Os01g0133200		Os01t0788200-01
Os07g0230400		Os01t0234100-01
Os11g0579200		Os02t0828400-01
Os04g0604200		Os04t0658800-01
Os05g0445100		Os11t0533800-01
Os07g0554500		Os12t0263800-03
Os02g0579600		Os04t0269700-01
Os01g0684800		Os07t0584366-00
Os04g0476400		Os08t0485600-01
Os08g0373000		Os01t0116800-00
Os01g0511000		Os03t0682666-00
Os06g0284500		Os04t0630900-01
Os06g0324000		Os12t0582700-01
Os11g0275200		Os06t0283100-00
Os06g0141100		Os06t0159600-01
Os02g0148700		Os03t0687000-01
Os12g0257500		Os05t0378800-02
Os12g0514100		Os06t0116900-01
Os02g0435600		Os11t0611600-01
Os05g0322900		Os07t0249800-01
Os02g0616800		Os06t0289200-01
Os07g0524000		Os01t0392600-02
Os12g0588200		Os01t0693400-01
Os05g0219900		Os12t0197100-01
Os11g0199801		Os11t0514000-01
Os11g0601950		Os01t0736500-01
Os05g0325200		Os03t0123600-01
Os05g0480000		Os06t0152000-01
Os02g0107200		Os06t0283300-01
Os01g0736500		Os12t0221600-01
Os02g0767800		Os06t0271000-00
Os04g0652600		Os03t0182600-03
Os11g0650500		Os06t0601000-01
Os01g0897200		Os08t0525800-00
Os01g0914300		Os03t0659700-01
Os03g0100020		Os02t0767800-00
Os01g0267300		Os09t0524800-01
Os01g0511600		Os07t0534100-00
Os06g0549700		Os07t0520200-01
Os07g0580766		Os04t0654400-01
Os04g0188433		Os02t0114150-01
Os06g0557400		Os01t0853000-01
Os07g0228000		Os01t0559900-01
Os04g0458400		Os08t0373000-00
Os06g0142400		Os04t0476400-01
Os02g0601100		Os05t0412000-00
Os11g0195600		Os06t0329200-01
Os02g0601000		Os07t0673900-01
Os07g0437500		Os08t0421000-01
Os12g0110100		Os03t0383100-01
Os11g0266500		Os04t0602000-00
Os06g0349800		Os11t0470500-00
Os01g0289900		Os08t0521000-01
Os05g0412800		Os01t0727800-01
Os06g0274300		Os08t0503200-01
Os05g0345100		Os03t0670700-04
Os11g0431700		Os06t0656300-01
Os01g0782100		Os01t0684800-01
Os01g0243800		Os07t0486500-02
Os06g0168150		Os03t0386600-01
Os02g0613100		Os04t0163800-01
Os07g0121800		Os07t0229700-01
Os03g0730000		Os02t0601000-01
Os07g0111700		Os03t0711650-01
Os06g0289200		Os05t0408900-03
Os03g0763000		Os07t0122100-01
Os11g0605900		Os08t0366000-01
Os10g0137000		Os11t0650500-00
Os01g0813700		Os06t0567000-01
Os03g0114100		Os04t0649600-01
Os06g0649000		Os02t0148700-01
Os07g0561500		Os06t0649000-01
Os01g0764850		Os08t0374600-00
Os06g0142800		Os12t0242800-01
Os06g0329200		Os03t0701100-02
Os09g0552600		Os04t0458400-01
Os02g0602800		Os07t0632600-02
Os11g0674400		Os03t0327800-01
Os02g0613400		Os05t0221200-01
Os04g0297800		Os02t0613000-01
Os06g0716100		Os11t0605900-01
Os02g0744800		Os03t0648100-01
Os08g0472800		Os12t0110100-01
Os05g0529600		Os01t0559500-01
Os01g0130900		Os03t0845700-01
Os12g0583000		Os12t0535400-01
Os03g0351300		Os02t0579600-01
Os04g0116600		Os01t0528000-01
Os04g0625300		Os03t0642900-00
Os02g0164000		Os12t0187500-00
Os08g0511400		Os05t0322900-03
Os12g0555300		Os10t0160600-02
Os06g0656300		Os01t0683100-02
Os06g0661500		Os01t0859200-01
Os01g0733500		Os02t0616800-01
Os03g0363100		Os04t0604200-01
Os05g0200500		Os01t0937100-01
Os11g0417400		Os04t0221300-01
Os02g0674233		Os11t0544800-01
Os11g0544800		Os12t0420300-01
Os06g0151850		Os11t0579200-01
Os06g0176600		Os06t0215900-02
Os02g0773200		Os11t0549900-01
Os08g0367300		Os03t0386600-02
Os01g0953000		Os06t0680900-02
Os06g0283100		Os03t0784900-02
Os10g0160600		Os02t0744800-01
Os07g0569700		Os12t0145200-01
Os01g0794600		Os04t0103500-01
Os04g0487000		Os11t0431700-01
Os12g0158400		Os03t0325500-01
Os08g0503200		Os02t0115950-00
Os08g0487000		Os11t0601950-01
Os02g0818500		Os09t0552500-01
Os05g0339200		Os05t0263500-01
Os04g0499100		Os12t0181200-00
Os03g0572250		Os12t0283400-01
Os06g0609600		Os11t0183800-00
Os06g0274000		Os07t0524000-01
Os07g0285200		Os06t0317200-01
Os03g0729300		Os04t0297800-01
Os04g0482100		Os06t0661500-01
Os10g0391500		Os10t0416100-02
Os02g0594232		Os01t0918300-01
Os03g0124000		Os03t0616400-01
Os01g0556650		Os11t0155100-01
Os05g0450600		Os05t0200500-02
Os07g0566500		Os04t0218400-00
Os11g0357094		Os12t0299600-00
Os03g0648100		Os03t0446200-00
Os07g0494800		Os03t0710100-01
Os04g0170500		Os04t0482100-00
Os11g0547000		Os04t0488000-01
Os05g0496000		Os07t0554500-00
Os06g0332900		Os12t0583000-01
Os12g0115700		Os04t0116600-01
Os04g0465300		Os01t0289900-00
Os06g0179800		Os08t0511400-01
Os01g0248400		Os04t0188433-01
Os01g0683700		Os11t0264300-02
Os12g0535400		Os06t0142800-01
Os06g0256000		Os07t0476200-03
Os06g0546500		Os09t0548400-01
Os01g0880850		Os01t0318202-01
Os01g0976500		Os05t0494900-02
Os12g0233500		Os02t0773200-01
Os05g0238400		Os03t0351300-00
Os02g0807200		Os06t0725200-01
Os03g0182000		Os02t0160900-01
Os01g0268100		Os02t0674233-00
Os12g0147800		Os07t0656200-01
Os01g0182100		Os03t0157300-01
Os12g0299600		Os01t0899200-01
Os01g0392600		Os04t0625300-01
Os08g0421300		Os01t0701700-01
Os01g0138500		Os05t0382400-01
Os01g0783800		Os07t0569700-01
Os01g0846400		Os05t0214100-02
Os02g0317500		Os01t0135700-01
Os12g0623800		Os01t0268100-01
Os11g0155100		Os11t0547000-02
Os03g0586500		Os07t0113200-01
Os03g0439500		Os03t0114100-01
Os03g0717200		Os11t0702100-01
Os06g0278450		Os01t0813700-01
Os11g0572200		Os02t0613400-01
Os05g0221200		Os06t0141100-00
Os03g0138900		Os12t0154400-00
Os06g0621500		Os07t0111700-03
Os06g0725200		Os12t0588200-00
Os02g0150300		Os01t0182100-01
Os04g0503100		Os02t0161100-01
Os03g0111500		Os04t0499100-01
Os01g0918300		Os04t0630300-01
Os03g0769700		Os02t0812700-00
Os01g0102800		Os11t0653300-01
Os01g0223000		Os03t0124200-02
Os03g0383100		Os06t0320000-01
Os03g0131800		Os04t0599900-01
Os11g0483000		Os11t0598500-00
Os12g0102700		Os12t0514100-01
Os07g0264800		Os06t0176600-01
Os03g0601100		Os01t0243800-01
Os03g0737701		Os05t0385400-01
Os03g0747900		Os06t0274300-01
Os05g0382400		Os05t0200100-02
Os11g0598500		Os06t0609600-02
Os03g0849700		Os01t0290800-01
Os02g0781966		Os12t0147800-01
Os05g0409500		Os01t0782100-01
Os05g0525900		Os02t0807200-00
Os04g0594100		Os02t0621300-01
Os10g0160100		Os06t0307900-01
Os03g0366800		Os07t0561500-01
Os01g0693300		Os02t0107200-01
Os08g0421000		Os03t0843800-00
Os04g0349700		Os11t0562100-01
Os02g0613000		Os05t0390800-00
Os07g0122300		Os11t0195600-01
Os03g0830500		Os06t0624900-01
Os01g0553901		Os01t0102800-01
Os01g0290800		Os02t0601100-01
Os02g0606700		Os06t0224900-01
Os11g0242800		Os03t0848400-01
Os02g0777400		Os04t0451200-02
Os08g0387700		Os08t0421300-00
Os12g0488800		Os12t0168100-01
Os11g0194900		Os01t0583300-01
Os07g0114000		Os03t0724700-03
Os07g0115500		Os11t0194900-01
Os04g0623500		Os03t0167800-02
Os05g0390800		Os06t0716100-01
Os01g0226300		Os03t0655500-00
Os03g0651300		Os01t0828100-00
Os04g0103500		Os02t0727500-01
Os08g0339200		Os03t0182000-00
Os04g0370600		Os02t0736700-00
Os01g0232000		Os06t0126000-01
Os02g0599700		Os06t0666500-00
Os01g0220100		Os03t0769700-01
Os04g0122000		Os07t0298900-01
Os11g0592500		Os01t0678800-01
Os07g0632600		Os11t0417400-01
Os01g0116800		Os12t0102700-01
Os05g0477800		Os06t0324000-01
Os01g0127600		Os01t0901800-02
Os01g0159800		Os05t0443800-01
Os01g0975900		Os01t0764850-00
Os10g0159300		Os12t0488800-01
Os05g0372400		Os03t0111500-01
Os07g0664400		Os04t0372201-01
Os01g0291733		Os03t0351700-01
Os11g0552100		Os06t0274000-01
Os02g0812700		Os06t0289900-01
Os07g0113200		Os11t0483000-01
Os06g0289900		Os02t0602800-01
Os08g0450100		Os04t0652600-01
Os09g0569450		Os03t0747900-00
Os09g0536700		Os11t0156800-01
Os03g0642900		Os06t0284500-00
Os02g0761300		Os07t0484700-01
Os11g0648700		Os03t0318400-01
Os12g0174300		Os06t0549700-01
Os03g0175200		Os01t0702000-01
Os02g0154600		Os03t0717200-00
Os03g0127500		Os02t0332700-01
Os02g0572300		Os07t0121800-01
Os03g0130350		Os02t0693200-01
Os01g0952700		Os11t0275200-01
Os11g0591550		Os06t0329900-01
Os06g0316000		Os12t0228400-01
Os01g0883100		Os12t0555300-00
Os02g0805250		Os01t0176050-00
Os05g0560100		Os02t0164300-01
Os02g0812000		Os04t0170500-01
Os04g0136700		Os04t0136700-01
Os06g0208151		Os11t0199801-00
Os04g0372201		Os01t0757700-01
Os05g0513100		Os01t0220100-01
Os02g0829100		Os03t0802400-01
Os01g0702900		Os01t0973400-01
Os02g0736700		Os11t0585700-01
Os01g0176050		Os03t0737701-01
Os03g0724700		Os01t0337600-01
Os04g0309500		Os02t0742000-02
Os01g0975000		Os01t0733500-01
Os04g0186450		Os02t0555200-01
Os12g0243050		Os10t0133500-01
Os05g0526900		Os06t0703200-01
Os03g0823350		Os01t0918400-00
Os05g0535300		Os02t0585200-01
Os06g0125000		Os06t0147000-01
Os06g0186100		Os03t0702000-02
Os05g0463800		Os02t0599700-01
Os01g0393000		Os03t0131800-00
Os08g0390200		Os03t0572250-01
Os02g0629332		Os02t0317500-01
Os10g0133500		Os07t0664400-01
Os12g0630100		Os06t0633100-01
Os08g0378000		Os05t0372400-01
Os02g0816600		Os07t0673400-01
Os05g0495700		Os02t0594232-00
Os05g0524300		Os10t0377000-01
Os10g0398600		Os01t0883100-01
Os07g0602600		Os01t0900900-01
Os11g0156800		Os05t0487600-01
Os06g0185500		Os12t0285100-05
Os12g0472500		Os06t0621500-01
Os03g0778100		Os10t0147200-01
Os02g0727500		Os06t0700700-01
Os02g0609500		Os01t0248600-01
Os02g0620000		Os07t0572050-00
Os01g0223200		Os01t0683700-01
Os02g0585200		Os01t0236300-01
Os09g0572700		Os04t0370600-01
Os10g0380100		Os07t0122300-01
Os10g0135400		Os01t0511000-01
Os03g0757400		Os01t0556650-00
Os05g0380900		Os05t0463600-02
Os06g0215900		Os04t0349700-01
Os06g0190800		Os07t0114000-01
Os12g0145900		Os11t0308266-00
Os01g0859200		Os06t0186100-00
Os02g0161100		Os02t0707900-03
Os07g0209700		Os12t0541500-03
Os11g0226700		Os09t0569450-01
Os03g0122300		Os03t0124000-01
Os01g0283700		Os03t0849700-01
Os06g0658900		Os01t0976500-01
Os07g0516400		Os06t0125000-00
Os06g0210900		Os06t0225300-01
Os11g0236932		Os01t0952700-01
Os05g0549232		Os01t0934500-01
Os01g0918400		Os10t0398600-01
Os12g0434400		Os07t0551400-01
Os01g0678800		Os11t0572200-01
Os02g0129000		Os06t0278450-00
Os05g0409400		Os01t0232000-00
Os01g0150200		Os01t0914300-01
Os01g0740800		Os02t0781966-00
Os06g0125200		Os01t0249300-02
Os01g0586800		Os07t0231700-00
Os01g0965900		Os12t0257600-00
Os04g0194800		Os02t0812000-01
Os04g0597900		Os12t0174300-00
Os01g0708500		Os09t0536700-02
Os02g0555200		Os01t0283700-01
Os05g0385400		Os05t0310500-03
Os01g0707500		Os07t0592000-01
Os01g0583300		Os01t0534800-01
Os03g0765900		Os06t0660700-01
Os08g0374600		Os06t0125200-01
Os03g0413000		Os10t0162980-01
Os12g0615700		Os01t0842200-01
Os05g0275700		Os11t0432600-01
Os01g0140700		Os01t0588400-01
Os06g0329900		Os03t0775600-01
Os10g0147200
Os07g0570600
Os05g0390300
Os06g0222100
Os04g0456900
Os05g0510932
Os06g0626466
Os10g0392800
Os06g0633100
Os08g0334300
Os04g0602900
Os01g0906450
Os03g0673800
Os10g0377000
Os03g0446200
Os04g0565200
Os09g0563300
Os12g0171500
Os03g0857900
Os11g0585700
Os01g0388101
Os07g0673400
Os03g0849900
Os01g0891400
Os08g0337800
Os07g0605800
Os01g0581400
Os10g0109900
Os01g0687400
Os11g0225300
Os07g0643000
Os01g0155800
Os06g0147000
Os01g0119500
Os05g0454800
Os01g0757700
Os11g0303600
Os08g0391800
Os03g0668500
Os01g0971800
Os01g0589200
Os06g0145400
Os03g0828600
Os01g0685200
Os05g0438700
Os03g0663400
Os12g0137200
Os12g0144700
Os05g0420300
Os07g0680300
Os02g0107800
Os07g0574400
Os01g0900900
Os06g0218500
Os03g0338200
Os10g0377300
Os07g0684700
Os01g0829000
Os03g0802400
Os01g0885000
Os03g0799900
Os07g0605600
Os08g0502600
Os03g0645966
Os04g0577500
Os01g0784200
Os04g0583200
Os12g0103300
Os01g0258000
Os04g0223000
Os06g0171700
Os01g0713200
Os07g0185700
Os06g0603300
Os03g0671800
Os01g0950800
Os04g0452500
Os07g0628600
Os08g0422000
Os03g0129400
Os12g0548501
Os04g0423600
Os04g0114801
Os11g0653300
Os06g0683800

## Sheet: Tissue_Specific
DE_genes	DAS_genes	DE_trans	DTU_trans
Os01g0791033	Os01g0103600	Os01t0791033-00	Os01t0103600-01
Os07g0513000	Os01g0104900	Os01t0239200-01	Os01t0103600-02
Os10g0355800	Os01g0142300	Os01t0600900-02	Os01t0104900-01
Os01g0279100	Os01g0142800	Os01t0720500-01	Os01t0104900-02
Os02g0729400	Os01g0168100	Os01t0803300-01	Os01t0142300-01
Os05g0496200	Os01g0170600	Os02t0697500-01	Os01t0142300-02
Os12g0207600	Os01g0185200	Os02t0729400-01	Os01t0142300-03
Os12g0274700	Os01g0214800	Os02t0731600-01	Os01t0142800-01
Os01g0773700	Os01g0217000	Os02t0744700-01	Os01t0142800-02
Os02g0553200	Os01g0229100	Os02t0744900-01	Os01t0142800-03
Os02g0731600	Os01g0229900	Os02t0749800-02	Os01t0168100-01
Os02g0744900	Os01g0236300	Os02t0768300-01	Os01t0168100-02
Os03g0565200	Os01g0238500	Os03t0116400-01	Os01t0170600-01
Os06g0608700	Os01g0238800	Os03t0323200-01	Os01t0170600-02
Os06g0725900	Os01g0242600	Os03t0778100-01	Os01t0185200-01
Os07g0102100	Os01g0242900	Os04t0281900-01	Os01t0185200-02
Os12g0188700	Os01g0251100	Os04t0450900-01	Os01t0214800-01
Os07g0626800	Os01g0252100	Os05t0453700-02	Os01t0214800-02
Os08g0345800	Os01g0253300	Os05t0496200-01	Os01t0217000-01
Os07g0212200	Os01g0276800	Os07t0243150-01	Os01t0217000-02
Os04g0459500	Os01g0300200	Os07t0553800-00	Os01t0229100-01
Os01g0803300	Os01g0300900	Os07t0592600-01	Os01t0229100-02
Os01g0291500	Os01g0327100	Os08t0345800-02	Os01t0229900-01
Os03g0331600	Os01g0332900	Os08t0435900-01	Os01t0229900-03
Os03g0278900	Os01g0348600	Os10t0355800-00	Os01t0236300-01
Os03g0725800	Os01g0367300	Os11t0432400-01	Os01t0236300-02
Os03g0169100	Os01g0503400	Os02t0553200-01	Os01t0238500-01
Os06g0101600	Os01g0516600	Os06t0725900-02	Os01t0238500-02
Os03g0100030	Os01g0533900	Os04t0602100-02	Os01t0238800-01
Os03g0765900	Os01g0549400	Os01t0773700-02	Os01t0238800-02
Os02g0596000	Os01g0550100	Os02t0596000-01	Os01t0242600-01
Os02g0634700	Os01g0566100	Os03t0348200-00	Os01t0242600-02
Os02g0768300	Os01g0589500	Os04t0610900-01	Os01t0242900-01
Os04g0652400	Os01g0681600	Os06t0351500-01	Os01t0242900-02
Os06g0220500	Os01g0683100	Os07t0212200-01	Os01t0251100-01
Os06g0669400	Os01g0685800	Os07t0544800-01	Os01t0251100-02
Os10g0181600	Os01g0689900	Os04t0602100-01	Os01t0252100-01
Os01g0378100	Os01g0709500	Os12t0555100-01	Os01t0252100-02
Os03g0116400	Os01g0718300	Os03t0565200-01	Os01t0253300-01
Os06g0316000	Os01g0723400	Os07t0102100-01	Os01t0253300-02
Os09g0543900	Os01g0748900	Os05t0489200-01	Os01t0276800-03
Os01g0600900	Os01g0765000	Os02t0326700-01	Os01t0300200-02
Os01g0862200	Os01g0766200	Os04t0459500-02	Os01t0300200-03
Os03g0360600	Os01g0773100	Os06t0317200-01	Os01t0300900-01
Os04g0497700	Os01g0773200	Os02t0634700-01	Os01t0300900-02
Os03g0131200	Os01g0785900	Os01t0775400-01	Os01t0327100-01
Os06g0264800	Os01g0816400	Os02t0663900-01	Os01t0327100-02
Os01g0239200	Os01g0817700	Os03t0176700-00	Os01t0332900-01
Os01g0585300	Os01g0819000	Os03t0452300-01	Os01t0332900-02
Os04g0602100	Os01g0819900	Os03t0725800-01	Os01t0348600-01
Os03g0323200	Os01g0825800	Os06t0220500-01	Os01t0348600-02
Os04g0450900	Os01g0830700	Os06t0256300-01	Os01t0367300-01
Os11g0150100	Os01g0834200	Os06t0725900-01	Os01t0367300-02
Os07g0553800	Os01g0835500	Os08t0503700-02	Os01t0503400-04
Os08g0502700	Os01g0835600	Os09t0557500-01	Os01t0516600-01
Os02g0595700	Os01g0837300	Os12t0188700-02	Os01t0516600-02
Os01g0279700	Os01g0837500	Os04t0627000-01	Os01t0533900-01
Os06g0102100	Os01g0842200	Os04t0597800-01	Os01t0533900-02
Os01g0959900	Os01g0846300	Os04t0607500-02	Os01t0549400-01
Os02g0103800	Os01g0851100	Os01t0378100-01	Os01t0549400-02
Os04g0493000	Os01g0852900	Os03t0100030-01	Os01t0550100-01
Os06g0705100	Os01g0856500	Os03t0121700-01	Os01t0550100-02
Os03g0131900	Os01g0871200	Os03t0169100-01	Os01t0566100-01
Os07g0592600	Os01g0885300	Os06t0101600-01	Os01t0566100-02
Os01g0720500	Os01g0886300	Os07t0545900-01	Os01t0589500-01
Os05g0388500	Os01g0893400	Os07t0626800-01	Os01t0589500-02
Os02g0610800	Os01g0897200	Os12t0207600-00	Os01t0681600-01
Os03g0778100	Os01g0902300	Os03t0331600-02	Os01t0681600-02
Os05g0453700	Os01g0905200	Os01t0975300-02	Os01t0683100-01
Os12g0230100	Os01g0907300	Os04t0457000-01	Os01t0683100-02
Os02g0744000	Os01g0909500	Os04t0563900-00	Os01t0685800-01
Os03g0563300	Os01g0920000	Os04t0644400-01	Os01t0685800-02
Os05g0401100	Os01g0924000	Os06t0142500-00	Os01t0689900-03
Os05g0489200	Os01g0926400	Os06t0705100-02	Os01t0689900-04
Os07g0243150	Os01g0933900	Os07t0409200-01	Os01t0709500-01
Os07g0544800	Os01g0934000	Os07t0577600-02	Os01t0709500-02
Os02g0125000	Os01g0934300	Os01t0249800-00	Os01t0718300-01
Os02g0698000	Os01g0934500	Os01t0253300-01	Os01t0723400-02
Os03g0412800	Os01g0935700	Os03t0278900-01	Os01t0723400-05
Os03g0785200	Os01g0937400	Os04t0452100-02	Os01t0748900-01
Os04g0461100	Os01g0966000	Os02t0595700-04	Os01t0748900-02
Os06g0256300	Os01g0975300	Os07t0170200-00	Os01t0765000-01
Os08g0521800	Os01g0978100	Os03t0785900-01	Os01t0765000-02
Os04g0583101	Os02g0101700	Os02t0581100-01	Os01t0766200-01
Os07g0475000	Os02g0122800	Os02t0744000-01	Os01t0766200-02
Os01g0775400	Os02g0137800	Os02t0767400-01	Os01t0773100-01
Os01g0975300	Os02g0146700	Os11t0182900-00	Os01t0773100-02
Os04g0281900	Os02g0150100	Os12t0236900-01	Os01t0773200-01
Os04g0444800	Os02g0159700	Os12t0637100-02	Os01t0773200-02
Os07g0545900	Os02g0164900	Os03t0146400-02	Os01t0785900-01
Os02g0581100	Os02g0313700	Os06t0264800-01	Os01t0785900-02
Os03g0121700	Os02g0315600	Os01t0279100-01	Os01t0816400-01
Os03g0322600	Os02g0316900	Os12t0169600-01	Os01t0816400-02
Os06g0351500	Os02g0327700	Os03t0412800-01	Os01t0817700-01
Os03g0176700	Os02g0331200	Os12t0291733-00	Os01t0817700-02
Os05g0480000	Os02g0556700	Os03t0563300-01	Os01t0819000-01
Os03g0452300	Os02g0573200	Os04t0590200-01	Os01t0819000-02
Os12g0292400	Os02g0574500	Os01t0176000-01	Os01t0819900-01
Os01g0869800	Os02g0580900	Os01t0748300-00	Os01t0819900-02
Os05g0502500	Os02g0593700	Os07t0467200-01	Os01t0825800-01
Os09g0557500	Os02g0601800	Os07t0577600-01	Os01t0825800-02
Os02g0101500	Os02g0602100	Os10t0378100-01	Os01t0830700-01
Os04g0610900	Os02g0608100	Os03t0820300-01	Os01t0830700-02
Os07g0196200	Os02g0608400	Os01t0382400-01	Os01t0834200-01
Os03g0708500	Os02g0617300	Os02t0694800-01	Os01t0834200-02
Os04g0305700	Os02g0650300	Os05t0401100-02	Os01t0835500-02
Os05g0348100	Os02g0651300	Os01t0235100-01	Os01t0835500-03
Os02g0815300	Os02g0655300	Os01t0975000-02	Os01t0835600-02
Os03g0315800	Os02g0655800	Os03t0315800-01	Os01t0835600-05
Os03g0785900	Os02g0663900	Os05t0337400-01	Os01t0837500-01
Os01g0896500	Os02g0664300	Os06t0102100-01	Os01t0837500-02
Os02g0137200	Os02g0665000	Os06t0214300-01	Os01t0842200-01
Os03g0348200	Os02g0668500	Os07t0563400-01	Os01t0842200-02
Os06g0142500	Os02g0677700	Os06t0669400-03	Os01t0846300-01
Os02g0148000	Os02g0693200	Os03t0125000-02	Os01t0846300-02
Os12g0169600	Os02g0697500	Os07t0558400-01	Os01t0851100-01
Os04g0590200	Os02g0700600	Os06t0476200-01	Os01t0851100-02
Os01g0678600	Os02g0705400	Os03t0399800-01	Os01t0852900-01
Os02g0610500	Os02g0705600	Os07t0513000-01	Os01t0852900-02
Os03g0782500	Os02g0709400	Os02t0754300-01	Os01t0856500-01
Os12g0236900	Os02g0715300	Os02t0610500-01	Os01t0856500-02
Os08g0379400	Os02g0721600	Os01t0916000-01	Os01t0871200-02
Os02g0624300	Os02g0729700	Os04t0457100-01	Os01t0871200-04
Os01g0382400	Os02g0732700	Os01t0585300-01	Os01t0885300-01
Os03g0639300	Os02g0741100	Os02t0589700-00	Os01t0885300-03
Os03g0769100	Os02g0744700	Os02t0610800-01	Os01t0886300-01
Os07g0577600	Os02g0748100	Os02t0699000-01	Os01t0886300-02
Os05g0500400	Os02g0749800	Os03t0727600-01	Os01t0893400-01
Os12g0615400	Os02g0781700	Os03t0782500-01	Os01t0893400-02
Os09g0567366	Os02g0782600	Os05t0348100-01	Os01t0897200-01
Os01g0235100	Os02g0804300	Os06t0210900-01	Os01t0897200-04
Os01g0249800	Os02g0816400	Os10t0112500-00	Os01t0902300-01
Os01g0748300	Os02g0817500	Os11t0541600-00	Os01t0902300-02
Os01g0855200	Os02g0817800	Os03t0131900-01	Os01t0905200-01
Os01g0868900	Os02g0820400	Os01t0155000-02	Os01t0905200-02
Os04g0457000	Os02g0821400	Os03t0785200-01	Os01t0907300-01
Os02g0160500	Os02g0826500	Os03t0815400-01	Os01t0907300-02
Os10g0330400	Os02g0829600	Os05t0226900-01	Os01t0920000-01
Os03g0857400	Os02g0831300	Os01t0284500-01	Os01t0920000-02
Os04g0563900	Os02g0832400	Os01t0952000-02	Os01t0924000-01
Os09g0555150	Os02g0833400	Os07t0489800-01	Os01t0924000-02
Os01g0176000	Os03g0104400	Os03t0765900-01	Os01t0926400-01
Os01g0749200	Os03g0109600	Os02t0626600-00	Os01t0926400-03
Os03g0399800	Os03g0109700	Os06t0107700-01	Os01t0933900-01
Os01g0952000	Os03g0117100	Os10t0181600-02	Os01t0933900-02
Os02g0654600	Os03g0137500	Os03t0407900-01	Os01t0934000-01
Os02g0739000	Os03g0145700	Os04t0508500-01	Os01t0934000-02
Os02g0744700	Os03g0145800	Os04t0567800-01	Os01t0934300-01
Os04g0623200	Os03g0147400	Os06t0145600-01	Os01t0934300-02
Os05g0337400	Os03g0157300	Os10t0326800-01	Os01t0934500-01
Os05g0426000	Os03g0157400	Os06t0151700-01	Os01t0934500-02
Os05g0429500	Os03g0168400	Os12t0291400-01	Os01t0935700-01
Os06g0210900	Os03g0169000	Os01t0566800-00	Os01t0935700-02
Os07g0170200	Os03g0177400	Os09t0541000-01	Os01t0937400-01
Os07g0558400	Os03g0182600	Os05t0524100-01	Os01t0937400-02
Os11g0182900	Os03g0268200	Os12t0183100-01	Os01t0966000-01
Os12g0183100	Os03g0284500	Os02t0639300-01	Os01t0975300-01
Os12g0277500	Os03g0319400	Os03t0673000-00	Os01t0975300-02
Os12g0291733	Os03g0326200	Os03t0708500-00	Os01t0978100-01
Os06g0107700	Os03g0326300	Os10t0205700-01	Os01t0978100-03
Os07g0467200	Os03g0330300	Os10t0100300-01	Os02t0101700-01
Os08g0425200	Os03g0333300	Os11t0474800-01	Os02t0101700-02
Os01g0221700	Os03g0334200	Os08t0460000-01	Os02t0122800-01
Os12g0637100	Os03g0336200	Os06t0132400-01	Os02t0122800-02
Os02g0326700	Os03g0355600	Os02t0815300-01	Os02t0137800-01
Os07g0562700	Os03g0356700	Os03t0597600-01	Os02t0137800-02
Os03g0351200	Os03g0359100	Os05t0402900-01	Os02t0146700-01
Os03g0425000	Os03g0363900	Os06t0146300-01	Os02t0146700-02
Os11g0242400	Os03g0364400	Os11t0707000-03	Os02t0150100-01
Os03g0337600	Os03g0374600	Os01t0101200-01	Os02t0150100-02
Os03g0815400	Os03g0376100	Os01t0733500-01	Os02t0159700-01
Os03g0284400	Os03g0393700	Os01t0892600-02	Os02t0164900-01
Os02g0125700	Os03g0397700	Os01t0896500-01	Os02t0164900-02
Os03g0269100	Os03g0401300	Os01t0937050-01	Os02t0313700-01
Os08g0468700	Os03g0405500	Os02t0575500-01	Os02t0313700-02
Os08g0435900	Os03g0410300	Os02t0632800-01	Os02t0315600-01
Os03g0820300	Os03g0417800	Os04t0462300-01	Os02t0315600-02
Os02g0754300	Os03g0440900	Os11t0275000-00	Os02t0316900-01
Os07g0490100	Os03g0562200	Os02t0125000-01	Os02t0316900-02
Os10g0112500	Os03g0567600	Os01t0221700-00	Os02t0327700-01
Os11g0275000	Os03g0576900	Os03t0132000-01	Os02t0327700-03
Os01g0916000	Os03g0582200	Os03t0117100-01	Os02t0331200-01
Os10g0100300	Os03g0583900	Os03t0769100-01	Os02t0331200-02
Os04g0644400	Os03g0609800	Os04t0640900-01	Os02t0556700-01
Os01g0945300	Os03g0646800	Os06t0219700-01	Os02t0556700-02
Os02g0575500	Os03g0647500	Os03t0759000-01	Os02t0573200-01
Os10g0113900	Os03g0666500	Os05t0502500-01	Os02t0573200-02
Os10g0378100	Os03g0669300	Os11t0514800-01	Os02t0574500-01
Os08g0443800	Os03g0670700	Os01t0239000-01	Os02t0574500-03
Os01g0913000	Os03g0680800	Os01t0271400-00	Os02t0580900-01
Os03g0178200	Os03g0686500	Os01t0850800-00	Os02t0580900-02
Os03g0736400	Os03g0687000	Os01t0869800-01	Os02t0593700-03
Os04g0457100	Os03g0690600	Os09t0567366-01	Os02t0601800-04
Os04g0601800	Os03g0692700	Os07t0562700-02	Os02t0602100-01
Os04g0611200	Os03g0700800	Os05t0486100-01	Os02t0602100-02
Os05g0549100	Os03g0708100	Os07t0475000-01	Os02t0608100-01
Os02g0626600	Os03g0708600	Os03t0827700-01	Os02t0608100-02
Os04g0490800	Os03g0712700	Os12t0274700-02	Os02t0608400-01
Os05g0402900	Os03g0717700	Os03t0162500-01	Os02t0608400-02
Os06g0647100	Os03g0719500	Os07t0421866-00	Os02t0617300-01
Os07g0469100	Os03g0719900	Os02t0624300-01	Os02t0617300-02
Os07g0563400	Os03g0720300	Os02t0448000-00	Os02t0639800-03
Os08g0521000	Os03g0722500	Os07t0196200-01	Os02t0650300-01
Os01g0155000	Os03g0726200	Os01t0749200-01	Os02t0651300-01
Os02g0817900	Os03g0728100	Os02t0125700-01	Os02t0651300-02
Os03g0759000	Os03g0750800	Os05t0480000-01	Os02t0655300-01
Os05g0404400	Os03g0758300	Os06t0316000-01	Os02t0655300-03
Os07g0418000	Os03g0761100	Os02t0162600-01	Os02t0655800-01
Os05g0226900	Os03g0766900	Os01t0710700-01	Os02t0655800-02
Os01g0733500	Os03g0767800	Os03t0360600-00	Os02t0663900-01
Os02g0694800	Os03g0772800	Os05t0388500-01	Os02t0663900-02
Os06g0145600	Os03g0773800	Os01t0773800-00	Os02t0664300-01
Os08g0525700	Os03g0774200	Os05t0560000-01	Os02t0664300-02
Os01g0912700	Os03g0774300	Os02t0750100-00	Os02t0665000-01
Os03g0268400	Os03g0778100	Os02t0600200-01	Os02t0665000-02
Os12g0617800	Os03g0784900	Os04t0188500-01	Os02t0668500-01
Os03g0146400	Os03g0788300	Os08t0435900-03	Os02t0668500-02
Os03g0648600	Os03g0793500	Os01t0959900-02	Os02t0677700-01
Os03g0704100	Os03g0796000	Os04t0165000-01	Os02t0677700-02
Os04g0640900	Os03g0797700	Os07t0630800-02	Os02t0693200-01
Os06g0151700	Os03g0805400	Os08t0502700-01	Os02t0693200-02
Os07g0626400	Os03g0823700	Os08t0436500-00	Os02t0697500-02
Os10g0326800	Os03g0833300	Os01t0279700-01	Os02t0700600-01
Os01g0362100	Os03g0835600	Os03t0131200-02	Os02t0700600-02
Os06g0678500	Os03g0838100	Os06t0289900-01	Os02t0705400-01
Os04g0188500	Os03g0843500	Os08t0468700-00	Os02t0705400-02
Os07g0421866	Os03g0848400	Os08t0502700-03	Os02t0705600-02
Os06g0714700	Os03g0849800	Os01t0111100-01	Os02t0705600-03
Os07g0630800	Os03g0850700	Os06t0264200-01	Os02t0709400-04
Os01g0222600	Os03g0851300	Os01t0805000-01	Os02t0715300-01
Os01g0895100	Os03g0857200	Os02t0650300-01	Os02t0715300-02
Os06g0694500	Os04g0103300	Os04t0435700-01	Os02t0721600-01
Os05g0291700	Os04g0119500	Os04t0657900-01	Os02t0721600-05
Os12g0271700	Os04g0173300	Os04t0423800-01	Os02t0725300-03
Os04g0196600	Os04g0183100	Os01t0246400-01	Os02t0729700-01
Os01g0919400	Os04g0218600	Os02t0101500-01	Os02t0729700-02
Os02g0162600	Os04g0226400	Os06t0608700-02	Os02t0732700-01
Os02g0704000	Os04g0272700	Os01t0286600-01	Os02t0732700-02
Os03g0786100	Os04g0281900	Os01t0839200-01	Os02t0741100-01
Os03g0407900	Os04g0348300	Os03t0689100-01	Os02t0741100-02
Os07g0176900	Os04g0423600	Os03t0700700-01	Os02t0744700-01
Os10g0205700	Os04g0432600	Os05t0545400-01	Os02t0744700-02
Os06g0214300	Os04g0443801	Os01t0678600-01	Os02t0748100-01
Os01g0805300	Os04g0444600	Os01t0291500-01	Os02t0748100-02
Os04g0657900	Os04g0446500	Os01t0894700-01	Os02t0749800-01
Os07g0673550	Os04g0451200	Os04t0652400-01	Os02t0749800-02
Os12g0291400	Os04g0457800	Os06t0647100-01	Os02t0781700-01
Os02g0313700	Os04g0462900	Os03t0858800-01	Os02t0781700-02
Os02g0676800	Os04g0476100	Os02t0712700-01	Os02t0782600-01
Os01g0680600	Os04g0477500	Os07t0418000-02	Os02t0782600-02
Os02g0634500	Os04g0485300	Os06t0716200-01	Os02t0804300-01
Os04g0597800	Os04g0488000	Os02t0654600-00	Os02t0804300-02
Os07g0556200	Os04g0492900	Os03t0610400-01	Os02t0816400-01
Os09g0541000	Os04g0493100	Os07t0413800-04	Os02t0816400-02
Os01g0805000	Os04g0498600	Os07t0520800-01	Os02t0817500-01
Os03g0673000	Os04g0499300	Os12t0136500-01	Os02t0817500-02
Os04g0567800	Os04g0503700	Os02t0739000-01	Os02t0817800-02
Os02g0117100	Os04g0504800	Os02t0554800-01	Os02t0817800-03
Os02g0589700	Os04g0506900	Os05t0201700-00	Os02t0819500-04
Os03g0149800	Os04g0560100	Os07t0435300-01	Os02t0820400-01
Os03g0730000	Os04g0566400	Os01t0179000-01	Os02t0820400-02
Os07g0412100	Os04g0566500	Os04t0234600-03	Os02t0821400-01
Os03g0701500	Os04g0571300	Os01t0762300-01	Os02t0821400-02
Os04g0462300	Os04g0573200	Os01t0905300-01	Os02t0826500-01
Os08g0436500	Os04g0574100	Os02t0713700-01	Os02t0826500-03
Os03g0100040	Os04g0577500	Os10t0394000-01	Os02t0829600-01
Os01g0252600	Os04g0578800	Os02t0704000-01	Os02t0829600-02
Os01g0284500	Os04g0589900	Os07t0673550-00	Os02t0831300-01
Os03g0597600	Os04g0599000	Os01t0795000-01	Os02t0831300-02
Os01g0271400	Os04g0599900	Os01t0252600-00	Os02t0832400-01
Os03g0271500	Os04g0601700	Os02t0657600-00	Os02t0832400-02
Os11g0191400	Os04g0602100	Os03t0351200-00	Os02t0833400-01
Os11g0487100	Os04g0605300	Os03t0337600-01	Os02t0833400-02
Os03g0414400	Os04g0610000	Os04t0459900-01	Os03t0104400-01
Os01g0120500	Os04g0616700	Os04t0635700-01	Os03t0104400-02
Os01g0795000	Os04g0629700	Os01t0321300-00	Os03t0109600-01
Os11g0153700	Os04g0635800	Os03t0592500-01	Os03t0109600-03
Os11g0171350	Os04g0637000	Os07t0469100-02	Os03t0109700-01
Os02g0643500	Os04g0641000	Os08t0438400-01	Os03t0109700-02
Os01g0938100	Os04g0643100	Os11t0240600-01	Os03t0117100-01
Os01g0364450	Os04g0649700	Os07t0187400-00	Os03t0117100-02
Os03g0586500	Os04g0654700	Os10t0330400-01	Os03t0137500-02
Os03g0736600	Os04g0658600	Os01t0183300-01	Os03t0145700-01
Os05g0529700	Os05g0200100	Os09t0541050-00	Os03t0145700-02
Os03g0158300	Os05g0215600	Os05t0550800-01	Os03t0145800-01
Os03g0130100	Os05g0220900	Os01t0928000-01	Os03t0145800-02
Os05g0275000	Os05g0227700	Os04t0632901-00	Os03t0147400-01
Os02g0612900	Os05g0261700	Os08t0448000-01	Os03t0147400-02
Os03g0713200	Os05g0291700	Os08t0521000-01	Os03t0157300-01
Os06g0114000	Os05g0300700	Os04t0640500-01	Os03t0157300-02
Os02g0754600	Os05g0316100	Os12t0132500-00	Os03t0157400-01
Os03g0851200	Os05g0333500	Os08t0512500-01	Os03t0157400-02
Os05g0560000	Os05g0345500	Os10t0150400-01	Os03t0168400-01
Os10g0150400	Os05g0358500	Os08t0517700-01	Os03t0168400-02
Os03g0689100	Os05g0372100	Os03t0701500-01	Os03t0169000-01
Os01g0246400	Os05g0378800	Os06t0692600-01	Os03t0169000-02
Os01g0793900	Os05g0382600	Os10t0150600-01	Os03t0177400-01
Os01g0839200	Os05g0384600	Os02t0818000-01	Os03t0177400-02
Os01g0904200	Os05g0386900	Os04t0611200-01	Os03t0182600-02
Os01g0928000	Os05g0387200	Os12t0541500-04	Os03t0182600-03
Os04g0118700	Os05g0392700	Os04t0497700-01	Os03t0268200-01
Os08g0517700	Os05g0395000	Os08t0485900-01	Os03t0268200-02
Os11g0446000	Os05g0395300	Os01t0862200-02	Os03t0284500-01
Os12g0555100	Os05g0404200	Os12t0189400-01	Os03t0284500-02
Os02g0815200	Os05g0404400	Os06t0258000-01	Os03t0319400-01
Os05g0535800	Os05g0405000	Os01t0723600-01	Os03t0319400-02
Os03g0327600	Os05g0405900	Os01t0804200-01	Os03t0326200-01
Os01g0710700	Os05g0414300	Os04t0282400-01	Os03t0326200-02
Os04g0635700	Os05g0429700	Os11t0282800-00	Os03t0326300-01
Os07g0489800	Os05g0437200	Os12t0615400-01	Os03t0326300-02
Os02g0673700	Os05g0440100	Os01t0386700-01	Os03t0330300-01
Os04g0459900	Os05g0447200	Os02t0578366-00	Os03t0330300-03
Os07g0520800	Os05g0452900	Os03t0268400-01	Os03t0333300-01
Os04g0165000	Os05g0453700	Os12t0617800-01	Os03t0333300-03
Os09g0541050	Os05g0455500	Os01t0929100-02	Os03t0334200-01
Os01g0321300	Os05g0461300	Os05t0405000-01	Os03t0334200-02
Os04g0618700	Os05g0475700	Os11t0643800-01	Os03t0336200-01
Os08g0460000	Os05g0487300	Os01t0121000-01	Os03t0336200-02
Os01g0692300	Os05g0490200	Os01t0793900-01	Os03t0355600-01
Os02g0829850	Os05g0494500	Os02t0676800-01	Os03t0355600-04
Os03g0858800	Os05g0494900	Os05t0415800-01	Os03t0356700-01
Os05g0516300	Os05g0495300	Os11t0507200-00	Os03t0356700-02
Os06g0306600	Os05g0495700	Os06t0222100-00	Os03t0359100-01
Os01g0937050	Os05g0513400	Os04t0493000-01	Os03t0359100-02
Os05g0419000	Os05g0524400	Os04t0583101-01	Os03t0363900-01
Os11g0587600	Os05g0535900	Os02t0148000-01	Os03t0363900-02
Os03g0284900	Os05g0549000	Os03t0343900-01	Os03t0364400-01
Os03g0610400	Os05g0557800	Os02t0815200-01	Os03t0364400-02
Os04g0640500	Os05g0558800	Os01t0364450-00	Os03t0374600-01
Os05g0353300	Os05g0559400	Os01t0968800-01	Os03t0374600-02
Os07g0639400	Os06g0104400	Os11t0171300-01	Os03t0376100-01
Os08g0503700	Os06g0108900	Os05t0508900-01	Os03t0376100-02
Os08g0512500	Os06g0114000	Os01t0919400-01	Os03t0393700-01
Os11g0541600	Os06g0128300	Os04t0116600-01	Os03t0393700-02
Os06g0715200	Os06g0129400	Os06t0196300-01	Os03t0397700-01
Os03g0695500	Os06g0129900	Os11t0439600-01	Os03t0397700-02
Os06g0476200	Os06g0136000	Os01t0220100-01	Os03t0405500-01
Os03g0132000	Os06g0143100	Os02t0112600-01	Os03t0405500-02
Os03g0633900	Os06g0163000	Os02t0607700-01	Os03t0410300-01
Os05g0304600	Os06g0167500	Os03t0639300-01	Os03t0410300-02
Os02g0697500	Os06g0184300	Os05t0418100-01	Os03t0417800-01
Os05g0545400	Os06g0193400	Os06t0663800-01	Os03t0417800-02
Os12g0420200	Os06g0194900	Os07t0639400-01	Os03t0440900-01
Os08g0335600	Os06g0196900	Os08t0425200-01	Os03t0440900-02
Os01g0892600	Os06g0225300	Os12t0116800-01	Os03t0562200-01
Os07g0409200	Os06g0226600	Os12t0292400-01	Os03t0562200-02
Os10g0130200	Os06g0228200	Os03t0322600-01	Os03t0567600-01
Os06g0663800	Os06g0233400	Os01t0352100-01	Os03t0567600-02
Os01g0894700	Os06g0256200	Os05t0535800-00	Os03t0582200-01
Os05g0220500	Os06g0283300	Os03t0633900-01	Os03t0582200-02
Os05g0486100	Os06g0300800	Os05t0275000-01	Os03t0583900-01
Os07g0562400	Os06g0308300	Os05t0220500-00	Os03t0583900-02
Os11g0444000	Os06g0345200	Os03t0713200-01	Os03t0609800-01
Os11g0514800	Os06g0354700	Os07t0464200-00	Os03t0609800-02
Os12g0136500	Os06g0474900	Os12t0568700-00	Os03t0646800-01
Os02g0749800	Os06g0479200	Os08t0351300-01	Os03t0646800-02
Os07g0628900	Os06g0499500	Os02t0103800-03	Os03t0647500-01
Os01g0905300	Os06g0547900	Os02t0652600-02	Os03t0647500-02
Os10g0213700	Os06g0571400	Os05t0449200-01	Os03t0666500-02
Os11g0621400	Os06g0597200	Os10t0130200-00	Os03t0666500-03
Os01g0804200	Os06g0608700	Os06t0470350-01	Os03t0669300-02
Os02g0118000	Os06g0610800	Os05t0526200-01	Os03t0669300-03
Os01g0236300	Os06g0624900	Os06t0149100-01	Os03t0670700-02
Os03g0820400	Os06g0630300	Os01t0855200-01	Os03t0670700-03
Os11g0490600	Os06g0632200	Os03t0648600-00	Os03t0680800-01
Os06g0233000	Os06g0633800	Os12t0443500-01	Os03t0680800-05
Os01g0361500	Os06g0634300	Os06t0239100-01	Os03t0686500-01
Os02g0828200	Os06g0644200	Os07t0562400-01	Os03t0686500-02
Os07g0546000	Os06g0644800	Os03t0857400-01	Os03t0687000-01
Os03g0162500	Os06g0648200	Os11t0242400-01	Os03t0687000-02
Os01g0286600	Os06g0660700	Os05t0500400-01	Os03t0690600-01
Os01g0323300	Os06g0661700	Os07t0548300-01	Os03t0690600-02
Os01g0352100	Os06g0663900	Os04t0132500-01	Os03t0692700-01
Os02g0822600	Os06g0669400	Os06t0648200-02	Os03t0692700-04
Os03g0827700	Os06g0697000	Os06t0229400-00	Os03t0700800-01
Os04g0632901	Os06g0701100	Os09t0571200-01	Os03t0700800-02
Os05g0522600	Os06g0702500	Os03t0786100-02	Os03t0708100-01
Os06g0149100	Os06g0703300	Os04t0623200-01	Os03t0708100-02
Os06g0326400	Os06g0704600	Os07t0546000-01	Os03t0708600-01
Os11g0240600	Os06g0711600	Os08t0483200-01	Os03t0708600-02
Os11g0603200	Os06g0715500	Os03t0371300-00	Os03t0712700-01
Os06g0716200	Os06g0720500	Os03t0844000-01	Os03t0712700-03
Os01g0179000	Os06g0725900	Os06t0246000-01	Os03t0717700-01
Os02g0564300	Os06g0728300	Os02t0809800-01	Os03t0717700-02
Os10g0394000	Os07g0106200	Os03t0806600-01	Os03t0719500-01
Os06g0625400	Os07g0111700	Os12t0263000-02	Os03t0719500-02
Os07g0191500	Os07g0172900	Os06t0714700-00	Os03t0719900-03
Os02g0818000	Os07g0173200	Os02t0139600-01	Os03t0719900-04
Os03g0592500	Os07g0176900	Os01t0534900-01	Os03t0720300-01
Os03g0685000	Os07g0185000	Os04t0272700-04	Os03t0720300-02
Os06g0239100	Os07g0205000	Os06t0500700-01	Os03t0722500-01
Os01g0121000	Os07g0222800	Os03t0730000-01	Os03t0722500-02
Os01g0311400	Os07g0238700	Os05t0303000-01	Os03t0726200-01
Os01g0253900	Os07g0301200	Os05t0382900-02	Os03t0726200-02
Os03g0129300	Os07g0406300	Os11t0153700-01	Os03t0728100-01
Os04g0423800	Os07g0412100	Os06t0717200-01	Os03t0728100-02
Os08g0323400	Os07g0456400	Os07t0176900-02	Os03t0750800-01
Os05g0524100	Os07g0496200	Os03t0658800-03	Os03t0750800-02
Os10g0111300	Os07g0499300	Os04t0618700-01	Os03t0758300-01
Os03g0339300	Os07g0515100	Os08t0404900-00	Os03t0758300-03
Os03g0155700	Os07g0516500	Os06t0645600-00	Os03t0761100-01
Os03g0851700	Os07g0516900	Os09t0535500-01	Os03t0761100-02
Os03g0704000	Os07g0520900	Os02t0684100-00	Os03t0766900-01
Os02g0652600	Os07g0530700	Os04t0281900-02	Os03t0766900-02
Os11g0282800	Os07g0566200	Os03t0341600-01	Os03t0767800-01
Os04g0574700	Os07g0571100	Os03t0685000-01	Os03t0767800-02
Os01g0717400	Os07g0575600	Os06t0127100-01	Os03t0772800-01
Os01g0882800	Os07g0576000	Os08t0467300-01	Os03t0772800-02
Os11g0171300	Os07g0584500	Os11t0171350-00	Os03t0773800-01
Os01g0773800	Os07g0602900	Os07t0626400-01	Os03t0773800-02
Os01g0566800	Os07g0604000	Os12t0271700-01	Os03t0773800-03
Os08g0483200	Os07g0607300	Os01t0920500-01	Os03t0774200-01
Os11g0643800	Os07g0607800	Os05t0429500-02	Os03t0774200-02
Os02g0448000	Os07g0614000	Os06t0196900-03	Os03t0774300-01
Os10g0178500	Os07g0615900	Os06t0319133-00	Os03t0774300-02
Os11g0242800	Os07g0621201	Os01t0115700-00	Os03t0778100-01
Os06g0664200	Os07g0632600	Os01t0151200-01	Os03t0778100-03
Os03g0110900	Os07g0657200	Os12t0631600-01	Os03t0784900-01
Os04g0508400	Os07g0672500	Os06t0528600-01	Os03t0784900-02
Os06g0289900	Os07g0673500	Os03t0655500-00	Os03t0788300-01
Os05g0344200	Os07g0683900	Os03t0795000-01	Os03t0788300-02
Os07g0628700	Os07g0687200	Os04t0567200-01	Os03t0793500-01
Os08g0485900	Os07g0690400	Os04t0432400-01	Os03t0793500-02
Os03g0769600	Os07g0691200	Os06t0283100-00	Os03t0796000-01
Os01g0101200	Os08g0323600	Os06t0181100-01	Os03t0796000-02
Os06g0196300	Os08g0332700	Os07t0213300-01	Os03t0797700-01
Os06g0318600	Os08g0365900	Os07t0607200-01	Os03t0797700-02
Os01g0111100	Os08g0377400	Os07t0630400-01	Os03t0805400-01
Os01g0235900	Os08g0379300	Os02t0152200-02	Os03t0805400-02
Os05g0520600	Os08g0389700	Os03t0709300-01	Os03t0823700-01
Os01g0856900	Os08g0397900	Os04t0652700-01	Os03t0823700-02
Os03g0738400	Os08g0430500	Os04t0196600-01	Os03t0835600-01
Os06g0132400	Os08g0445700	Os03t0841600-01	Os03t0835600-02
Os12g0568700	Os08g0450800	Os02t0137200-01	Os03t0838100-02
Os03g0658800	Os08g0457600	Os02t0817900-01	Os03t0848400-01
Os03g0727600	Os08g0465800	Os03t0843400-01	Os03t0848400-02
Os02g0767400	Os08g0485400	Os06t0690700-01	Os03t0849800-01
Os03g0710600	Os08g0493900	Os07t0635500-01	Os03t0849800-02
Os11g0432600	Os08g0502700	Os12t0102600-01	Os03t0850700-01
Os07g0464200	Os08g0503700	Os07t0637000-01	Os03t0850700-02
Os04g0435700	Os08g0517300	Os01t0316100-00	Os03t0851300-02
Os06g0229400	Os08g0517700	Os01t0813700-01	Os03t0851300-03
Os06g0597900	Os08g0526300	Os04t0490800-01	Os03t0857200-01
Os02g0759900	Os09g0542200	Os06t0299100-01	Os03t0857200-02
Os01g0805200	Os09g0555700	Os07t0414000-01	Os04t0103300-02
Os02g0699000	Os09g0566100	Os02t0706600-00	Os04t0103300-03
Os01g0501700	Os09g0568000	Os06t0678500-00	Os04t0119500-01
Os03g0284600	Os09g0570900	Os03t0811100-01	Os04t0119500-02
Os04g0234600	Os10g0160000	Os03t0153400-01	Os04t0173300-01
Os01g0723600	Os10g0180000	Os04t0358000-01	Os04t0173300-02
Os02g0714600	Os10g0181200	Os05t0526800-01	Os04t0173300-03
Os12g0541300	Os10g0181600	Os03t0704000-00	Os04t0183100-01
Os02g0562600	Os10g0329300	Os05t0552600-00	Os04t0183100-02
Os06g0186300	Os10g0343000	Os08t0426866-00	Os04t0218600-01
Os07g0108300	Os10g0358700	Os02t0322251-00	Os04t0218600-02
Os02g0168100	Os10g0370000	Os06t0185900-01	Os04t0226400-02
Os02g0607700	Os10g0393100	Os03t0414400-01	Os04t0272700-02
Os06g0222100	Os10g0394400	Os02t0313700-02	Os04t0272700-04
Os01g0183300	Os10g0408700	Os10t0167200-00	Os04t0281900-01
Os08g0448000	Os10g0415600	Os01t0121700-01	Os04t0281900-02
Os05g0382900	Os10g0430800	Os01t0750600-01	Os04t0348300-01
Os01g0303000	Os11g0147800	Os06t0192100-00	Os04t0348300-02
Os03g0343900	Os11g0154500	Os02t0612900-01	Os04t0423600-01
Os03g0371300	Os11g0160700	Os01t0845100-01	Os04t0423600-02
Os06g0245800	Os11g0200950	Os02t0646200-01	Os04t0432600-01
Os12g0443500	Os11g0209700	Os03t0365850-00	Os04t0432600-02
Os03g0154000	Os11g0303200	Os05t0429500-01	Os04t0443801-01
Os05g0418100	Os11g0438700	Os05t0473000-01	Os04t0443801-02
Os01g0220100	Os11g0472500	Os12t0420200-01	Os04t0444600-01
Os03g0843400	Os11g0533500	Os12t0274750-00	Os04t0444600-02
Os03g0758900	Os11g0544600	Os10t0155100-01	Os04t0446500-01
Os01g0889800	Os11g0546000	Os03t0738400-01	Os04t0446500-02
Os11g0507200	Os11g0562100	Os01t0920450-00	Os04t0451200-01
Os06g0219700	Os11g0568600	Os04t0643200-00	Os04t0451200-02
Os03g0856100	Os11g0568700	Os04t0473150-00	Os04t0457800-01
Os05g0460600	Os11g0600700	Os11t0144900-01	Os04t0457800-02
Os01g0124000	Os11g0604600	Os02t0562600-01	Os04t0462900-01
Os01g0968800	Os11g0661000	Os02t0595900-01	Os04t0462900-05
Os01g0386700	Os11g0684100	Os11t0242800-01	Os04t0476100-02
Os02g0657600	Os11g0704600	Os01t0501800-01	Os04t0476100-03
Os01g0164600	Os12g0102500	Os02t0755400-01	Os04t0477500-02
Os07g0112100	Os12g0120200	Os03t0129300-01	Os04t0477500-03
Os07g0470700	Os12g0160500	Os07t0476900-01	Os04t0485300-02
Os12g0616500	Os12g0174800	Os01t0913000-01	Os04t0485300-03
Os03g0811100	Os12g0193100	Os02t0643500-01	Os04t0488000-01
Os11g0439600	Os12g0244100	Os01t0895100-02	Os04t0488000-02
Os01g0770200	Os12g0261300	Os04t0658800-01	Os04t0492900-02
Os01g0239000	Os12g0271600	Os04t0601800-01	Os04t0492900-03
Os02g0638300	Os12g0274700	Os10t0113900-02	Os04t0493100-01
Os06g0319133	Os12g0278800	Os02t0815400-01	Os04t0493100-02
Os03g0841600	Os12g0283900	Os07t0185300-01	Os04t0498600-01
Os08g0404900	Os12g0285100	Os01t0361500-01	Os04t0498600-02
Os06g0152800	Os12g0420400	Os11t0490600-02	Os04t0499300-01
Os01g0307500	Os12g0443800	Os03t0774400-01	Os04t0499300-02
Os12g0263000	Os12g0484600	Os06t0186300-00	Os04t0503700-01
Os06g0258000	Os12g0514500	Os06t0729650-00	Os04t0503700-02
Os04g0116600	Os12g0538900	Os03t0155700-00	Os04t0504800-01
Os07g0187400	Os12g0541500	Os04t0461100-01	Os04t0504800-03
Os07g0686300	Os12g0548200	Os03t0841900-00	Os04t0506900-01
Os10g0394100	Os12g0554400	Os11t0687200-02	Os04t0506900-02
Os04g0653600	Os12g0562100	Os02t0579000-02	Os04t0560100-01
Os02g0117600	Os12g0562900	Os03t0856500-02	Os04t0560100-02
Os12g0168000	Os12g0566000	Os03t0130100-01	Os04t0566400-01
Os02g0639300	Os12g0566700	Os02t0669100-01	Os04t0566400-02
Os06g0299100	Os12g0574800	Os03t0736600-01	Os04t0566500-02
Os06g0645600	Os12g0586600	Os07t0608100-02	Os04t0566500-04
Os03g0108600	Os12g0595800	Os01t0917400-01	Os04t0571300-02
Os01g0290700	Os12g0607100	Os06t0326400-01	Os04t0571300-03
Os01g0958100	Os12g0612100	Os01t0106300-01	Os04t0573200-02
Os06g0246000	Os12g0612400	Os06t0641500-00	Os04t0574100-02
Os06g0717200	Os12g0613500	Os07t0191500-01	Os04t0574100-03
Os09g0535500	Os12g0617900	Os10t0370700-01	Os04t0577500-01
Os02g0674800	Os12g0621900	Os11t0487100-01	Os04t0577500-02
Os02g0684100	Os12g0636200	Os11t0530600-01	Os04t0578800-01
Os05g0563400	Os12g0638700	Os01t0868900-01	Os04t0578800-02
Os03g0788500	Os12g0641100	Os01t0717400-01	Os04t0589900-02
Os06g0729650		Os05t0522600-01	Os04t0589900-03
Os11g0474800		Os06t0245800-01	Os04t0599000-01
Os07g0637000		Os05t0516300-01	Os04t0599000-02
Os07g0569600		Os07t0556200-01	Os04t0599900-01
Os02g0727300		Os07t0673600-00	Os04t0599900-02
Os05g0510600		Os08t0443800-01	Os04t0601700-01
Os07g0476900		Os02t0318600-00	Os04t0601700-02
Os03g0844000		Os04t0468600-03	Os04t0602100-01
Os07g0413800		Os05t0529700-01	Os04t0602100-02
Os01g0278900		Os10t0358700-01	Os04t0605300-01
Os02g0646500		Os11t0603200-01	Os04t0605300-02
Os07g0414000		Os01t0678400-01	Os04t0610000-01
Os06g0181100		Os02t0674800-01	Os04t0610000-02
Os07g0607200		Os03t0428700-01	Os04t0616700-01
Os02g0160900		Os11t0587600-01	Os04t0616700-03
Os05g0508900		Os12t0616500-00	Os04t0629700-01
Os10g0193100		Os07t0462500-00	Os04t0629700-02
Os02g0322251		Os01t0851600-01	Os04t0635800-01
Os02g0809800		Os01t0912700-01	Os04t0635800-03
Os03g0333400		Os06t0697000-02	Os04t0637000-01
Os06g0690700		Os01t0358100-01	Os04t0637000-02
Os01g0106300		Os04t0581400-01	Os04t0641000-01
Os05g0550800		Os05t0361200-02	Os04t0641000-02
Os07g0630400		Os07t0684800-01	Os04t0643100-01
Os02g0328300		Os05t0353500-01	Os04t0643100-02
Os03g0140100		Os07t0509700-01	Os04t0649700-05
Os05g0473000		Os03t0579000-02	Os04t0654700-01
Os08g0337800		Os01t0290700-01	Os04t0654700-02
Os05g0201700		Os06t0129100-01	Os04t0658600-01
Os01g0813700		Os01t0362100-01	Os04t0658600-02
Os06g0127100		Os05t0549100-02	Os05t0200100-01
Os02g0712700		Os11t0592400-00	Os05t0200100-02
Os03g0850700		Os03t0100200-01	Os05t0215600-01
Os11g0592400		Os03t0333400-01	Os05t0215600-02
Os05g0526800		Os04t0497200-01	Os05t0220900-01
Os01g0761000		Os01t0970600-01	Os05t0220900-02
Os05g0526200		Os04t0591000-01	Os05t0227700-01
Os03g0772600		Os11t0463700-01	Os05t0227700-02
Os11g0550800		Os03t0437200-01	Os05t0261700-01
Os06g0284500		Os04t0618950-00	Os05t0261700-02
Os07g0462500		Os07t0409900-01	Os05t0291700-02
Os03g0428700		Os03t0284400-01	Os05t0300700-01
Os04g0644600		Os03t0582200-02	Os05t0300700-02
Os05g0303000		Os03t0735000-01	Os05t0316100-01
Os06g0500700		Os07t0639000-01	Os05t0316100-02
Os02g0115600		Os12t0226900-01	Os05t0333500-01
Os03g0365850		Os06t0186100-00	Os05t0333500-02
Os04g0643200		Os02t0117100-01	Os05t0345500-01
Os11g0572200		Os08t0525700-02	Os05t0345500-03
Os12g0420400		Os07t0520600-02	Os05t0358500-01
Os02g0606200		Os05t0553400-01	Os05t0358500-02
Os01g0970700		Os02t0748800-00	Os05t0372100-01
Os02g0705100		Os03t0110900-01	Os05t0372100-03
Os07g0509700		Os03t0153500-00	Os05t0378800-01
Os09g0532400		Os03t0398600-00	Os05t0378800-02
Os12g0274750		Os02t0160500-01	Os05t0382600-02
Os12g0570700		Os04t0359100-01	Os05t0382600-03
Os12g0632600		Os06t0476200-02	Os05t0384600-01
Os02g0314600		Os11t0649600-01	Os05t0384600-02
Os12g0507500		Os01t0945300-02	Os05t0386900-02
Os02g0726600		Os01t0770200-01	Os05t0386900-03
Os07g0213300		Os05t0563400-01	Os05t0387200-01
Os06g0152550		Os07t0569600-01	Os05t0387200-02
Os03g0569800		Os01t0824800-01	Os05t0392700-01
Os01g0121700		Os03t0723000-02	Os05t0392700-03
Os02g0651300		Os06t0694500-01	Os05t0395000-01
Os02g0751600		Os07t0631900-01	Os05t0395000-03
Os01g0845100		Os07t0686300-01	Os05t0395300-01
Os10g0209700		Os03t0805600-00	Os05t0395300-02
Os01g0316100		Os03t0154000-01	Os05t0404200-01
Os12g0498500		Os04t0441800-01	Os05t0404200-02
Os06g0646000		Os04t0508400-00	Os05t0404400-01
Os01g0919700		Os08t0379400-03	Os05t0404400-02
Os04g0481300		Os05t0344200-01	Os05t0405000-01
Os02g0579000		Os01t0278900-01	Os05t0405000-02
Os02g0713700		Os02t0698000-01	Os05t0405900-01
Os05g0361200		Os06t0704200-01	Os05t0405900-02
Os06g0484500		Os03t0758300-03	Os05t0414300-01
Os03g0100200		Os11t0530650-00	Os05t0414300-02
Os03g0735000		Os09t0555150-01	Os05t0429700-01
Os04g0497200		Os01t0732200-01	Os05t0429700-02
Os07g0691200		Os03t0695500-01	Os05t0437200-01
Os01g0917400		Os12t0124000-04	Os05t0437200-02
Os03g0774400		Os01t0228600-03	Os05t0440100-01
Os02g0139600		Os01t0783200-02	Os05t0440100-02
Os01g0311800		Os06t0715200-01	Os05t0452900-01
Os03g0729100		Os07t0647200-00	Os05t0452900-02
Os06g0241100		Os08t0440100-01	Os05t0453700-01
Os04g0609300		Os05t0406100-01	Os05t0453700-02
Os08g0332700		Os01t0290600-00	Os05t0455500-01
Os01g0290600		Os03t0788500-01	Os05t0455500-02
Os02g0706600		Os01t0761000-01	Os05t0461300-01
Os03g0341600		Os01t0937000-01	Os05t0461300-02
Os04g0565400		Os02t0115600-01	Os05t0475700-01
Os06g0133800		Os10t0111300-01	Os05t0475700-02
Os03g0437200		Os11t0621400-01	Os05t0487300-01
Os11g0144900		Os12t0188566-01	Os05t0487300-02
Os03g0828100		Os03t0778100-03	Os05t0490200-01
Os04g0452100		Os05t0420200-01	Os05t0490200-02
Os02g0578400		Os04t0645100-01	Os05t0494500-01
Os07g0631900		Os11t0208900-01	Os05t0494500-02
Os03g0413000		Os04t0273600-00	Os05t0494900-01
Os02g0653200		Os11t0572200-01	Os05t0494900-02
Os02g0755400		Os03t0749650-00	Os05t0495300-01
Os06g0192100		Os10t0189100-01	Os05t0495300-02
Os07g0635500		Os10t0421800-01	Os05t0495700-01
Os02g0814400		Os01t0164600-01	Os05t0495700-02
Os03g0747700		Os12t0267800-01	Os05t0513400-01
Os03g0805600		Os01t0371500-01	Os05t0513400-02
Os11g0267000		Os03t0269100-02	Os05t0524400-01
Os02g0704900		Os02t0759900-01	Os05t0524400-02
Os10g0363600		Os10t0193100-00	Os05t0535900-01
Os01g0732200		Os06t0284500-00	Os05t0535900-02
Os07g0548300		Os03t0820400-01	Os05t0549000-01
Os08g0426866		Os02t0753800-01	Os05t0549000-02
Os12g0137300		Os06t0601000-01	Os05t0557800-01
Os03g0271100		Os05t0493800-01	Os05t0557800-02
Os04g0566400		Os06t0159600-01	Os05t0558800-02
Os03g0122200		Os06t0199100-01	Os05t0558800-03
Os11g0181700		Os01t0882800-01	Os05t0559400-02
Os02g0554800		Os01t0955100-01	Os05t0559400-03
Os06g0159600		Os04t0644600-02	Os06t0104400-01
Os11g0707000		Os11t0432600-01	Os06t0104400-02
Os07g0658400		Os05t0560600-02	Os06t0108900-01
Os07g0599700		Os03t0795300-01	Os06t0108900-02
Os02g0815400		Os10t0394100-01	Os06t0114000-02
Os03g0709300		Os07t0470700-01	Os06t0114000-04
Os07g0185300		Os07t0584100-01	Os06t0128300-01
Os01g0955100		Os11t0183900-01	Os06t0128300-03
Os06g0694800		Os01t0126200-01	Os06t0129400-01
Os08g0351300		Os01t0229700-00	Os06t0129400-02
Os05g0323800		Os01t0311800-01	Os06t0129900-01
Os04g0658800		Os01t0323300-01	Os06t0129900-02
Os01g0173000		Os01t0954500-01	Os06t0136000-01
Os01g0802600		Os02t0313700-01	Os06t0136000-02
Os01g0501800		Os02t0314600-01	Os06t0143100-01
Os11g0528500		Os01t0802600-00	Os06t0143100-02
Os09g0571200		Os03t0851700-01	Os06t0163000-02
Os05g0449200		Os02t0818900-01	Os06t0163000-03
Os11g0642800		Os11t0557800-01	Os06t0167500-01
Os07g0657900		Os02t0682500-01	Os06t0167500-02
Os12g0226900		Os04t0609300-01	Os06t0184300-01
Os01g0534900		Os11t0707000-02	Os06t0184300-03
Os01g0851000		Os06t0149700-00	Os06t0193400-01
Os05g0292800		Os10t0213700-01	Os06t0193400-02
Os08g0445000		Os11t0158666-00	Os06t0194900-02
Os01g0228600		Os02t0155900-00	Os06t0194900-03
Os01g0358100		Os02t0767800-00	Os06t0196900-01
Os02g0706900		Os04t0310200-00	Os06t0196900-03
Os05g0489900		Os08t0462900-01	Os06t0225300-01
Os06g0212100		Os06t0547900-02	Os06t0225300-02
Os08g0526300		Os01t0730800-01	Os06t0226600-01
Os12g0102600		Os01t0692300-01	Os06t0226600-02
Os01g0940600		Os01t0120500-01	Os06t0228200-01
Os08g0417100		Os01t0856900-01	Os06t0228200-03
Os01g0115700		Os05t0353300-00	Os06t0233400-01
Os09g0543400		Os06t0636100-00	Os06t0233400-02
Os12g0556900		Os06t0725800-00	Os06t0256200-01
Os08g0438400		Os07t0112100-00	Os06t0256200-03
Os11g0444700		Os12t0498500-01	Os06t0283300-01
Os01g0970600		Os03t0856100-01	Os06t0283300-02
Os04g0105700		Os05t0258400-00	Os06t0300800-01
Os07g0171100		Os03t0358800-00	Os06t0300800-02
Os10g0150600		Os01t0303000-02	Os06t0308300-02
Os04g0508500		Os02t0697500-02	Os06t0308300-03
Os04g0652700		Os03t0269100-01	Os06t0345200-01
Os01g0750600		Os06t0262800-01	Os06t0345200-02
Os02g0650300		Os04t0566400-01	Os06t0354700-01
Os07g0671000		Os01t0930800-01	Os06t0354700-02
Os08g0440100		Os06t0606700-00	Os06t0474900-01
Os02g0775600		Os06t0692500-00	Os06t0474900-02
Os04g0591000		Os05t0433800-00	Os06t0479200-01
Os01g0937000		Os07t0174400-00	Os06t0479200-02
Os04g0310200		Os01t0920700-00	Os06t0499500-02
Os07g0409900		Os01t0966200-01	Os06t0499500-03
Os01g0824800		Os08t0337800-00	Os06t0547900-01
Os02g0567100		Os06t0597900-01	Os06t0547900-02
Os05g0420200		Os03t0586500-01	Os06t0571400-01
Os07g0520600		Os03t0405900-01	Os06t0571400-02
Os10g0370700		Os12t0168000-01	Os06t0597200-01
Os07g0489200		Os02t0754600-01	Os06t0597200-02
Os05g0204600		Os05t0489900-01	Os06t0608700-01
Os02g0646200		Os12t0420400-03	Os06t0608700-02
Os12g0267800		Os06t0233000-01	Os06t0610800-01
Os05g0353500		Os02t0606200-01	Os06t0610800-02
Os01g0511600		Os09t0532400-02	Os06t0624900-01
Os01g0797600		Os05t0520600-01	Os06t0624900-03
Os03g0124200		Os07t0192000-01	Os06t0630300-01
Os07g0608100		Os08t0323400-01	Os06t0630300-02
Os06g0129100		Os07t0489200-01	Os06t0632200-01
Os11g0644700		Os07t0575900-01	Os06t0632200-02
Os12g0431300		Os05t0204600-01	Os06t0633800-01
Os12g0631600		Os01t0938100-01	Os06t0633800-02
Os07g0576500		Os09t0535000-02	Os06t0634300-01
Os01g0920450		Os07t0600300-00	Os06t0634300-02
Os11g0463700		Os02t0829850-00	Os06t0644200-02
Os06g0264200		Os03t0409100-02	Os06t0644200-03
Os06g0470350		Os08t0402001-00	Os06t0644800-01
Os03g0787600		Os11t0191400-01	Os06t0644800-02
Os02g0561500		Os06t0649700-00	Os06t0648200-02
Os03g0382100		Os06t0318600-01	Os06t0648200-03
Os06g0601000		Os06t0717900-02	Os06t0660700-01
Os01g0934100		Os01t0859500-01	Os06t0660700-02
Os12g0116800		Os06t0320500-01	Os06t0661700-01
Os11g0158666		Os03t0326100-01	Os06t0661700-02
Os03g0773800		Os01t0281000-01	Os06t0663900-01
Os02g0121500		Os11t0241200-01	Os06t0663900-02
Os01g0966200		Os02t0782700-01	Os06t0663900-03
Os06g0208100		Os03t0767000-01	Os06t0669400-03
Os02g0649700		Os06t0695800-02	Os06t0697000-01
Os02g0697400		Os03t0158300-01	Os06t0697000-02
Os06g0498900		Os07t0614000-02	Os06t0701100-02
Os06g0528600		Os07t0635700-00	Os06t0701100-03
Os04g0273600		Os04t0429050-00	Os06t0702500-01
Os01g0924000		Os07t0628900-01	Os06t0702500-02
Os06g0571800		Os03t0851200-01	Os06t0703300-01
Os01g0730700		Os06t0241100-01	Os06t0703300-02
Os01g0930800		Os05t0557800-02	Os06t0704600-01
Os08g0389700		Os07t0260300-01	Os06t0704600-02
Os02g0748800		Os03t0149800-01	Os06t0711600-01
Os06g0108900		Os01t0584100-01	Os06t0711600-02
Os01g0954500		Os06t0104400-01	Os06t0715500-02
Os03g0795000		Os02t0143300-00	Os06t0715500-03
Os01g0575200		Os03t0271100-03	Os06t0720500-02
Os03g0153400		Os07t0613600-01	Os06t0725900-01
Os06g0262800		Os01t0124000-01	Os06t0725900-02
Os01g0219300		Os01t0730700-01	Os06t0728300-01
Os03g0157400		Os02t0744700-02	Os06t0728300-02
Os01g0730500		Os02t0828200-01	Os07t0106200-02
Os04g0568600		Os03t0140700-01	Os07t0106200-03
Os11g0649600		Os06t0642900-01	Os07t0111700-01
Os06g0111300		Os06t0705600-00	Os07t0111700-03
Os06g0683200		Os06t0711600-02	Os07t0172900-01
Os07g0665100		Os07t0638400-01	Os07t0172900-02
Os07g0600300		Os03t0122200-01	Os07t0173200-02
Os02g0632800		Os08t0417100-01	Os07t0173200-03
Os06g0606700		Os06t0725100-01	Os07t0176900-01
Os05g0404200		Os11t0642800-01	Os07t0176900-02
Os10g0390800		Os10t0178500-01	Os07t0185000-01
Os01g0920700		Os11t0444000-01	Os07t0205000-01
Os12g0582700		Os02t0649700-01	Os07t0205000-02
Os09g0535000		Os06t0271600-00	Os07t0222800-01
Os12g0226700		Os02t0160900-01	Os07t0222800-02
Os01g0138400		Os11t0544000-02	Os07t0238700-01
Os03g0140700		Os03t0835100-00	Os07t0238700-02
Os03g0579000		Os12t0541000-01	Os07t0301200-01
Os04g0624600		Os11t0557500-00	Os07t0301200-02
Os01g0126200		Os05t0419000-01	Os07t0406300-01
Os07g0260300		Os01t0919700-01	Os07t0406300-02
Os03g0326100		Os01t0307500-01	Os07t0412100-01
Os02g0617600		Os08t0474000-01	Os07t0412100-02
Os07g0673600		Os02t0805250-01	Os07t0456400-01
Os01g0128200		Os03t0752100-01	Os07t0456400-02
Os05g0393400		Os01t0889800-01	Os07t0496200-01
Os05g0553400		Os03t0284500-02	Os07t0496200-02
Os12g0189400		Os05t0426000-01	Os07t0499300-01
Os01g0107900		Os03t0769600-01	Os07t0499300-02
Os02g0805250		Os03t0733200-00	Os07t0515100-01
Os11g0208900		Os07t0567400-01	Os07t0515100-02
Os08g0453200		Os02t0714600-01	Os07t0516500-01
Os02g0105400		Os02t0705100-01	Os07t0516500-02
Os02g0623600		Os12t0507500-00	Os07t0516900-01
Os04g0630300		Os07t0178700-01	Os07t0516900-02
Os02g0750100		Os08t0474500-01	Os07t0520900-01
Os02g0818900		Os12t0410200-01	Os07t0520900-02
Os11g0557800		Os01t0235900-00	Os07t0530700-01
Os09g0532700		Os04t0574700-01	Os07t0530700-02
Os03g0371350		Os09t0543400-00	Os07t0566200-01
Os06g0611900		Os02t0706900-00	Os07t0566200-02
Os01g0495900		Os02t0751600-02	Os07t0571100-01
Os01g0755700		Os03t0781400-02	Os07t0571100-03
Os01g0833000		Os01t0701500-01	Os07t0575600-01
Os08g0490000		Os06t0326900-01	Os07t0575600-02
Os02g0110200		Os02t0572600-01	Os07t0576000-01
Os03g0806600		Os03t0704100-01	Os07t0576000-02
Os06g0186100		Os11t0528500-01	Os07t0584500-01
Os05g0552600		Os02t0634500-01	Os07t0584500-02
Os06g0725800		Os01t0783200-01	Os07t0602900-01
Os07g0491900		Os02t0694100-01	Os07t0602900-02
Os08g0379300		Os12t0230100-01	Os07t0604000-01
Os08g0475400		Os12t0137300-01	Os07t0604000-02
Os12g0583400		Os03t0711100-01	Os07t0607300-01
Os06g0111800		Os02t0822100-01	Os07t0607300-02
Os01g0358300		Os08t0313200-01	Os07t0607800-01
Os05g0406100		Os02t0653200-01	Os07t0607800-02
Os12g0569500		Os07t0176900-01	Os07t0614000-01
Os05g0493800		Os01t0902700-01	Os07t0614000-02
Os04g0432400		Os11t0644700-01	Os07t0615900-01
Os10g0326400		Os01t0685300-01	Os07t0615900-02
Os01g0820700		Os02t0118000-01	Os07t0621201-01
Os01g0859500		Os11t0550800-01	Os07t0621201-02
Os01g0882500		Os04t0118700-00	Os07t0632600-01
Os04g0204400		Os01t0851000-02	Os07t0632600-02
Os07g0635700		Os07t0100500-01	Os07t0672500-01
Os01g0581300		Os01t0501700-01	Os07t0672500-02
Os06g0283100		Os06t0571800-02	Os07t0673500-01
Os02g0669100		Os06t0593800-01	Os07t0673500-02
Os02g0600200		Os05t0421600-01	Os07t0683900-01
Os01g0819700		Os07t0471300-01	Os07t0683900-02
Os04g0358000		Os08t0445000-01	Os07t0687200-02
Os04g0441800		Os12t0124300-01	Os07t0690400-01
Os05g0488500		Os11t0245200-01	Os07t0690400-02
Os03g0116900		Os01t0826900-01	Os07t0691200-01
Os04g0282400		Os06t0693200-01	Os07t0691200-03
Os01g0920500		Os07t0240600-01	Os08t0323600-02
Os03g0567100		Os01t0222600-01	Os08t0323600-03
Os11g0183900		Os02t0744851-00	Os08t0332700-03
Os01g0281000		Os08t0490000-01	Os08t0332700-04
Os04g0657500		Os11t0181700-02	Os08t0365900-01
Os01g0707500		Os01t0825800-01	Os08t0365900-02
Os03g0386500		Os06t0104900-01	Os08t0377400-01
Os06g0692500		Os10t0154700-01	Os08t0377400-02
Os07g0471300		Os11t0668300-00	Os08t0379300-01
Os01g0229700		Os10t0105700-01	Os08t0379300-02
Os06g0326900		Os02t0697400-01	Os08t0389700-02
Os06g0494100		Os03t0772600-01	Os08t0389700-03
Os05g0490900		Os04t0572800-00	Os08t0397900-01
Os12g0233300		Os07t0171100-02	Os08t0397900-02
Os01g0685300		Os05t0490900-01	Os08t0430500-01
Os04g0448900		Os12t0441600-00	Os08t0430500-03
Os08g0515800		Os01t0784700-00	Os08t0445700-01
Os10g0189100		Os02t0832400-02	Os08t0445700-02
Os11g0461000		Os03t0729100-01	Os08t0450800-01
Os12g0533700		Os04t0604800-00	Os08t0450800-02
Os03g0826200		Os03t0747700-01	Os08t0457600-01
Os03g0837900		Os01t0575200-01	Os08t0457600-02
Os05g0258400		Os12t0227400-01	Os08t0465800-01
Os06g0729000		Os03t0567100-01	Os08t0465800-02
Os07g0639000		Os03t0786400-01	Os08t0485400-01
Os07g0669200		Os05t0531200-02	Os08t0485400-02
Os01g0584100		Os03t0141800-00	Os08t0493900-01
Os11g0530600		Os01t0303600-01	Os08t0493900-02
Os03g0711100		Os01t0869600-01	Os08t0497300-03
Os02g0740700		Os06t0498900-01	Os08t0502700-01
Os02g0767800		Os01t0764900-01	Os08t0502700-03
Os03g0825500		Os12t0139300-01	Os08t0503700-01
Os01g0103100		Os03t0664600-00	Os08t0503700-02
Os08g0407600		Os06t0273700-01	Os08t0517300-01
Os04g0249700		Os07t0105000-00	Os08t0517300-02
Os08g0514100		Os10t0209700-01	Os08t0517700-01
Os12g0575000		Os02t0122200-00	Os08t0517700-02
Os07g0583200		Os06t0152800-01	Os08t0526300-01
Os01g0287600		Os06t0664200-01	Os08t0526300-03
Os06g0654900		Os07t0647800-01	Os09t0526600-01
Os01g0826900		Os01t0103100-02	Os09t0526600-03
Os03g0852700		Os03t0116900-02	Os09t0542200-01
Os03g0439700		Os05t0323800-01	Os09t0542200-02
Os06g0470000		Os02t0103850-00	Os09t0555700-01
Os03g0767000		Os05t0373300-01	Os09t0555700-03
Os12g0410200		Os07t0580700-01	Os09t0566100-01
Os01g0950300		Os12t0570700-01	Os09t0566100-02
Os10g0155100		Os01t0552300-01	Os09t0568000-01
Os01g0556650		Os03t0710600-01	Os09t0568000-02
Os04g0450000		Os03t0179900-01	Os09t0570900-01
Os12g0189700		Os03t0163300-01	Os09t0570900-02
Os03g0398600		Os01t0820700-00	Os10t0160000-01
Os03g0336000		Os11t0645400-01	Os10t0160000-02
Os02g0701600		Os07t0489300-01	Os10t0180000-01
Os06g0132300		Os01t0294500-00	Os10t0180000-02
Os05g0549900		Os02t0623600-01	Os10t0181200-01
Os01g0270300		Os01t0556650-00	Os10t0181200-02
Os04g0482900		Os04t0438200-01	Os10t0181600-01
Os11g0275500		Os08t0407600-01	Os10t0181600-02
Os03g0856500		Os12t0575000-01	Os10t0329300-01
Os05g0543400		Os06t0311000-00	Os10t0329300-03
Os01g0552300		Os11t0275500-01	Os10t0343000-01
Os06g0146300		Os07t0656600-01	Os10t0343000-02
Os01g0783200		Os09t0544000-01	Os10t0358700-01
Os04g0623800		Os04t0204400-01	Os10t0358700-02
Os06g0275800		Os03t0650200-01	Os10t0370000-01
Os01g0784700		Os08t0428900-01	Os10t0370000-02
Os06g0593800		Os08t0318400-01	Os10t0393100-01
Os05g0560600		Os01t0763700-01	Os10t0393100-02
Os10g0166600		Os02t0110200-02	Os10t0394400-01
Os06g0164400		Os02t0568200-00	Os10t0394400-02
Os03g0844900		Os10t0352000-01	Os10t0408700-01
Os11g0644600		Os03t0344900-00	Os10t0408700-02
Os11g0703900		Os01t0883000-00	Os10t0415600-01
Os12g0139300		Os02t0814400-01	Os10t0415600-03
Os03g0597200		Os03t0413000-01	Os10t0430800-01
Os03g0795300		Os01t0861900-01	Os10t0430800-02
Os01g0902700		Os07t0523600-01	Os11t0147800-01
Os03g0659200		Os10t0390800-01	Os11t0147800-02
Os05g0421600		Os01t0881100-01	Os11t0154500-01
Os04g0567200		Os01t0287600-01	Os11t0154500-02
Os03g0786400		Os03t0157400-01	Os11t0160700-01
Os02g0627700		Os02t0116700-01	Os11t0160700-02
Os02g0682500		Os04t0304200-02	Os11t0200950-01
Os04g0359100		Os08t0526300-03	Os11t0200950-03
Os12g0208900		Os12t0191200-01	Os11t0209700-01
Os06g0288300		Os12t0174700-00	Os11t0209700-02
Os07g0570700		Os03t0804200-01	Os11t0303200-01
Os12g0515400		Os02t0125200-00	Os11t0303200-02
Os01g0227400		Os07t0102100-02	Os11t0438700-01
Os03g0163300		Os03t0137600-02	Os11t0438700-02
Os11g0544000		Os01t0305900-01	Os11t0472500-01
Os02g0140500		Os02t0820800-01	Os11t0472500-02
Os04g0452600		Os03t0144300-01	Os11t0533500-01
Os06g0320500		Os03t0152700-01	Os11t0533500-02
Os06g0695800		Os03t0386500-01	Os11t0544600-01
Os03g0344900		Os06t0683200-01	Os11t0544600-02
Os03g0732100		Os09t0535000-01	Os11t0546000-01
Os06g0704200		Os12t0515600-01	Os11t0546000-02
Os12g0124000		Os02t0745100-01	Os11t0562100-01
Os05g0365600		Os03t0100040-01	Os11t0562100-02
Os06g0221200		Os02t0663100-01	Os11t0568600-01
Os02g0735800		Os03t0336000-01	Os11t0568600-02
Os03g0835100		Os02t0567100-01	Os11t0568700-01
Os04g0604800		Os04t0450000-01	Os11t0568700-02
Os11g0705200		Os02t0616100-07	Os11t0600700-01
Os04g0601400		Os07t0599700-01	Os11t0600700-02
Os02g0326200		Os05t0496500-01	Os11t0604600-01
Os12g0541000		Os09t0555800-00	Os11t0604600-02
Os06g0642900		Os04t0566400-02	Os11t0661000-01
Os09g0555800		Os11t0644600-00	Os11t0661000-02
Os12g0188566		Os01t0780800-02	Os11t0684100-01
Os08g0448100		Os02t0773500-01	Os11t0684100-02
Os02g0817600		Os06t0565100-01	Os11t0704600-01
Os07g0567400		Os11t0435300-00	Os11t0704600-02
Os07g0656700		Os06t0603300-00	Os12t0102500-01
Os08g0474500		Os04t0623800-01	Os12t0102500-02
Os02g0744851		Os06t0136900-01	Os12t0120200-01
Os05g0433800		Os06t0308000-01	Os12t0120200-02
Os11g0521500		Os12t0277500-01	Os12t0160500-01
Os03g0170500		Os09t0561000-01	Os12t0160500-02
Os06g0589800		Os10t0116800-01	Os12t0174800-01
Os01g0294500		Os04t0604300-01	Os12t0174800-02
Os01g0850800		Os02t0578400-01	Os12t0193100-03
Os06g0705600		Os02t0140400-01	Os12t0193100-04
Os01g0850100		Os01t0933600-01	Os12t0244100-01
Os12g0117400		Os05t0460600-01	Os12t0244100-04
Os01g0866400		Os04t0624600-01	Os12t0261300-01
Os05g0268500		Os04t0612500-01	Os12t0261300-02
Os03g0407100		Os12t0115150-00	Os12t0271600-01
Os06g0717900		Os01t0173000-01	Os12t0271600-02
Os11g0432400		Os01t0311400-00	Os12t0274700-01
Os07g0545800		Os12t0567500-00	Os12t0274700-02
Os03g0722500		Os03t0407100-00	Os12t0278800-02
Os03g0752100		Os09t0532700-01	Os12t0278800-03
Os04g0572800		Os01t0866400-01	Os12t0283900-01
Os06g0136900		Os04t0563950-00	Os12t0283900-02
Os07g0664200		Os02t0120000-01	Os12t0285100-02
Os01g0841800		Os07t0665100-01	Os12t0285100-03
Os10g0154700		Os11t0704800-01	Os12t0285100-05
Os02g0729200		Os01t0138400-01	Os12t0420400-02
Os11g0668300		Os02t0121500-01	Os12t0443800-01
Os02g0155900		Os06t0133800-01	Os12t0443800-03
Os06g0308000		Os05t0496400-00	Os12t0484600-01
Os08g0428900		Os12t0515400-02	Os12t0484600-02
Os04g0432300		Os12t0568500-01	Os12t0514500-01
Os02g0805800		Os12t0632600-00	Os12t0514500-03
Os03g0635000		Os11t0669100-01	Os12t0538900-01
Os12g0566700		Os03t0170500-00	Os12t0538900-02
Os11g0530650		Os01t0180300-01	Os12t0541500-02
Os07g0192000		Os03t0804900-00	Os12t0541500-04
Os02g0662000		Os03t0793900-00	Os12t0541500-05
Os02g0663100		Os05t0365600-01	Os12t0548200-01
Os04g0645100		Os01t0278000-00	Os12t0548200-02
Os06g0273700		Os05t0231700-01	Os12t0554400-01
Os11g0241200		Os12t0603800-00	Os12t0554400-02
Os03g0804900		Os09t0549300-00	Os12t0562100-01
Os11g0645400		Os03t0428800-01	Os12t0562100-02
Os02g0125200		Os07t0669200-00	Os12t0562900-01
Os02g0732900		Os01t0920200-01	Os12t0562900-02
Os02g0819400		Os02t0564300-01	Os12t0566000-01
Os01g0818600		Os05t0472400-01	Os12t0566000-03
Os03g0781400		Os03t0825500-01	Os12t0566700-01
Os03g0664600		Os05t0399200-01	Os12t0566700-03
Os03g0767500		Os06t0217700-01	Os12t0574800-02
Os03g0368900		Os12t0571100-01	Os12t0574800-03
Os03g0109700		Os03t0732100-01	Os12t0586600-01
Os03g0748300		Os07t0677400-00	Os12t0586600-02
Os08g0343000		Os03t0153100-00	Os12t0595800-03
Os08g0510800		Os02t0753500-01	Os12t0595800-04
Os12g0604200		Os12t0604200-00	Os12t0607100-01
Os09g0557700		Os02t0561500-00	Os12t0607100-02
Os03g0141800		Os04t0443900-01	Os12t0612100-01
Os11g0704500		Os02t0661100-02	Os12t0612100-02
Os02g0828300		Os03t0816800-01	Os12t0612400-01
Os03g0153500		Os07t0576500-01	Os12t0612400-02
Os07g0656600		Os04t0319800-01	Os12t0613500-01
Os07g0677400		Os03t0108600-01	Os12t0613500-02
Os01g0968300		Os12t0533700-01	Os12t0617900-01
Os02g0608900		Os01t0832000-01	Os12t0617900-02
Os01g0695300		Os03t0318400-01	Os12t0621900-01
Os10g0116800		Os09t0557700-00	Os12t0621900-03
Os03g0179900		Os11t0152700-02	Os12t0636200-02
Os11g0216300		Os01t0550300-02	Os12t0636200-03
Os12g0174700		Os11t0216300-01	Os12t0638700-01
Os07g0105000		Os01t0805200-02	Os12t0638700-02
Os02g0122200		Os07t0583200-01	Os12t0641100-03
Os02g0143300		Os07t0628700-01	Os12t0641100-04
Os03g0793900		Os06t0694800-01
Os03g0169800		Os08t0448100-01
Os06g0181200		Os01t0157700-00
Os10g0421800		Os06t0625400-01
Os01g0123900		Os06t0132300-01
Os02g0120000		Os03t0758900-01
Os02g0647300		Os03t0748300-01
Os06g0348800		Os03t0281900-01
Os06g0620700		Os01t0524500-02
Os05g0415800		Os02t0805800-01
Os03g0405900		Os01t0533900-01
Os03g0773700		Os07t0671000-01
Os03g0726200		Os11t0267000-03
Os06g0109000		Os02t0735800-01
Os08g0422000		Os12t0611300-00
Os01g0371500		Os05t0292800-01
Os01g0810100		Os07t0656700-01
Os08g0462900		Os01t0755700-01
Os05g0531200		Os07t0570700-01
Os08g0512700		Os07t0607800-02
Os03g0128800		Os12t0189700-01
Os07g0288700		Os04t0565400-01
Os04g0445200		Os11t0215100-01
Os11g0549900		Os12t0455000-01
Os02g0621300		Os06t0660200-01
Os02g0725200		Os02t0638300-01
Os07g0575500		Os02t0646500-01
Os06g0340200		Os01t0841800-01
Os04g0658300		Os03t0284600-01
Os02g0568200		Os06t0172000-01
Os01g0763700		Os06t0604300-01
Os07g0178700		Os06t0114000-04
Os03g0144300		Os06t0633100-01
Os02g0169000		Os08t0475400-02
Os12g0515600		Os02t0588600-01
Os03g0703300		Os02t0158300-01
Os05g0496500		Os06t0288300-01
Os07g0195300		Os03t0282166-00
Os07g0557100		Os12t0616400-02
Os01g0851600		Os01t0757200-01
Os01g0769000		Os02t0651300-01
Os06g0649700		Os01t0298400-01
Os02g0103850		Os02t0328300-02
Os12g0441600		Os10t0162100-01
Os11g0181500		Os01t0685400-01
Os01g0885000		Os03t0828100-02
Os09g0533600		Os12t0541500-02
Os06g0693200		Os08t0335600-01
Os02g0693500		Os02t0725200-01
Os01g0883000		Os02t0169000-01
Os06g0174300		Os07t0491800-01
Os03g0342900		Os02t0693500-01
Os07g0575900		Os11t0521500-01
Os05g0222200		Os01t0276800-01
Os06g0196900		Os01t0924000-01
Os11g0557500		Os06t0201200-01
Os03g0686500		Os07t0557100-01
Os03g0655500		Os07t0490400-01
Os07g0638400		Os05t0512100-00
Os12g0548300		Os06t0212100-01
Os06g0603000		Os03t0837900-01
Os01g0104900		Os03t0803500-01
Os02g0677600		Os12t0291100-01
Os08g0318400		Os12t0431700-00
Os03g0731900		Os04t0452600-00
Os08g0457600		Os05t0404200-02
Os05g0373300		Os06t0600400-01
Os03g0758300		Os04t0560500-00
Os07g0489300		Os09t0551251-00
Os06g0666500		Os12t0569500-01
Os03g0700700		Os08t0504500-01
Os06g0172000		Os01t0949800-01
Os04g0604300		Os02t0104700-01
Os03g0729300		Os06t0215100-01
Os06g0295900		Os03t0826200-01
Os07g0510400		Os01t0758900-01
Os09g0544000		Os04t0481300-01
Os03g0723000		Os05t0278500-01
Os03g0331700		Os06t0229066-00
Os06g0215100		Os06t0528700-01
Os07g0570550		Os01t0135600-01
Os01g0142100		Os07t0586800-01
Os12g0162100		Os02t0140500-00
Os02g0704131		Os05t0427400-00
Os12g0115150		Os06t0729000-01
Os12g0227400		Os11t0431700-01
Os02g0777400		Os05t0502000-01
Os12g0291100		Os06t0109000-00
Os05g0361500		Os01t0743300-01
Os07g0647200		Os07t0546600-01
Os12g0181500		Os03t0597200-01
Os01g0868600		Os01t0358300-01
Os07g0584100		Os08t0379400-04
Os07g0668300		Os02t0438601-02
Os01g0764900		Os08t0494000-01
Os04g0319800		Os02t0712600-01
Os05g0496400		Os07t0105600-01
Os06g0565100		Os06t0654900-01
Os02g0588600		Os11t0209900-00
Os04g0578800		Os03t0790600-01
Os05g0256500		Os02t0600400-01
Os02g0663900		Os02t0122500-00
Os05g0539900		Os08t0503600-01
Os02g0578366		Os04t0462400-01
Os06g0724400		Os07t0491900-00
Os06g0603300		Os06t0263801-01
Os01g0303600		Os06t0128800-01
Os08g0397900		Os12t0208900-00
Os03g0122000		Os11t0586825-00
Os12g0124300		Os04t0455700-00
Os08g0467300		Os02t0168100-01
Os03g0281900		Os10t0326400-01
Os02g0661100		Os01t0866000-01
Os04g0465500		Os02t0740600-01
Os05g0427400		Os06t0470000-01
Os01g0734600		Os12t0406000-01
Os02g0600400		Os01t0940600-01
Os12g0571100		Os01t0934100-01
Os12g0191200		Os01t0808100-02
Os05g0399200		Os06t0214850-00
Os06g0297700		Os04t0608900-01
Os06g0604300		Os11t0552500-00
Os06g0104900		Os01t0219300-01
Os07g0589200		Os01t0695300-01
Os12g0209000		Os02t0575200-01
Os03g0125000		Os02t0627700-00
Os06g0636100		Os02t0704131-00
Os09g0561000		Os04t0105700-01
Os07g0180300		Os08t0427100-03
Os07g0510500		Os08t0500300-01
Os06g0332800		Os11t0153600-01
Os11g0220300		Os06t0221200-01
Os04g0446401		Os06t0226600-02
Os08g0465800		Os12t0271700-02
Os11g0444900		Os06t0543200-01
Os07g0565600		Os12t0583400-01
Os08g0494000		Os01t0217000-02
Os06g0160700		Os01t0687800-00
Os02g0694100		Os04t0580800-01
Os02g0778200		Os10t0181200-01
Os08g0493800		Os01t0819700-01
Os02g0814800		Os01t0248300-00
Os11g0152500		Os01t0909400-01
Os01g0743300		Os02t0726600-01
Os01g0711200		Os01t0809300-01
Os01g0869600		Os12t0177500-01
Os02g0766600		Os08t0390200-01
Os12g0616600		Os06t0160700-01
Os08g0478700		Os06t0669400-02
Os12g0106600		Os12t0609500-01
Os01g0898800		Os03t0795200-01
Os04g0613300		Os01t0227400-01
Os01g0920200		Os02t0618400-02
Os06g0572400		Os02t0731800-00
Os07g0523600		Os04t0460300-01
Os01g0832000		Os04t0633900-00
Os08g0504500		Os07t0420700-01
Os01g0305900		Os12t0411700-01
Os12g0639600		Os12t0616600-01
Os01g0755500		Os03t0819700-01
Os03g0137600		Os01t0968300-01
Os06g0709000		Os11t0705200-01
Os04g0462400		Os01t0833000-01
Os06g0311000		Os04t0249700-01
Os12g0438400		Os02t0326200-00
Os01g0102900		Os01t0372400-01
Os01g0809300		Os02t0705600-02
Os05g0472000		Os07t0674800-01
Os06g0293000		Os06t0295900-01
Os06g0472000		Os11t0592600-01
Os10g0162100		Os06t0340200-01
Os03g0799700		Os04t0590100-00
Os01g0135600		Os03t0158500-01
Os02g0122500		Os01t0886900-00
Os04g0563950		Os06t0184900-01
Os11g0544500		Os07t0658400-02
Os01g0861900		Os12t0117400-01
Os02g0579600		Os05t0524400-01
Os06g0367900		Os03t0376750-00
Os05g0200100		Os08t0397900-01
Os01g0151200		Os06t0549600-01
Os06g0700700		Os08t0510800-01
Os08g0390200		Os05t0510600-01
Os06g0641500		Os11t0307300-01
Os02g0720100		Os12t0432600-01
Os11g0482400		Os10t0139700-01
Os02g0158300		Os04t0585200-01
Os02g0745100		Os01t0581300-01
Os02g0822100		Os02t0554100-01
Os06g0708700		Os06t0484500-01
Os04g0596300		Os08t0402500-01
Os06g0217700		Os12t0431300-01
Os04g0607000		Os08t0453200-01
Os11g0215100		Os11t0644500-01
Os02g0665250		Os03t0640000-00
Os06g0130100		Os11t0549900-01
Os06g0107100		Os07t0190800-01
Os08g0402001		Os11t0158000-01
Os01g0678400		Os10t0427600-01
Os01g0801600		Os06t0297700-01
Os02g0104700		Os07t0575500-00
Os02g0556800		Os03t0107300-01
Os06g0663900		Os11t0485500-01
Os04g0507100		Os01t0495900-01
Os01g0184500		Os02t0650300-02
Os04g0560500		Os02t0579600-01
Os03g0409100		Os12t0150100-01
Os01g0897700		Os01t0960300-01
Os11g0158832		Os06t0646000-02
Os12g0132500		Os08t0515800-01
Os07g0490400		Os03t0833100-01
Os09g0553900		Os04t0450300-00
Os01g0524500		Os08t0433350-00
Os04g0570800		Os03t0331700-02
Os12g0567700		Os03t0848100-01
Os12g0150100		Os03t0439700-01
Os12g0406000		Os01t0237100-01
Os04g0619000		Os08t0528500-01
Os01g0180300		Os05t0488500-01
Os01g0687800		Os11t0220300-01
Os06g0342000		Os11t0657100-01
Os08g0451200		Os04t0657500-01
Os08g0500300		Os05t0383200-01
Os01g0298400		Os01t0769000-01
Os02g0438601		Os01t0725800-01
Os11g0431700		Os06t0611900-01
Os12g0411700		Os03t0431500-01
Os02g0774200		Os04t0482900-01
Os01g0770500		Os09t0533600-01
Os05g0208500		Os01t0797600-01
Os06g0190500		Os06t0215000-01
Os12g0115100		Os04t0658300-01
Os02g0613200		Os11t0650500-00
Os06g0660200		Os02t0583700-00
Os11g0158600		Os11t0540100-01
Os04g0608900		Os11t0653300-01
Os11g0153600		Os04t0119800-01
Os10g0101200		Os02t0557700-01
Os02g0595900		Os01t0796000-01
Os03g0857100		Os02t0617600-01
Os07g0584500		Os02t0168800-01
Os10g0148400		Os01t0868600-01
Os11g0669100		Os02t0665250-01
Os02g0112600		Os11t0152500-01
Os04g0581400		Os01t0937200-01
Os05g0387200		Os05t0208500-03
Os06g0725100		Os07t0510500-01
Os08g0503600		Os01t0536400-01
Os02g0773500		Os02t0731700-02
Os06g0549600		Os03t0372500-02
Os02g0153300		Os03t0368900-01
Os01g0237100		Os07t0607400-01
Os01g0740500		Os12t0283900-02
Os06g0263801		Os05t0456100-01
Os02g0753800		Os04t0590900-01
Os01g0762300		Os03t0327600-01
Os04g0628900		Os11t0461000-02
Os03g0582800		Os03t0787600-02
Os09g0548400		Os11t0705900-01
Os01g0157700		Os01t0696600-01
Os01g0693900		Os06t0111300-00
Os05g0512100		Os07t0171100-01
Os12g0611300		Os07t0686600-01
Os07g0546600		Os09t0535400-00
Os07g0614000		Os04t0464966-01
Os11g0485500		Os06t0590700-01
Os02g0107300		Os01t0949900-01
Os02g0318600		Os07t0673400-01
Os02g0575200		Os03t0833300-01
Os03g0343400		Os04t0446500-02
Os02g0572600		Os01t0214400-01
Os07g0619200		Os03t0744600-01
Os12g0431700		Os01t0357900-01
Os05g0384600		Os02t0828300-01
Os11g0533100		Os11t0151500-01
Os03g0807900		Os07t0663900-00
Os07g0105600		Os11t0197500-01
Os01g0933600		Os06t0252800-01
Os03g0850600		Os12t0567700-01
Os12g0568500		Os02t0758800-01
Os01g0884700		Os04t0627000-02
Os07g0240600		Os08t0422000-01
Os11g0704800		Os01t0123900-01
Os02g0756200		Os02t0814800-01
Os03g0152700		Os10t0111700-01
Os06g0267900		Os01t0214800-01
Os05g0417200		Os02t0589400-01
Os03g0431500		Os04t0612500-02
Os03g0804200		Os05t0294600-01
Os05g0365000		Os04t0312100-01
Os03g0625300		Os01t0122000-01
Os06g0488050		Os01t0185900-01
Os03g0128400		Os08t0425700-01
Os12g0168700		Os04t0448900-01
Os01g0372400		Os07t0561500-01
Os02g0603800		Os01t0266100-01
Os01g0909400		Os06t0656300-01
Os05g0361900		Os10t0332000-01
Os01g0711400		Os04t0432300-00
Os03g0279400		Os06t0626700-00
Os01g0976200		Os07t0691200-03
Os05g0278500		Os06t0133800-02
Os01g0878101		Os06t0215600-02
Os10g0110800		Os09t0542900-01
Os11g0197500		Os02t0720100-01
Os03g0828600		Os06t0654300-01
Os06g0600400		Os11t0446000-02
Os03g0720300		Os05t0557700-01
Os03g0153100		Os04t0319700-00
Os01g0158100		Os07t0638100-01
Os02g0104200		Os07t0694000-01
Os02g0116700		Os01t0730500-01
Os05g0294600		Os01t0704100-02
Os02g0130100		Os07t0231500-01
Os07g0589000		Os05t0384600-02
Os01g0853000		Os05t0470900-00
Os01g0151700		Os01t0247700-01
Os04g0461300		Os03t0819400-01
Os05g0438500		Os01t0965800-01
Os03g0757200		Os05t0565400-01
Os09g0525500		Os08t0451200-01
Os12g0224400		Os12t0115100-00
Os01g0975000		Os05t0528500-00
Os02g0589400		Os12t0572000-01
Os04g0438200		Os06t0267400-00
Os07g0516400		Os09t0555500-01
Os03g0722200		Os06t0181200-01
Os04g0504700		Os01t0286100-01
Os03g0356300		Os05t0374200-01
Os01g0830000		Os01t0912900-01
Os06g0317200		Os01t0813100-01
Os11g0153400		Os01t0678800-01
Os07g0264800		Os01t0882500-00
Os12g0609500		Os03t0179900-02
Os01g0682500		Os06t0589300-01
Os03g0816800		Os11t0270201-00
Os06g0201200		Os01t0763200-01
Os03g0408600		Os04t0578800-01
Os05g0502000		Os01t0130200-00
Os03g0648400		Os10t0166600-01
Os08g0359000		Os04t0506800-01
Os07g0231500		Os03t0849800-01
Os10g0352000		Os08t0359000-01
Os03g0376750		Os11t0703900-01
Os01g0912900		Os12t0233300-01
Os01g0725800		Os05t0222200-01
Os03g0169600		Os01t0260800-01
Os06g0214850		Os01t0155800-01
Os03g0744600		Os03t0356300-01
Os01g0758900		Os02t0665500-01
Os09g0555500		Os07t0170000-00
Os02g0712600		Os04t0571300-03
Os02g0618400		Os03t0654600-01
Os01g0248300		Os01t0681900-01
Os06g0506000		Os01t0726100-01
Os04g0182875		Os05t0463100-01
Os05g0501400		Os03t0699800-01
Os12g0610600		Os07t0205700-01
Os04g0627000		Os03t0857100-01
Os02g0121000		Os02t0585100-00
Os07g0491800		Os12t0226700-01
Os03g0736700		Os07t0182400-01
Os07g0561500		Os02t0647300-01
Os02g0731700		Os03t0806500-01
Os08g0433350		Os06t0655500-01
Os12g0424700		Os01t0102900-01
Os06g0730600		Os12t0600701-00
Os07g0190800		Os01t0175850-00
Os11g0592600		Os02t0107300-01
Os11g0661300		Os07t0634400-01
Os12g0177500		Os11t0225300-01
Os01g0841000		Os11t0213800-01
Os06g0360300		Os02t0104200-01
Os06g0717400		Os07t0432201-01
Os12g0572000		Os08t0406150-00
Os01g0757200		Os05t0231600-01
Os10g0165000		Os07t0685500-01
Os03g0607500		Os10t0398100-01
Os07g0580700		Os11t0539700-00
Os12g0640600		Os06t0494100-01
Os02g0722400		Os01t0270300-02
Os06g0692600		Os03t0134500-00
Os06g0128800		Os04t0596300-01
Os12g0541500		Os05t0382600-03
Os04g0132500		Os05t0451200-01
Os07g0229800		Os06t0717400-01
Os05g0557700		Os08t0512700-01
Os05g0495700		Os05t0393100-01
Os04g0304200		Os02t0766600-01
Os07g0178800		Os02t0804500-01
Os03g0374500		Os01t0899800-01
Os01g0783700		Os04t0630300-01
Os05g0276500		Os01t0841000-02
Os02g0554100		Os05t0472000-00
Os02g0768600		Os06t0154200-01
Os05g0383200		Os05t0418800-00
Os03g0634000		Os04t0305700-02
Os11g0158000		Os03t0401300-02
Os01g0689900		Os04t0445200-01
Os04g0590100		Os07t0692300-01
Os01g0866000		Os01t0740500-00
Os04g0429050		Os01t0128200-01
Os06g0137600		Os06t0488050-00
Os07g0232900		Os03t0703300-01
Os01g0589000		Os04t0619000-01
Os06g0229066		Os07t0108300-01
Os10g0427600		Os04t0570800-01
Os04g0580800		Os05t0324700-01
Os02g0680600		Os03t0371350-00
Os04g0447100		Os08t0397900-02
Os04g0463200		Os11t0305400-00
Os05g0397800		Os06t0212300-00
Os06g0704600		Os07t0526600-01
Os07g0539300		Os12t0583500-01
Os11g0216100		Os08t0469600-01
Os06g0133400		Os12t0110100-01
Os11g0592700		Os02t0168000-01
Os02g0731800		Os06t0164400-01
Os04g0312100		Os04t0569500-00
Os07g0229700		Os01t0976200-01
Os06g0543200		Os07t0570550-00
Os04g0600300		Os08t0493800-01
Os01g0122000		Os04t0128700-01
Os04g0600200		Os10t0141200-00
Os12g0169400		Os12t0209000-00
Os04g0633900		Os02t0778200-01
Os11g0615600		Os02t0117600-02
Os07g0100500		Os02t0763800-01
Os01g0127300		Os06t0534900-00
Os07g0646800		Os05t0361900-01
Os05g0476700		Os01t0120300-00
Os07g0674800		Os02t0116600-02
Os01g0278000		Os02t0756200-02
Os02g0616100		Os03t0169800-01
Os04g0585200		Os07t0178800-01
Os01g0382700		Os11t0210500-01
Os08g0528500		Os11t0634800-00
Os09g0549300		Os02t0677600-01
Os03g0738600		Os01t0755500-01
Os01g0815700		Os11t0661300-01
Os12g0626400		Os12t0264650-00
Os02g0564400		Os01t0298301-01
Os06g0212300		Os03t0140400-01
Os06g0215000		Os07t0232900-01
Os11g0232100		Os12t0181500-01
Os03g0819700		Os03t0722200-01
Os01g0581400		Os04t0465500-02
Os07g0663900		Os01t0588400-01
Os01g0796000		Os02t0665350-01
Os06g0633100		Os03t0635000-00
Os01g0392600		Os07t0503500-01
Os04g0464966		Os06t0360300-01
Os02g0557700		Os03t0609800-02
Os06g0230100		Os03t0844900-01
Os01g0214400		Os10t0436900-01
Os01g0973400		Os03t0784700-02
Os06g0626700		Os04t0601400-01
Os07g0692300		Os09t0553900-01
Os06g0130400		Os01t0373800-01
Os08g0407000		Os02t0572300-00
Os03g0806500		Os03t0738600-01
Os01g0500900		Os04t0613300-01
Os01g0965800		Os05t0476700-01
Os04g0450300		Os06t0652300-00
Os03g0140400		Os06t0152550-01
Os12g0170400		Os05t0365000-00
Os05g0324700		Os01t0686200-01
Os06g0252800		Os03t0852700-01
Os03g0583800		Os04t0569300-02
Os12g0600701		Os05t0256500-00
Os02g0745400		Os05t0479700-00
Os08g0465000		Os06t0208100-01
Os03g0650200		Os11t0158832-00
Os07g0687100		Os12t0409700-00
Os07g0580766		Os01t0772500-01
Os02g0104500		Os06t0103600-01
Os02g0753500		Os12t0240000-01
Os03g0340900		Os01t0297200-01
Os09g0542900		Os04t0507100-02
Os11g0307300		Os04t0461300-01
Os04g0473150		Os05t0531400-01
Os01g0822800		Os11t0444700-01
Os02g0572300		Os04t0597300-01
Os02g0830100		Os03t0691800-01
Os06g0267400		Os12t0562400-00
Os01g0929100		Os01t0944900-01
Os06g0652300		Os09t0556500-01
Os03g0376600		Os11t0591000-01
Os04g0465100		Os06t0710300-01
Os08g0412800		Os03t0648400-02
Os04g0603200		Os07t0110650-00
Os01g0130200		Os02t0738600-01
Os11g0210500		Os02t0701600-01
Os11g0435300		Os12t0162100-02
Os02g0702100		Os03t0747800-01
Os06g0654300		Os02t0146700-01
Os06g0528700		Os03t0391100-00
Os11g0552500		Os03t0122000-01
Os11g0151500		Os11t0474900-00
Os01g0309100		Os02t0774200-01
Os02g0689700		Os03t0734000-01
Os02g0628600		Os01t0127300-01
Os01g0825800		Os01t0815700-01
Os01g0899800		Os02t0749800-01
Os11g0650500		Os09t0561600-01
Os01g0247700		Os10t0191300-01
Os03g0795200		Os07t0565600-02
Os04g0460300		Os03t0607500-01
Os05g0455700		Os12t0424700-00
Os04g0455700		Os11t0592350-00
Os10g0205300		Os07t0599600-02
Os01g0850550		Os01t0884700-00
Os12g0264650		Os01t0878700-03
Os03g0803500		Os07t0281800-01
Os07g0469200		Os07t0111700-03
Os01g0681900		Os02t0740700-01
Os02g0758800		Os06t0230100-00
Os02g0756600		Os02t0606800-01
Os05g0565400		Os01t0701700-01
Os08g0360100		Os04t0447100-02
Os08g0469600		Os05t0457800-02
Os03g0391100		Os02t0106800-01
Os01g0704700		Os12t0224400-01
Os03g0833100		Os01t0264400-01
Os01g0872600		Os07t0664200-01
Os03g0848100		Os06t0572400-01
Os01g0120300		Os03t0736700-01
Os01g0559500		Os05t0438500-01
Os11g0644500		Os06t0143100-01
Os07g0182400		Os06t0348800-03
Os04g0618950		Os11t0158600-00
Os11g0539700		Os05t0499800-02
Os01g0102600		Os03t0861700-01
Os07g0174400		Os03t0425200-02
Os01g0726100		Os04t0615200-01
Os03g0818200		Os05t0321600-01
Os05g0418800		Os08t0525000-01
Os01g0260800		Os01t0850100-01
Os07g0281800		Os03t0137800-01
Os10g0332000		Os11t0592700-00
Os02g0820800		Os06t0141200-01
Os03g0699800		Os08t0374000-01
Os05g0463100		Os12t0626400-02
Os02g0106900		Os01t0262500-01
Os04g0481100		Os08t0482600-01
Os03g0348900		Os02t0572900-01
Os04g0569500		Os01t0704700-01
Os03g0432277		Os03t0341000-01
Os02g0140400		Os03t0424800-00
Os02g0168800		Os04t0465100-01
Os04g0580866		Os03t0382100-01
Os01g0185900		Os01t0158000-02
Os01g0798500		Os04t0182875-00
Os01g0212700		Os03t0659200-02
Os02g0116600		Os06t0120200-01
Os07g0634400		Os01t0711200-01
Os02g0614300		Os05t0276500-01
Os02g0106800		Os08t0515000-00
Os10g0167200		Os03t0150800-01
Os11g0474900		Os07t0688200-01
Os05g0531400		Os08t0376600-01
Os03g0656900		Os02t0556800-01
Os02g0128200		Os11t0622800-00
Os03g0787000		Os03t0716200-01
Os11g0657100		Os07t0642200-01
Os03g0358800		Os05t0501300-01
Os08g0357000		Os01t0734600-01
Os07g0595700		Os01t0718300-03
Os01g0878700		Os08t0430500-03
Os02g0777800		Os02t0648100-01
Os03g0137800		Os07t0503900-01
Os02g0779200		Os02t0812700-00
Os01g0937200		Os11t0269900-01
Os02g0764700		Os03t0680800-01
Os03g0821300		Os01t0367300-02
Os04g0506800		Os03t0569800-01
Os05g0393100		Os06t0254700-01
Os06g0116400		Os06t0148200-01
Os06g0665800		Os06t0293000-00
Os07g0281700		Os06t0301500-01
Os12g0110100		Os12t0582700-01
Os05g0231700		Os01t0803900-01
Os07g0485400		Os03t0445700-01
Os03g0142500		Os12t0416800-01
Os04g0590900		Os12t0541300-01
Os06g0725300		Os03t0140200-02
Os02g0762100		Os01t0581400-01
Os01g0701500		Os06t0133400-01
Os06g0184900		Os11t0174000-03
Os08g0345400		Os07t0229800-01
Os08g0476100		Os07t0573300-01
Os08g0476900		Os03t0101400-01
Os03g0318400		Os03t0626700-01
Os11g0236100		Os03t0667500-01
Os01g0266100		Os12t0420400-02
Os01g0329000		Os02t0148700-01
Os05g0528500		Os03t0169000-02
Os03g0841900		Os12t0438400-01
Os07g0110650		Os07t0180300-01
Os01g0286100		Os03t0374500-00
Os08g0482600		Os05t0304600-01
Os06g0202600		Os02t0129900-01
Os07g0685500		Os01t0801600-01
Os05g0501300		Os06t0725200-01
Os04g0615200		Os01t0764000-03
Os01g0507900		Os07t0490600-02
Os03g0121300		Os03t0181500-01
Os03g0749650		Os12t0106600-01
Os04g0632600		Os05t0525600-00
Os06g0254700		Os01t0589000-01
Os12g0603800		Os07t0558200-01
Os01g0264400		Os10t0363600-01
Os01g0763200		Os02t0628600-01
Os12g0583500		Os04t0606700-01
Os05g0437050		Os06t0179000-01
Os03g0371400		Os08t0424700-00
Os05g0398800		Os07t0229700-01
Os03g0152600		Os05t0513100-01
Os02g0574100		Os06t0332800-01
Os01g0227500		Os08t0520000-01
Os03g0691800		Os07t0667300-01
Os09g0556500		Os01t0770000-01
Os07g0205700		Os06t0700700-02
Os01g0262500		Os12t0106801-00
Os01g0960300		Os12t0563600-03
Os02g0671100		Os03t0772300-01
Os10g0191300		Os01t0783700-01
Os04g0597300		Os07t0193000-01
Os12g0137200		Os05t0596500-01
Os01g0944900		Os03t0338000-01
Os07g0468100		Os08t0357000-02
Os03g0819400		Os01t0347600-01
Os05g0556700		Os02t0671100-01
Os06g0319800		Os07t0281700-01
Os01g0332150		Os03t0343400-01
Os03g0823800		Os04t0600200-01
Os09g0522100		Os08t0412800-01
Os03g0144500		Os01t0941800-01
Os08g0520000		Os01t0787000-02
Os02g0740600		Os11t0232100-02
Os03g0161500		Os02t0689700-01
Os03g0424800		Os04t0580866-00
Os01g0686200		Os08t0376500-00
Os08g0476300		Os02t0686100-00
Os02g0129900		Os02t0806500-00
Os05g0357200		Os05t0387200-01
Os06g0149700		Os05t0389800-01
Os07g0538200		Os09t0564000-01
Os04g0606700		Os12t0567800-01
Os03g0823000		Os06t0594200-01
Os07g0435300		Os01t0225000-00
Os08g0525000		Os01t0183600-01
Os03g0334100		Os01t0805300-02
Os04g0482300		Os01t0707500-02
Os12g0257900		Os11t0153400-01
Os07g0613600		Os02t0807100-01
Os01g0519400		Os04t0483200-01
Os07g0586800		Os08t0437300-00
Os12g0616800		Os01t0239000-02
Os05g0355300		Os11t0179000-01
Os05g0470900		Os07t0592733-00
Os12g0283900		Os03t0170400-02
Os11g0634800		Os02t0729200-00
Os11g0585900		Os06t0228200-03
Os01g0695200		Os11t0664400-00
Os04g0319700		Os07t0694000-02
Os07g0182900		Os06t0119300-01
Os04g0612500		Os11t0426400-00
Os03g0654600		Os05t0417000-00
Os06g0710300		Os02t0822600-01
Os08g0404500		Os05t0524500-01
Os01g0225000		Os07t0545800-01
Os02g0582800		Os02t0728100-02
Os10g0331600		Os01t0507900-01
Os05g0381500		Os03t0374900-00
Os01g0813100		Os02t0582800-01
Os01g0823600		Os10t0148400-00
Os05g0321600		Os02t0716600-01
Os05g0451200		Os04t0587400-01
Os04g0587400		Os01t0933900-01
Os03g0747800		Os06t0564500-01
Os02g0816100		Os09t0564200-01
Os04g0619400		Os01t0934700-01
Os12g0297500		Os02t0589000-01
Os06g0501900		Os02t0635600-01
Os07g0550900		Os03t0564600-01
Os01g0155800		Os04t0463500-01
Os01g0949800		Os06t0725300-01
Os02g0665500		Os01t0711400-01
Os06g0120200		Os01t0589200-00
Os11g0687200		Os03t0711150-00
Os06g0255400		Os05t0417200-01
Os01g0787000		Os01t0184500-01
Os01g0789100		Os07t0668300-01
Os03g0711150		Os06t0549300-00
Os03g0843800		Os08t0514100-01
Os08g0313200		Os01t0332150-00
Os01g0260500		Os01t0902000-01
Os06g0656300		Os04t0630100-01
Os05g0513100		Os07t0195300-00
Os02g0804500		Os07t0495000-01
Os03g0326200		Os01t0812100-01
Os11g0664400		Os06t0318566-00
Os05g0390100		Os03t0757200-01
Os08g0437300		Os01t0227500-01
Os03g0657100		Os04t0482300-01
Os02g0705600		Os03t0729000-01
Os01g0833500		Os04t0464200-01
Os07g0503500		Os03t0731900-01
Os02g0589000		Os06t0666500-00
Os07g0599600		Os12t0291066-00
Os04g0464200		Os06t0328400-01
Os10g0340800		Os12t0538500-01
Os06g0549300		Os07t0503500-02
Os10g0436900		Os03t0609500-01
Os01g0764000		Os07t0550900-01
Os07g0694000		Os04t0568600-00
Os12g0562400		Os12t0183200-00
Os12g0567500		Os05t0549900-00
Os01g0141600		Os12t0180500-00
Os08g0374000		Os03t0807900-02
Os01g0566900		Os03t0720300-01
Os02g0148700		Os01t0905200-01
Os07g0558200		Os01t0938400-01
Os07g0568900		Os03t0142500-01
Os01g0298301		Os12t0171500-01
Os10g0398100		Os01t0218700-01
Os02g0755000		Os04t0619400-01
Os03g0771100		Os06t0145200-01
Os06g0251100		Os02t0764700-01
Os07g0568100		Os02t0762100-02
Os02g0743700		Os03t0109700-01
Os02g0806500		Os02t0817600-03
Os11g0568700		Os08t0465000-00
Os07g0600200		Os11t0568700-01
Os01g0847300		Os01t0970700-01
Os01g0857200		Os01t0225100-01
Os12g0595800		Os02t0756600-01
Os03g0134500		Os05t0404200-01
Os01g0772500		Os06t0174300-01
Os12g0181200		Os07t0288700-01
Os05g0524500		Os07t0646800-01
Os09g0561600		Os09t0524500-01
Os02g0639100		Os10t0415600-01
Os03g0640000		Os03t0432900-01
Os06g0199100		Os11t0444900-01
Os03g0800500		Os02t0785700-00
Os06g0639800		Os08t0360100-01
Os06g0559400		Os03t0699300-01
Os03g0140200		Os04t0607000-02
Os07g0486500		Os01t0554400-01
Os09g0551251		Os06t0501900-01
Os01g0770000		Os04t0453200-01
Os03g0117100		Os05t0539900-01
Os03g0699300		Os02t0698800-01
Os04g0569300		Os05t0457600-00
Os05g0551900		Os03t0799700-01
Os03g0644200		Os02t0602201-00
Os04g0443900		Os07t0680400-01
Os01g0919900		Os01t0800500-01
Os02g0816600		Os11t0482400-01
Os03g0750500		Os03t0128400-01
Os11g0586825		Os06t0502900-01
Os03g0149300		Os03t0650000-02
Os03g0819600		Os11t0282300-01
Os08g0474000		Os10t0101200-01
Os06g0328400		Os06t0653900-01
Os04g0132400		Os03t0583800-01
Os11g0179000		Os03t0326200-01
Os05g0555300		Os07t0469200-02
Os04g0488700		Os04t0586500-01
Os11g0593000		Os01t0142100-01
Os06g0115400		Os02t0130100-01
Os08g0481100		Os12t0169400-01
Os10g0111700		Os03t0371400-01
Os02g0635600		Os03t0665000-00
Os12g0145100		Os08t0520700-02
Os05g0596500		Os10t0124100-01
Os06g0531600		Os03t0321000-01
Os10g0124100		Os07t0656800-01
Os03g0135600		Os01t0850550-00
Os03g0729000		Os01t0950300-01
Os07g0432201		Os01t0957600-01
Os11g0269900		Os02t0121000-01
Os12g0563600		Os03t0174600-01
Os03g0595300		Os02t0761400-01
Os06g0716401		Os12t0137700-01
Os11g0282300		Os03t0750500-01
Os06g0231400		Os10t0389200-01
Os04g0630100		Os03t0101300-01
Os12g0616400		Os01t0810100-02
Os02g0704600		Os04t0607200-01
Os06g0271600		Os01t0926400-03
Os12g0567800		Os06t0649000-01
Os08g0449500		Os07t0116600-00
Os01g0685400		Os06t0730600-01
Os05g0451100		Os03t0334100-01
Os05g0525600		Os11t0466966-02
Os05g0395000		Os07t0657900-02
Os01g0934700		Os06t0472000-01
Os03g0823301		Os06t0506000-01
Os07g0490600		Os12t0541500-05
Os07g0495000		Os07t0538200-02
Os07g0503900		Os04t0132400-01
Os01g0850200		Os01t0158100-01
Os06g0725700		Os03t0732000-00
Os02g0743200		Os07t0421300-01
Os03g0775600		Os07t0635200-00
Os07g0656800		Os12t0181200-00
Os11g0526200		Os09t0525500-01
Os06g0653900		Os02t0131800-01
Os02g0665350		Os11t0615600-01
Os03g0282166		Os05t0501400-01
Os08g0425700		Os01t0802700-01
Os01g0175850		Os08t0431700-01
Os05g0495300		Os06t0704600-02
Os01g0504500		Os08t0481100-01
Os01g0678100		Os01t0523401-00
Os06g0215600		Os01t0768100-01
Os07g0688200		Os03t0161500-01
Os11g0213800		Os11t0585900-01
Os03g0181500		Os03t0149300-01
Os01g0886900		Os03t0339300-02
Os11g0305400		Os05t0565500-01
Os02g0716600		Os03t0342900-02
Os04g0119800		Os02t0639800-02
Os05g0200400		Os11t0649400-01
Os03g0762300		Os01t0722300-01
Os04g0430400		Os07t0637300-01
Os03g0758000		Os03t0121300-01
Os03g0729200		Os05t0199100-01
Os12g0514000		Os03t0162900-01
Os01g0794100		Os12t0104900-00
Os03g0338000		Os07t0598200-01
Os11g0591000		Os01t0810500-00
Os04g0607200		Os05t0560200-00
Os07g0673400		Os09t0563200-01
Os08g0515000		Os02t0768600-02
Os01g0768100		Os03t0657100-01
Os03g0772300		Os07t0568100-01
Os12g0106801		Os04t0629200-01
Os01g0802700		Os07t0537000-01
Os04g0453200		Os07t0535800-01
Os12g0455000		Os05t0363200-01
Os03g0651000		Os05t0361000-00
Os05g0479700		Os03t0829200-01
Os01g0589200		Os01t0519400-01
Os05g0215600		Os08t0442000-01
Os03g0766800		Os02t0641300-00
Os04g0589900		Os12t0117500-01
Os01g0710100		Os01t0823900-01
Os05g0475700		Os02t0805500-01
Os03g0626700		Os07t0600200-01
Os03g0174600		Os03t0771100-01
Os05g0199100		Os05t0408900-03
Os07g0638100		Os03t0634000-01
Os04g0586500		Os05t0395000-03
Os07g0556000		Os02t0139300-01
Os05g0565500		Os07t0561800-01
Os12g0632700		Os02t0716800-01
Os06g0179000		Os04t0631600-01
Os01g0718300		Os06t0115400-01
Os04g0492400		Os06t0566500-01
Os07g0637300		Os07t0589000-01
Os03g0758400		Os02t0754650-00
Os11g0177200		Os07t0485400-01
Os03g0684000		Os08t0345400-01
Os09g0564200		Os08t0400200-00
Os01g0119000		Os03t0802200-01
Os07g0526600		Os12t0443800-01
Os01g0309800		Os03t0135600-01
Os06g0564500		Os02t0702100-01
Os03g0829200		Os01t0865700-00
Os07g0607400		Os06t0367900-02
Os01g0317800		Os03t0605300-01
Os03g0859700		Os06t0716401-00
Os01g0938400		Os06t0130400-01
Os01g0795600		Os02t0614300-01
Os06g0589300		Os08t0470200-02
Os02g0785700		Os01t0212700-01
Os01g0881100		Os06t0342000-01
Os02g0807100		Os03t0782200-01
Os07g0116600		Os06t0709400-01
Os08g0470200		Os10t0430200-03
Os07g0193000		Os03t0656900-01
Os08g0487700		Os07t0479100-01
Os05g0231600		Os01t0141600-01
Os01g0851700		Os02t0755000-01
Os01g0704100		Os11t0306400-01
Os01g0143800		Os02t0764200-01
Os02g0828400		Os06t0697600-01
Os01g0221500		Os05t0516100-01
Os01g0810500		Os06t0559400-02
Os05g0417000		Os06t0584200-03
Os01g0800500		Os06t0684500-01
Os01g0701700		Os03t0408600-01
Os03g0101300		Os01t0695200-01
Os01g0243700		Os04t0599900-01
Os03g0734000		Os11t0216100-01
Os12g0405200		Os04t0432100-00
Os02g0125100		Os05t0564400-02
Os05g0517900		Os06t0620700-00
Os03g0564600		Os11t0255500-01
Os01g0881800		Os05t0551900-00
Os04g0616700		Os02t0662000-01
Os12g0291066		Os05t0361500-01
Os03g0782200		Os10t0208500-02
Os02g0104100		Os01t0823600-01
Os03g0650000		Os06t0729300-01
Os05g0408900		Os07t0277200-01
Os11g0592350		Os07t0438550-01
Os06g0725200		Os10t0133500-01
Os12g0409700		Os11t0629400-01
Os05g0472400		Os04t0119500-01
Os06g0142600		Os12t0297500-01
Os01g0316900		Os05t0517900-01
Os02g0327000		Os12t0556900-00
Os06g0214800		Os04t0462500-02
Os01g0700300		Os01t0392600-02
Os01g0282800		Os03t0805900-00
Os04g0128700		Os03t0832800-02
Os01g0373800		Os01t0699100-01
Os01g0678800		Os01t0183850-00
Os11g0246200		Os01t0851700-01
Os04g0629200		Os01t0950000-01
Os02g0131800		Os06t0267900-01
Os12g0416800		Os01t0897200-01
Os03g0162900		Os07t0617100-01
Os12g0183200		Os03t0823000-01
Os11g0649400		Os07t0595700-01
Os06g0141200		Os07t0264800-01
Os02g0816300		Os11t0704500-01
Os02g0700400		Os01t0700100-01
Os07g0517100		Os06t0725700-00
Os06g0655500		Os02t0810400-01
Os02g0812700		Os03t0719400-01
Os03g0716200		Os04t0446401-00
Os11g0676200		Os03t0850600-01
Os01g0225100		Os01t0566900-01
Os01g0574600		Os05t0535400-00
Os01g0183600		Os05t0361200-01
Os02g0572900		Os03t0376600-01
Os04g0634700		Os03t0692700-01
Os04g0615500		Os03t0114800-01
Os06g0709400		Os01t0330200-00
Os01g0696600		Os01t0718900-01
Os03g0432900		Os03t0821300-01
Os05g0474600		Os03t0762300-01
Os01g0836600		Os02t0828400-01
Os04g0618200		Os04t0495500-01
Os11g0239500		Os02t0700400-01
Os02g0606800		Os08t0411200-01
Os01g0839700		Os03t0340900-01
Os04g0639200		Os05t0552800-01
Os07g0592733		Os06t0297400-03
Os03g0732000		Os02t0620400-01
Os06g0685700		Os11t0533100-01
Os12g0171500		Os12t0170400-01
Os01g0135900		Os06t0531600-01
Os02g0804600		Os03t0411800-01
Os12g0180500		Os03t0152600-01
Os05g0481000		Os03t0767500-01
Os06g0698400		Os10t0205300-01
Os02g0716800		Os06t0717100-01
Os03g0784700		Os12t0257000-01
Os05g0339000		Os06t0479400-01
Os08g0378900		Os01t0310550-01
Os09g0524500		Os07t0644600-01
Os03g0751600		Os04t0632600-00
Os04g0434900		Os06t0724400-01
Os01g0357900		Os08t0476900-01
Os06g0318200		Os04t0463200-01
Os05g0277000		Os03t0795100-01
Os03g0794000		Os09t0531701-00
Os01g0330200		Os01t0895300-01
Os04g0470500		Os08t0407000-01
Os06g0699500		Os07t0558300-01
Os06g0646600		Os08t0379300-02
Os01g0543100		Os02t0106900-01
Os01g0844900		Os01t0559500-01
Os06g0594200		Os11t0546300-01
Os05g0430400		Os03t0116366-00
Os11g0644800		Os03t0684000-01
Os12g0432600		Os05t0357200-01
Os01g0588400		Os11t0593000-01
Os01g0532300		Os03t0726200-01
Os10g0181200		Os03t0843900-01
Os01g0297200		Os01t0972200-01
Os11g0270201		Os12t0616800-01
Os05g0374200		Os06t0107750-00
Os03g0426900		Os02t0680600-01
[truncated: 6,986 more rows]

## Sheet: Condition_Specific
DE_genes	DAS_genes	DE_trans	DTU_trans
Os12g0637100	Os01g0104900	Os12t0637100-02	Os01t0104900-01
Os11g0241200	Os01g0133500	Os11t0241200-01	Os01t0104900-02
Os03g0647600	Os01g0142300	Os02t0112600-01	Os01t0133500-01
Os02g0575700	Os01g0147200	Os03t0647600-01	Os01t0133500-02
Os02g0623600	Os01g0165000	Os06t0317200-01	Os01t0142300-03
Os08g0434100	Os01g0168100	Os12t0116000-02	Os01t0147200-01
Os03g0663400	Os01g0170600	Os01t0138800-01	Os01t0147200-02
Os01g0138800	Os01g0185200	Os01t0704100-02	Os01t0165000-01
Os02g0637000	Os01g0217000	Os02t0623600-01	Os01t0165000-02
Os06g0241100	Os01g0226600	Os06t0547900-02	Os01t0168100-01
Os01g0311800	Os01g0242900	Os03t0663400-02	Os01t0168100-02
Os04g0188433	Os01g0253300	Os03t0774300-02	Os01t0170600-01
Os01g0862800	Os01g0254100	Os04t0455700-00	Os01t0170600-02
Os01g0704100	Os01g0258700	Os07t0553800-00	Os01t0185200-01
Os01g0733200	Os01g0276800	Os08t0434100-01	Os01t0185200-02
Os01g0941800	Os01g0311500	Os01t0926400-03	Os01t0217000-01
Os04g0480200	Os01g0329900	Os02t0575700-01	Os01t0217000-02
Os07g0553800	Os01g0337600	Os02t0637000-01	Os01t0226600-01
Os09g0543900	Os01g0355500	Os01t0311800-01	Os01t0226600-02
Os01g0132000	Os01g0367300	Os01t0862800-01	Os01t0229900-02
Os04g0455700	Os01g0369000	Os03t0850700-02	Os01t0242900-01
Os08g0482600	Os01g0390400	Os04t0188433-01	Os01t0242900-02
Os01g0795600	Os01g0524500	Os04t0480200-01	Os01t0253300-01
Os08g0521000	Os01g0549400	Os10t0358700-01	Os01t0253300-02
Os05g0247100	Os01g0550100	Os02t0665300-01	Os01t0254100-01
Os01g0142300	Os01g0550300	Os06t0112800-02	Os01t0254100-02
Os02g0112600	Os01g0559100	Os06t0241100-01	Os01t0258700-01
Os11g0658900	Os01g0681600	Os12t0432600-01	Os01t0258700-03
Os03g0406100	Os01g0683100	Os03t0850400-01	Os01t0276800-02
Os06g0338200	Os01g0685800	Os12t0428000-01	Os01t0276800-03
Os08g0389700	Os01g0686800	Os10t0403000-01	Os01t0311500-01
Os09g0543400	Os01g0687300	Os07t0638100-01	Os01t0311500-02
Os10g0403000	Os01g0708300	Os08t0482600-01	Os01t0329900-01
Os12g0428000	Os01g0717000	Os01t0941800-01	Os01t0329900-02
Os07g0190800	Os01g0723400	Os12t0503000-01	Os01t0337600-01
Os01g0825800	Os01g0750100	Os03t0406100-01	Os01t0337600-02
Os06g0651900	Os01g0764600	Os04t0476100-03	Os01t0355500-01
Os06g0196200	Os01g0765000	Os11t0499600-02	Os01t0355500-02
Os12g0503000	Os01g0766200	Os03t0734000-01	Os01t0367300-01
Os03g0817200	Os01g0773100	Os11t0658900-01	Os01t0367300-02
Os12g0583700	Os01g0787000	Os04t0652700-01	Os01t0369000-01
Os07g0638100	Os01g0807900	Os10t0407100-02	Os01t0369000-02
Os03g0734000	Os01g0819000	Os07t0190800-01	Os01t0390400-02
Os04g0273600	Os01g0825800	Os01t0132000-01	Os01t0390400-03
Os04g0652700	Os01g0830700	Os04t0443801-02	Os01t0524500-01
Os03g0130100	Os01g0835500	Os01t0934800-00	Os01t0524500-02
Os03g0850400	Os01g0837300	Os06t0338200-01	Os01t0549400-01
Os01g0138900	Os01g0837500	Os01t0733200-01	Os01t0549400-02
Os05g0370300	Os01g0842200	Os03t0817200-01	Os01t0550100-01
Os01g0112600	Os01g0856500	Os04t0508500-01	Os01t0550100-02
Os01g0934800	Os01g0859200	Os06t0651900-01	Os01t0550300-01
Os02g0774200	Os01g0866300	Os01t0347600-01	Os01t0550300-02
Os03g0131100	Os01g0897800	Os02t0753800-01	Os01t0559100-01
Os06g0265000	Os01g0905200	Os06t0215600-02	Os01t0559100-02
Os07g0664200	Os01g0920000	Os07t0192000-01	Os01t0681600-01
Os06g0291500	Os01g0920300	Os09t0543400-00	Os01t0681600-02
Os01g0287600	Os01g0924000	Os10t0394400-02	Os01t0683100-01
Os01g0883000	Os01g0926400	Os04t0273600-00	Os01t0683100-02
Os12g0432600	Os01g0933900	Os03t0125000-02	Os01t0685800-01
Os03g0386500	Os01g0934300	Os07t0638400-01	Os01t0685800-02
Os01g0822800	Os01g0934500	Os08t0521000-01	Os01t0686800-01
Os05g0449900	Os01g0935600	Os01t0883000-00	Os01t0686800-02
Os07g0192000	Os01g0935700	Os01t0795600-01	Os01t0687300-01
Os05g0395400	Os02g0101700	Os10t0191300-01	Os01t0687300-02
Os07g0638400	Os02g0102400	Os12t0583700-00	Os01t0708300-01
Os01g0720400	Os02g0122800	Os06t0641500-00	Os01t0708300-02
Os08g0404900	Os02g0137800	Os09t0544000-01	Os01t0717000-01
Os09g0544000	Os02g0139400	Os06t0265000-01	Os01t0717000-02
Os10g0191300	Os02g0146700	Os06t0196200-00	Os01t0723400-02
Os06g0210900	Os02g0150100	Os06t0193400-02	Os01t0723400-05
Os10g0116800	Os02g0164900	Os05t0395400-00	Os01t0750100-01
Os10g0392800	Os02g0316900	Os06t0222100-00	Os01t0750100-03
Os01g0776600	Os02g0328300	Os11t0437600-01	Os01t0764600-01
Os02g0634700	Os02g0549700	Os01t0287600-01	Os01t0764600-02
Os06g0222100	Os02g0556700	Os08t0404900-00	Os01t0765000-01
Os12g0263000	Os02g0566300	Os02t0136000-00	Os01t0765000-02
Os07g0475900	Os02g0580900	Os03t0284500-02	Os01t0766200-01
Os03g0841600	Os02g0591900	Os06t0210900-01	Os01t0766200-02
Os11g0437600	Os02g0592600	Os07t0475900-01	Os01t0773100-01
Os06g0215600	Os02g0595700	Os10t0362300-04	Os01t0773100-02
Os01g0173900	Os02g0608100	Os12t0263000-02	Os01t0787000-01
Os01g0347600	Os02g0651300	Os01t0112600-01	Os01t0787000-02
Os01g0958200	Os02g0655300	Os12t0568500-01	Os01t0807900-01
Os07g0539300	Os02g0663900	Os01t0776600-01	Os01t0807900-02
Os11g0239500	Os02g0664700	Os03t0841600-01	Os01t0819000-01
Os02g0136000	Os02g0665000	Os12t0603800-00	Os01t0819000-02
Os10g0210500	Os02g0665400	Os04t0645500-01	Os01t0825800-01
Os06g0152600	Os02g0668100	Os06t0291500-01	Os01t0825800-02
Os01g0882800	Os02g0673700	Os02t0318100-00	Os01t0830700-01
Os01g0727500	Os02g0693200	Os05t0370300-00	Os01t0830700-02
Os02g0668500	Os02g0700600	Os05t0557800-01	Os01t0835500-02
Os11g0182200	Os02g0705600	Os10t0116800-01	Os01t0837300-02
Os04g0654400	Os02g0709400	Os01t0249200-01	Os01t0837300-03
Os01g0249200	Os02g0720900	Os02t0774200-01	Os01t0837500-01
Os04g0460350	Os02g0727300	Os03t0386500-01	Os01t0837500-02
Os12g0568500	Os02g0729700	Os06t0470350-01	Os01t0842200-01
Os01g0777700	Os02g0749800	Os07t0448200-00	Os01t0842200-02
Os05g0244500	Os02g0752000	Os10t0392800-00	Os01t0856500-01
Os02g0733900	Os02g0754000	Os03t0124900-01	Os01t0856500-02
Os11g0459600	Os02g0757900	Os11t0270201-00	Os01t0859200-01
Os02g0318100	Os02g0761900	Os02t0112100-01	Os01t0859200-03
Os02g0562600	Os02g0770600	Os03t0405900-01	Os01t0866300-01
Os02g0753800	Os02g0779200	Os04t0423800-01	Os01t0866300-02
Os07g0614700	Os02g0782200	Os04t0441800-01	Os01t0897800-01
Os10g0394400	Os02g0804300	Os03t0637600-02	Os01t0897800-04
Os07g0630400	Os02g0806000	Os04t0654400-01	Os01t0905200-01
Os01g0960900	Os02g0806400	Os07t0615900-01	Os01t0905200-02
Os01g0547600	Os02g0817800	Os06t0128700-01	Os01t0920000-01
Os04g0645500	Os02g0820400	Os12t0555100-01	Os01t0920000-02
Os01g0747800	Os02g0821400	Os01t0960900-00	Os01t0920300-01
Os04g0441800	Os02g0823800	Os01t0777700-00	Os01t0920300-02
Os12g0431300	Os02g0829600	Os04t0460350-00	Os01t0924000-01
Os01g0248300	Os02g0832400	Os02t0733900-01	Os01t0924000-02
Os01g0766200	Os03g0104400	Os03t0150800-01	Os01t0926400-01
Os01g0850000	Os03g0120300	Os05t0387200-01	Os01t0926400-03
Os12g0583900	Os03g0123600	Os07t0630400-01	Os01t0933900-01
Os04g0209200	Os03g0124200	Os01t0547600-01	Os01t0933900-02
Os07g0689600	Os03g0130900	Os01t0747800-01	Os01t0934300-01
Os03g0719300	Os03g0137500	Os07t0689600-01	Os01t0934300-02
Os08g0531000	Os03g0145800	Os02t0634700-01	Os01t0934500-01
Os11g0528500	Os03g0147400	Os01t0248300-00	Os01t0934500-02
Os01g0840200	Os03g0157300	Os01t0138900-01	Os01t0935600-02
Os05g0387200	Os03g0169000	Os03t0130100-01	Os01t0935600-03
Os04g0649500	Os03g0177400	Os05t0449900-01	Os01t0935700-01
Os08g0508800	Os03g0268200	Os02t0595900-01	Os01t0935700-02
Os04g0423800	Os03g0268900	Os06t0610800-01	Os02t0101700-01
Os03g0405900	Os03g0284500	Os04t0649500-01	Os02t0101700-02
Os05g0493800	Os03g0330300	Os04t0650700-04	Os02t0102400-01
Os02g0332800	Os03g0333300	Os04t0561200-01	Os02t0102400-02
Os04g0561200	Os03g0334200	Os05t0493800-01	Os02t0122800-01
Os02g0822900	Os03g0336200	Os11t0239500-01	Os02t0122800-02
Os10g0130200	Os03g0350100	Os12t0242500-01	Os02t0137800-01
Os05g0268500	Os03g0356700	Os05t0551700-01	Os02t0137800-02
Os06g0220500	Os03g0363900	Os07t0664200-01	Os02t0139400-01
Os10g0163040	Os03g0367000	Os11t0459600-01	Os02t0139400-02
Os06g0470350	Os03g0372700	Os12t0455000-01	Os02t0146700-01
Os07g0448200	Os03g0375300	Os03t0410300-01	Os02t0146700-02
Os01g0305200	Os03g0386600	Os03t0719300-01	Os02t0150100-01
Os02g0607700	Os03g0401300	Os05t0385400-01	Os02t0150100-02
Os05g0227600	Os03g0406200	Os07t0575900-01	Os02t0164900-01
Os07g0437000	Os03g0410300	Os08t0517700-01	Os02t0164900-02
Os11g0167800	Os03g0440900	Os02t0758800-01	Os02t0316900-01
Os03g0109300	Os03g0448500	Os10t0380100-01	Os02t0316900-02
Os07g0186000	Os03g0562200	Os01t0173900-01	Os02t0328300-01
Os03g0124900	Os03g0576900	Os01t0720400-01	Os02t0328300-02
Os04g0508500	Os03g0582000	Os06t0692600-01	Os02t0549700-01
Os06g0561000	Os03g0583900	Os01t0958200-01	Os02t0549700-02
Os02g0758800	Os03g0629900	Os02t0822900-01	Os02t0556700-01
Os03g0339300	Os03g0659200	Os07t0448400-01	Os02t0556700-02
Os03g0663500	Os03g0669300	Os10t0392600-01	Os02t0566300-02
Os03g0852800	Os03g0670700	Os06t0209100-00	Os02t0566300-03
Os08g0492500	Os03g0686500	Os01t0786700-00	Os02t0580900-01
Os12g0242800	Os03g0690600	Os02t0562600-01	Os02t0580900-02
Os07g0432201	Os03g0700700	Os05t0389800-01	Os02t0591900-01
Os12g0603800	Os03g0700800	Os07t0432201-01	Os02t0591900-02
Os10g0380100	Os03g0701400	Os07t0553600-02	Os02t0592600-01
Os02g0112100	Os03g0705300	Os11t0708000-03	Os02t0592600-02
Os07g0281700	Os03g0708600	Os12t0170800-01	Os02t0595700-01
Os06g0641500	Os03g0711400	Os08t0492500-01	Os02t0595700-04
Os11g0644700	Os03g0713400	Os01t0825800-02	Os02t0608100-01
Os12g0567800	Os03g0717700	Os02t0607700-01	Os02t0608100-02
Os04g0194500	Os03g0719500	Os08t0508800-01	Os02t0651300-01
Os02g0756800	Os03g0719900	Os12t0443800-01	Os02t0651300-02
Os03g0437100	Os03g0740600	Os03t0852800-00	Os02t0655300-01
Os04g0474800	Os03g0762000	Os07t0614700-02	Os02t0655300-03
Os06g0128700	Os03g0772800	Os03t0131100-01	Os02t0663900-01
Os12g0170800	Os03g0774200	Os11t0167800-01	Os02t0663900-02
Os12g0552800	Os03g0774300	Os01t0510200-01	Os02t0664700-01
Os11g0270201	Os03g0784000	Os01t0752500-01	Os02t0664700-02
Os02g0704300	Os03g0797700	Os04t0209200-01	Os02t0665000-01
Os03g0603600	Os03g0833300	Os10t0398100-01	Os02t0665000-02
Os05g0548900	Os03g0836200	Os05t0360400-01	Os02t0668100-02
Os08g0517700	Os03g0848400	Os02t0325600-02	Os02t0668100-03
Os01g0748300	Os03g0850700	Os01t0723600-01	Os02t0673700-01
Os04g0631100	Os03g0851300	Os01t0937050-01	Os02t0673700-02
Os06g0620700	Os03g0854500	Os02t0622500-01	Os02t0693200-01
Os01g0948200	Os03g0857200	Os03t0126000-01	Os02t0693200-02
Os06g0209100	Os04g0111900	Os03t0339300-02	Os02t0700600-01
Os12g0570700	Os04g0119500	Os03t0663500-00	Os02t0700600-02
Os10g0392600	Os04g0132500	Os07t0437000-01	Os02t0705600-02
Os01g0723600	Os04g0269600	Os12t0567800-01	Os02t0705600-03
Os02g0325600	Os04g0281900	Os02t0620500-00	Os02t0709400-04
Os08g0412800	Os04g0284500	Os07t0281700-01	Os02t0720900-01
Os06g0531000	Os04g0350000	Os11t0592100-01	Os02t0720900-04
Os01g0752500	Os04g0423600	Os01t0948200-00	Os02t0725300-03
Os04g0105400	Os04g0443801	Os03t0400700-01	Os02t0727300-02
Os01g0803200	Os04g0446500	Os05t0514600-01	Os02t0727300-04
Os03g0126000	Os04g0447100	Os11t0502700-01	Os02t0729700-01
Os07g0575900	Os04g0448300	Os01t0175850-00	Os02t0729700-02
Os11g0502700	Os04g0448800	Os01t0249800-00	Os02t0749800-01
Os02g0108100	Os04g0451200	Os06t0725100-01	Os02t0749800-02
Os05g0409500	Os04g0458200	Os08t0495500-01	Os02t0752000-01
Os04g0600300	Os04g0476100	Os05t0244500-01	Os02t0752000-02
Os06g0635200	Os04g0485300	Os01t0840200-01	Os02t0754000-01
Os01g0916000	Os04g0485800	Os11t0528500-01	Os02t0754000-02
Os02g0619600	Os04g0488000	Os03t0148400-01	Os02t0757900-01
Os05g0478700	Os04g0492900	Os05t0505692-01	Os02t0757900-02
Os07g0448400	Os04g0498600	Os01t0882800-01	Os02t0761900-01
Os01g0249800	Os04g0503500	Os01t0916000-01	Os02t0761900-02
Os03g0150800	Os04g0566400	Os02t0108100-01	Os02t0770600-01
Os03g0269100	Os04g0571800	Os03t0603600-01	Os02t0770600-02
Os03g0689100	Os04g0574100	Os08t0485600-02	Os02t0779200-01
Os12g0528100	Os04g0576800	Os10t0100500-01	Os02t0779200-02
Os06g0727900	Os04g0577500	Os05t0531200-02	Os02t0782200-01
Os09g0544300	Os04g0578800	Os08t0531000-01	Os02t0782200-02
Os12g0242500	Os04g0599000	Os12t0528100-00	Os02t0804300-01
Os07g0520200	Os04g0602100	Os01t0748300-00	Os02t0804300-02
Os06g0661200	Os04g0610000	Os10t0130200-00	Os02t0806000-01
Os05g0514600	Os04g0623500	Os02t0143300-00	Os02t0806000-02
Os06g0718300	Os04g0635800	Os04t0631100-01	Os02t0806400-01
Os02g0624300	Os04g0643100	Os01t0824600-02	Os02t0806400-02
Os12g0571000	Os04g0649700	Os03t0318400-01	Os02t0817800-01
Os11g0592100	Os04g0650700	Os02t0668500-01	Os02t0820400-01
Os05g0389800	Os04g0654700	Os06t0216700-01	Os02t0820400-02
Os06g0317200	Os05g0200100	Os01t0179000-01	Os02t0821400-01
Os01g0844900	Os05g0208000	Os04t0445300-01	Os02t0821400-02
Os04g0445300	Os05g0220900	Os04t0474800-01	Os02t0823800-01
Os05g0531200	Os05g0227700	Os05t0368100-00	Os02t0823800-02
Os11g0291500	Os05g0261700	Os06t0718300-00	Os02t0829600-01
Os05g0368100	Os05g0268500	Os02t0756800-01	Os02t0829600-02
Os01g0955100	Os05g0295800	Os01t0850000-01	Os02t0832400-01
Os03g0117900	Os05g0298200	Os03t0120300-01	Os02t0832400-02
Os06g0152200	Os05g0300700	Os08t0435900-01	Os03t0104400-01
Os01g0179000	Os05g0304600	Os05t0548900-01	Os03t0104400-02
Os12g0108350	Os05g0316100	Os03t0437100-01	Os03t0120300-01
Os01g0937050	Os05g0325400	Os03t0724700-03	Os03t0120300-02
Os12g0576600	Os05g0327000	Os01t0155800-01	Os03t0123600-01
Os07g0639400	Os05g0345500	Os06t0531000-00	Os03t0123600-02
Os12g0114000	Os05g0372100	Os03t0117900-01	Os03t0124200-01
Os04g0463200	Os05g0376300	Os05t0478700-00	Os03t0124200-02
Os06g0216700	Os05g0384600	Os06t0727900-00	Os03t0130900-01
Os07g0187700	Os05g0387700	Os01t0701700-01	Os03t0130900-02
Os03g0774300	Os05g0395300	Os09t0564200-01	Os03t0137500-01
Os07g0622200	Os05g0404200	Os02t0704300-01	Os03t0137500-03
Os08g0495500	Os05g0429700	Os03t0689100-01	Os03t0145800-01
Os06g0225800	Os05g0443400	Os11t0156401-01	Os03t0145800-02
Os01g0510200	Os05g0452900	Os12t0108350-00	Os03t0147400-01
Os06g0208200	Os05g0453700	Os12t0541500-04	Os03t0147400-02
Os03g0370800	Os05g0460800	Os05t0227600-01	Os03t0157300-01
Os05g0385400	Os05g0475700	Os11t0644700-01	Os03t0157300-02
Os10g0416500	Os05g0487300	Os01t0957200-01	Os03t0169000-01
Os10g0398100	Os05g0487600	Os03t0145800-02	Os03t0169000-02
Os01g0289900	Os05g0494500	Os12t0618600-01	Os03t0177400-01
Os02g0678200	Os05g0513400	Os06t0142400-01	Os03t0177400-02
Os02g0620500	Os05g0518600	Os07t0622200-01	Os03t0268200-01
Os09g0564200	Os05g0519200	Os12t0242800-01	Os03t0268900-01
Os07g0683900	Os05g0520200	Os01t0678500-02	Os03t0268900-02
Os03g0764600	Os05g0530500	Os08t0412800-01	Os03t0284500-01
Os03g0374500	Os05g0537400	Os08t0424700-00	Os03t0284500-02
Os10g0100500	Os05g0557200	Os07t0520200-01	Os03t0330300-02
Os02g0104100	Os05g0557800	Os11t0525900-00	Os03t0330300-03
Os04g0579700	Os05g0558800	Os12t0571000-01	Os03t0333300-01
Os05g0217800	Os06g0104400	Os06t0106800-02	Os03t0333300-03
Os01g0957200	Os06g0108900	Os03t0103200-01	Os03t0334200-01
Os01g0175850	Os06g0113900	Os02t0117600-02	Os03t0334200-02
Os04g0619000	Os06g0126000	Os07t0523600-01	Os03t0336200-01
Os10g0388900	Os06g0129400	Os06t0220500-01	Os03t0336200-02
Os05g0519300	Os06g0129900	Os11t0245200-01	Os03t0350100-01
Os02g0143300	Os06g0163000	Os08t0469100-01	Os03t0350100-02
Os04g0186400	Os06g0182500	Os01t0337500-00	Os03t0356700-01
Os12g0455000	Os06g0184300	Os03t0157300-01	Os03t0356700-02
Os08g0414700	Os06g0192500	Os05t0217800-01	Os03t0363900-01
Os11g0503900	Os06g0193400	Os05t0519300-01	Os03t0363900-02
Os07g0410300	Os06g0225300	Os06t0504900-00	Os03t0367000-01
Os01g0337500	Os06g0308300	Os07t0187700-01	Os03t0367000-02
Os02g0823800	Os06g0345200	Os01t0844900-01	Os03t0372700-01
Os05g0360400	Os06g0354700	Os03t0764600-01	Os03t0372700-02
Os01g0786700	Os06g0472700	Os07t0410300-01	Os03t0375300-02
Os06g0667100	Os06g0496800	Os10t0416500-04	Os03t0375300-03
Os07g0694300	Os06g0499500	Os05t0301500-03	Os03t0386600-01
Os03g0793900	Os06g0547900	Os02t0779300-01	Os03t0386600-02
Os04g0462400	Os06g0571400	Os04t0105400-01	Os03t0401300-02
Os02g0702100	Os06g0583400	Os01t0822800-01	Os03t0401300-03
Os03g0103200	Os06g0608700	Os01t0955100-01	Os03t0406200-01
Os06g0196900	Os06g0608800	Os08t0414700-01	Os03t0406200-02
Os11g0525900	Os06g0610800	Os09t0549300-00	Os03t0410300-01
Os05g0443500	Os06g0630300	Os12t0431300-01	Os03t0410300-02
Os06g0142400	Os06g0633800	Os03t0823400-01	Os03t0440900-01
Os01g0736600	Os06g0648200	Os01t0819000-01	Os03t0440900-02
Os07g0112100	Os06g0660700	Os02t0139300-01	Os03t0448500-01
Os05g0408800	Os06g0663900	Os03t0103300-01	Os03t0448500-02
Os05g0473000	Os06g0669400	Os02t0641300-00	Os03t0562200-01
Os03g0148400	Os06g0679500	Os05t0473000-01	Os03t0562200-02
Os02g0779300	Os06g0680900	Os01t0373800-01	Os03t0576900-02
Os03g0103300	Os06g0686400	Os04t0579700-01	Os03t0576900-03
Os04g0444300	Os06g0697000	Os03t0660000-01	Os03t0582000-01
Os11g0434000	Os06g0702500	Os05t0247100-02	Os03t0583900-01
Os01g0701700	Os06g0703300	Os06t0522300-01	Os03t0583900-02
Os07g0406300	Os06g0704600	Os06t0667100-01	Os03t0629900-01
Os06g0106800	Os06g0711600	Os07t0694300-01	Os03t0629900-02
Os06g0557600	Os06g0728300	Os11t0179000-01	Os03t0659200-02
Os06g0294600	Os07g0185000	Os11t0643100-01	Os03t0659200-03
Os01g0257100	Os07g0205000	Os01t0289900-00	Os03t0669300-02
Os03g0823400	Os07g0206700	Os01t0699400-01	Os03t0669300-03
Os04g0650700	Os07g0207700	Os01t0736600-01	Os03t0670700-02
Os06g0725100	Os07g0222800	Os06t0702500-01	Os03t0670700-03
Os11g0179000	Os07g0301200	Os07t0578333-01	Os03t0686500-01
Os01g0155800	Os07g0456400	Os06t0128600-01	Os03t0686500-02
Os02g0129800	Os07g0496200	Os06t0202100-01	Os03t0690600-01
Os03g0180800	Os07g0499300	Os07t0639400-01	Os03t0690600-02
Os03g0724700	Os07g0510200	Os10t0388900-01	Os03t0700700-01
Os08g0356800	Os07g0516500	Os12t0268000-01	Os03t0700700-02
Os07g0523600	Os07g0516900	Os02t0676400-00	Os03t0700800-01
Os12g0555100	Os07g0517100	Os04t0444300-01	Os03t0700800-02
Os07g0578333	Os07g0530700	Os05t0443500-01	Os03t0701400-01
Os03g0136400	Os07g0543000	Os06t0661200-00	Os03t0701400-02
Os05g0202800	Os07g0549200	Os08t0485600-01	Os03t0705300-01
Os06g0112000	Os07g0553600	Os03t0320000-01	Os03t0705300-02
Os11g0151700	Os07g0565700	Os02t0104100-00	Os03t0708600-01
Os02g0752200	Os07g0566200	Os03t0136400-01	Os03t0708600-02
Os06g0549300	Os07g0568000	Os01t0257100-01	Os03t0711400-01
Os04g0616500	Os07g0576000	Os01t0950000-01	Os03t0711400-02
Os08g0410500	Os07g0581300	Os07t0186000-02	Os03t0713400-01
Os02g0605900	Os07g0606500	Os01t0247500-01	Os03t0713400-03
Os01g0151100	Os07g0607800	Os06t0225800-01	Os03t0717700-01
Os02g0595900	Os07g0609000	Os12t0515800-01	Os03t0717700-02
Os10g0146901	Os07g0615400	Os03t0109300-01	Os03t0719500-01
Os01g0373800	Os07g0615900	Os06t0294600-02	Os03t0719500-02
Os02g0108000	Os07g0621201	Os11t0616900-01	Os03t0719900-03
Os02g0622500	Os07g0632600	Os01t0597800-01	Os03t0719900-04
Os03g0176700	Os07g0658300	Os09t0544300-01	Os03t0762000-01
Os05g0404600	Os08g0323600	Os03t0793900-00	Os03t0762000-02
Os12g0268000	Os08g0345700	Os12t0552800-01	Os03t0772800-01
Os01g0378100	Os08g0366000	Os01t0523401-00	Os03t0772800-02
Os05g0505692	Os08g0386800	Os03t0851300-02	Os03t0774200-01
Os06g0548100	Os08g0389700	Os06t0208200-01	Os03t0774200-02
Os12g0515800	Os08g0430600	Os07t0115300-01	Os03t0774300-01
Os01g0247500	Os08g0435900	Os03t0370800-00	Os03t0774300-02
Os06g0202600	Os08g0457600	Os06t0112000-01	Os03t0784000-01
Os01g0597800	Os08g0485600	Os03t0372700-02	Os03t0784000-03
Os02g0729400	Os08g0486200	Os01t0764000-03	Os03t0797700-01
Os03g0400700	Os08g0493900	Os03t0176700-00	Os03t0797700-02
Os03g0438000	Os08g0497300	Os10t0147200-01	Os03t0817800-01
Os05g0437050	Os08g0498400	Os11t0191300-02	Os03t0833300-02
Os11g0160400	Os08g0512400	Os05t0202800-00	Os03t0833300-03
Os07g0510400	Os08g0517300	Os06t0548100-00	Os03t0836200-01
Os01g0702000	Os08g0517700	Os01t0270300-01	Os03t0848400-01
Os01g0764000	Os08g0525700	Os07t0642200-01	Os03t0848400-02
Os03g0659700	Os08g0526300	Os02t0668500-02	Os03t0850700-01
Os06g0249350	Os09g0536700	Os04t0462400-01	Os03t0850700-02
Os03g0710000	Os09g0543100	Os11t0209900-00	Os03t0851300-02
Os08g0514066	Os09g0543900	Os04t0173800-01	Os03t0851300-03
Os12g0198200	Os09g0550500	Os02t0752200-01	Os03t0854500-01
Os03g0320000	Os09g0566100	Os05t0399300-01	Os03t0854500-02
Os05g0477900	Os09g0572700	Os06t0143700-01	Os03t0857200-01
Os03g0148000	Os10g0181200	Os01t0167800-01	Os03t0857200-02
Os12g0138050	Os10g0208500	Os03t0679700-02	Os04t0111900-01
Os01g0902700	Os10g0340800	Os01t0727500-02	Os04t0111900-02
Os12g0630100	Os10g0358700	Os01t0929100-02	Os04t0119500-02
Os02g0717600	Os10g0370000	Os03t0374500-00	Os04t0119500-03
Os10g0326400	Os10g0393100	Os12t0570700-01	Os04t0132500-01
Os12g0577200	Os10g0394400	Os12t0104900-00	Os04t0132500-02
Os05g0545300	Os10g0408700	Os05t0525900-01	Os04t0173300-02
Os02g0767200	Os10g0430800	Os01t0248500-01	Os04t0281900-01
Os04g0583000	Os10g0432300	Os01t0830700-02	Os04t0281900-02
Os03g0327600	Os11g0168200	Os03t0130700-03	Os04t0284500-01
Os11g0655900	Os11g0174000	Os11t0184900-02	Os04t0284500-02
Os06g0504900	Os11g0191300	Os11t0543500-01	Os04t0350000-01
Os04g0586200	Os11g0202000	Os02t0678200-01	Os04t0350000-02
Os01g0769900	Os11g0249900	Os05t0406100-01	Os04t0423600-01
Os03g0660000	Os11g0303200	Os11t0305400-00	Os04t0423600-02
Os06g0235200	Os11g0499600	Os04t0616500-01	Os04t0443801-01
Os05g0406100	Os11g0533500	Os10t0427300-01	Os04t0443801-02
Os08g0458200	Os11g0536800	Os11t0151700-01	Os04t0446500-01
Os11g0643100	Os11g0546000	Os10t0416100-02	Os04t0446500-02
Os01g0523401	Os11g0562100	Os06t0549300-00	Os04t0447100-01
Os05g0219800	Os11g0568600	Os10t0163040-02	Os04t0447100-02
Os05g0383200	Os11g0572100	Os05t0477900-01	Os04t0448300-01
Os05g0402900	Os11g0588400	Os08t0462900-01	Os04t0448300-02
Os03g0318400	Os11g0602900	Os03t0148000-01	Os04t0451200-01
Os08g0424700	Os11g0661000	Os01t0217000-02	Os04t0451200-02
Os01g0121600	Os11g0684100	Os10t0146901-00	Os04t0458200-01
Os01g0167800	Os11g0707000	Os12t0569300-01	Os04t0458200-02
Os01g0902800	Os12g0102500	Os02t0585100-00	Os04t0476100-03
Os02g0666700	Os12g0104300	Os02t0751300-01	Os04t0485300-02
Os03g0128200	Os12g0120200	Os08t0514066-00	Os04t0485300-03
Os09g0549300	Os12g0160500	Os04t0619000-01	Os04t0485800-01
Os03g0819600	Os12g0174800	Os08t0448000-01	Os04t0485800-02
Os11g0156401	Os12g0194800	Os03t0659700-01	Os04t0488000-01
Os02g0833050	Os12g0244100	Os02t0624300-01	Os04t0488000-02
Os01g0857400	Os12g0261300	Os06t0249350-00	Os04t0492900-02
Os04g0604300	Os12g0278700	Os12t0443000-00	Os04t0492900-03
Os12g0569300	Os12g0285100	Os01t0902700-01	Os04t0498600-01
Os01g0677100	Os12g0290100	Os06t0635200-01	Os04t0498600-02
Os10g0355800	Os12g0420400	Os11t0503900-01	Os04t0503500-01
Os06g0325200	Os12g0443600	Os11t0160400-01	Os04t0503500-02
Os11g0244600	Os12g0479400	Os05t0383200-01	Os04t0566400-01
Os04g0597600	Os12g0527800	Os06t0218500-01	Os04t0566400-02
Os01g0124650	Os12g0562900	Os02t0733400-00	Os04t0571800-01
Os02g0731900	Os12g0566700	Os11t0655900-01	Os04t0571800-02
Os03g0356526	Os12g0574800	Os02t0575000-01	Os04t0574100-02
Os06g0530600	Os12g0607100	Os06t0325200-01	Os04t0574100-03
Os12g0443000	Os12g0608600	Os05t0404600-01	Os04t0576800-01
Os12g0612700	Os12g0612100	Os04t0604300-01	Os04t0576800-03
Os05g0468600	Os12g0613200	Os07t0539300-02	Os04t0577500-01
Os03g0661600	Os12g0613300	Os11t0586825-00	Os04t0577500-02
Os01g0936100	Os12g0613500	Os03t0159900-01	Os04t0578800-01
Os03g0729600	Os12g0621900	Os04t0468600-03	Os04t0578800-02
Os07g0600300	Os12g0638700	Os01t0677100-01	Os04t0599000-01
Os12g0618600	Os12g0641100	Os01t0124650-02	Os04t0599000-02
Os10g0147200		Os06t0235200-01	Os04t0602100-01
Os02g0751300		Os01t0121600-01	Os04t0602100-02
Os06g0654900		Os05t0468600-00	Os04t0610000-01
Os03g0830500		Os06t0561000-01	Os04t0610000-02
Os06g0202900		Os12t0198200-00	Os04t0623500-01
Os01g0220100		Os01t0897200-01	Os04t0623500-02
Os11g0275200		Os12t0577200-01	Os04t0635800-01
Os02g0692700		Os06t0152600-01	Os04t0635800-03
Os05g0382900		Os02t0767200-01	Os04t0643100-01
Os05g0388500		Os03t0729600-01	Os04t0643100-02
Os06g0202100		Os08t0389700-02	Os04t0649700-02
Os05g0399300		Os05t0545300-01	Os04t0649700-05
Os11g0242300		Os01t0696600-01	Os04t0650700-02
Os04g0430200		Os03t0134500-00	Os04t0650700-03
Os12g0104900		Os03t0663700-01	Os04t0654700-01
Os01g0819800		Os06t0549900-01	Os04t0654700-02
Os02g0629200		Os07t0680400-01	Os05t0200100-01
Os08g0448000		Os02t0129800-01	Os05t0200100-02
Os06g0549900		Os01t0305200-01	Os05t0208000-03
Os10g0109600		Os02t0665400-01	Os05t0208000-04
Os07g0115500		Os03t0851800-01	Os05t0220900-01
Os07g0576500		Os10t0340800-01	Os05t0220900-02
Os03g0743900		Os02t0108000-01	Os05t0227700-01
Os06g0108500		Os01t0832600-01	Os05t0227700-02
Os07g0111600		Os03t0180800-01	Os05t0261700-01
Os12g0571100		Os08t0356800-01	Os05t0261700-02
Os02g0778500		Os01t0151100-01	Os05t0268500-03
Os07g0615900		Os02t0155900-00	Os05t0268500-04
Os01g0362100		Os05t0531100-01	Os05t0295800-01
Os01g0802600		Os03t0438000-01	Os05t0295800-02
Os03g0145800		Os05t0219800-01	Os05t0298200-01
Os04g0604250		Os07t0111600-01	Os05t0298200-02
Os06g0143700		Os01t0819800-01	Os05t0300700-01
Os07g0115300		Os03t0833100-01	Os05t0300700-02
Os07g0418500		Os04t0463200-01	Os05t0304600-01
Os02g0121300		Os04t0600300-01	Os05t0304600-02
Os02g0600650		Os02t0594166-01	Os05t0316100-01
Os04g0585700		Os12t0571100-01	Os05t0316100-02
Os06g0522300		Os04t0464100-01	Os05t0325400-01
Os02g0594166		Os08t0517300-02	Os05t0325400-02
Os04g0464100		Os03t0749500-01	Os05t0327000-01
Os04g0509600		Os07t0677200-01	Os05t0327000-02
Os11g0305400		Os02t0673100-01	Os05t0345500-01
Os03g0363100		Os01t0220100-01	Os05t0345500-03
Os03g0663700		Os02t0702100-01	Os05t0372100-01
Os03g0749500		Os08t0503700-02	Os05t0372100-03
Os12g0226700		Os11t0291500-01	Os05t0384600-01
Os10g0205700		Os12t0630100-01	Os05t0384600-02
Os03g0851800		Os08t0457600-02	Os05t0387700-01
Os07g0677200		Os02t0666700-01	Os05t0387700-02
Os05g0542150		Os06t0557600-01	Os05t0395300-01
Os08g0462900		Os01t0780800-02	Os05t0395300-02
Os03g0122600		Os01t0803200-02	Os05t0404200-01
Os02g0676400		Os11t0244600-01	Os05t0404200-02
Os02g0128000		Os07t0600300-00	Os05t0429700-01
Os02g0671100		Os06t0652200-01	Os05t0429700-02
Os04g0558900		Os01t0902800-00	Os05t0443400-01
Os06g0356800		Os01t0857400-01	Os05t0443400-02
Os07g0567500		Os03t0830500-01	Os05t0452900-01
Os12g0611700		Os04t0281900-02	Os05t0452900-02
Os04g0173800		Os03t0743900-01	Os05t0453700-01
Os04g0184100		Os05t0402900-01	Os05t0453700-02
Os02g0670100		Os12t0608600-02	Os05t0460800-01
Os04g0450000		Os02t0629266-00	Os05t0460800-02
Os01g0699400		Os01t0247700-01	Os05t0475700-01
Os03g0425300		Os02t0149900-00	Os05t0475700-02
Os02g0673100		Os03t0101400-01	Os05t0487300-01
Os05g0456900		Os04t0586200-01	Os05t0487300-02
Os01g0839200		Os05t0408800-00	Os05t0487600-01
Os01g0793800		Os06t0166100-01	Os05t0487600-02
Os03g0437200		Os06t0497600-01	Os05t0494500-01
Os07g0281800		Os07t0567500-00	Os05t0494500-02
Os05g0403000		Os12t0571600-01	Os05t0513400-01
Os02g0575000		Os03t0128200-01	Os05t0513400-02
Os01g0698900		Os05t0453300-01	Os05t0518600-01
Os02g0149900		Os06t0356800-01	Os05t0518600-02
Os06g0497600		Os08t0514000-00	Os05t0519200-01
Os12g0290150		Os03t0356526-00	Os05t0519200-02
Os01g0247700		Os06t0128300-01	Os05t0520200-01
Os06g0640800		Os02t0731900-01	Os05t0520200-02
Os01g0802700		Os05t0382900-02	Os05t0530500-01
Os02g0818800		Os06t0228200-03	Os05t0530500-02
Os05g0531100		Os08t0457400-01	Os05t0537400-01
Os06g0675700		Os10t0205700-01	Os05t0537400-02
Os05g0453300		Os05t0409500-00	Os05t0557200-01
Os05g0390300		Os04t0585700-01	Os05t0557200-02
Os02g0137200		Os06t0620700-00	Os05t0557800-01
Os03g0833100		Os12t0267200-01	Os05t0557800-02
Os08g0331000		Os01t0687400-01	Os05t0558800-02
Os07g0584200		Os01t0793800-01	Os05t0558800-03
Os12g0161100		Os10t0140200-01	Os06t0104400-01
Os03g0174900		Os08t0331000-01	Os06t0104400-02
Os01g0248500		Os03t0819400-01	Os06t0108900-01
Os05g0551700		Os02t0620600-01	Os06t0108900-02
Os11g0602800		Os01t0940800-01	Os06t0113900-01
Os04g0456700		Os06t0640800-00	Os06t0113900-03
Os07g0643500		Os03t0153500-00	Os06t0126000-01
Os01g0687400		Os07t0281800-01	Os06t0126000-02
Os08g0323400		Os12t0114000-01	Os06t0129400-01
Os07g0642200		Os04t0597600-02	Os06t0129400-02
Os05g0420300		Os06t0202900-01	Os06t0163000-02
Os06g0152500		Os04t0583000-01	Os06t0163000-03
Os11g0184900		Os02t0709400-04	Os06t0182500-01
Os12g0198000		Os07t0112100-00	Os06t0182500-02
Os12g0568200		Os01t0246601-00	Os06t0184300-01
Os04g0476100		Os02t0128000-00	Os06t0184300-03
Os04g0637000		Os10t0376900-01	Os06t0192500-01
Os12g0151750		Os01t0371200-01	Os06t0192500-02
Os01g0212700		Os01t0802600-00	Os06t0193400-01
Os06g0166100		Os05t0542150-01	Os06t0193400-02
Os06g0142200		Os07t0502900-00	Os06t0225300-01
Os02g0767800		Os01t0378100-01	Os06t0225300-02
Os05g0257100		Os02t0767800-00	Os06t0308300-02
Os07g0123800		Os04t0194500-01	Os06t0308300-03
Os07g0516400		Os05t0268500-04	Os06t0345200-01
Os10g0328600		Os07t0182100-01	Os06t0345200-02
Os01g0713200		Os02t0121300-01	Os06t0354700-01
Os06g0544100		Os01t0769900-01	Os06t0354700-02
Os02g0585100		Os02t0600650-01	Os06t0472700-01
Os01g0734501		Os04t0280500-00	Os06t0472700-02
Os12g0267200		Os07t0683900-01	Os06t0496800-01
Os01g0838600		Os08t0410500-01	Os06t0496800-02
Os05g0510600		Os11t0147800-01	Os06t0499500-02
Os01g0829100		Os11t0434000-02	Os06t0499500-03
Os03g0819400		Os12t0161100-00	Os06t0547900-01
Os03g0134500		Os10t0328600-01	Os06t0547900-02
Os01g0968300		Os07t0418500-01	Os06t0571400-01
Os03g0784100		Os10t0377000-01	Os06t0571400-02
Os06g0326400		Os03t0655500-00	Os06t0583400-01
Os12g0556300		Os05t0478800-00	Os06t0583400-02
Os02g0733400		Os08t0390700-01	Os06t0608700-01
Os05g0403300		Os06t0207950-00	Os06t0608700-02
Os01g0371200		Os11t0275200-01	Os06t0608800-01
Os03g0408600		Os04t0186400-02	Os06t0608800-02
Os01g0897200		Os04t0604250-01	Os06t0610800-01
Os02g0614200		Os06t0142200-02	Os06t0610800-02
Os10g0140200		Os12t0568200-01	Os06t0630300-01
Os06g0673800		Os04t0558900-01	Os06t0630300-02
Os01g0940800		Os12t0198000-01	Os06t0633800-01
Os11g0218100		Os02t0807900-01	Os06t0633800-02
Os06g0603600		Os01t0839200-01	Os06t0648200-02
Os02g0155900		Os02t0671100-01	Os06t0648200-03
Os02g0641300		Os04t0476600-01	Os06t0660700-01
Os04g0476600		Os03t0609500-01	Os06t0660700-02
Os03g0790500		Os02t0605900-01	Os06t0663900-02
Os11g0586825		Os11t0232100-02	Os06t0669400-02
Os08g0446800		Os11t0242300-00	Os06t0669400-03
Os06g0207200		Os01t0350900-02	Os06t0679500-01
Os04g0592300		Os01t0802700-01	Os06t0679500-02
Os07g0182100		Os03t0784100-00	Os06t0680900-01
Os02g0120100		Os06t0672700-01	Os06t0680900-02
Os04g0480300		Os06t0300800-02	Os06t0686400-01
Os06g0692600		Os01t0936100-01	Os06t0686400-02
Os01g0511600		Os08t0493900-02	Os06t0697000-01
Os01g0712700		Os11t0547000-01	Os06t0697000-02
Os02g0626600		Os06t0675700-01	Os06t0702500-01
Os02g0781966		Os08t0509400-01	Os06t0702500-02
Os04g0577337		Os01t0853600-02	Os06t0703300-01
Os05g0412500		Os03t0437200-01	Os06t0703300-02
Os11g0620500		Os04t0184100-01	Os06t0704600-01
Os01g0950000		Os04t0450000-01	Os06t0704600-02
Os02g0706600		Os06t0283100-00	Os06t0711600-01
Os07g0633400		Os02t0778500-01	Os06t0711600-02
Os05g0531000		Os07t0607400-01	Os06t0726400-03
Os08g0469100		Os10t0141200-00	Os06t0728300-01
Os07g0684800		Os01t0734501-00	Os06t0728300-02
Os01g0946700		Os06t0157000-01	Os07t0185000-02
Os08g0404500		Os04t0627000-01	Os07t0205000-01
Os02g0556000		Os01t0712700-01	Os07t0205000-02
Os10g0126000		Os02t0717600-01	Os07t0206700-01
Os02g0661050		Os03t0772800-02	Os07t0206700-02
Os05g0430900		Os03t0790500-01	Os07t0207700-01
Os02g0559800		Os02t0721600-04	Os07t0207700-02
Os04g0626100		Os01t0838600-00	Os07t0222800-01
Os08g0498100		Os09t0547500-01	Os07t0222800-02
Os01g0681700		Os01t0764050-00	Os07t0301200-01
Os01g0855200		Os11t0172100-00	Os07t0301200-02
Os07g0176500		Os08t0481000-03	Os07t0456400-01
Os01g0868600		Os08t0458200-01	Os07t0456400-02
Os05g0458300		Os06t0152500-00	Os07t0496200-01
Os05g0473300		Os12t0138050-00	Os07t0496200-02
Os12g0235650		Os12t0576600-02	Os07t0499300-01
Os06g0238700		Os07t0683900-02	Os07t0499300-02
Os07g0687900		Os01t0764900-01	Os07t0510200-01
Os01g0687300		Os04t0585900-01	Os07t0510200-02
Os01g0824600		Os11t0158000-01	Os07t0516500-01
Os01g0870300		Os03t0165300-02	Os07t0516500-02
Os04g0611800		Os10t0416800-03	Os07t0516900-01
Os03g0153500		Os01t0183300-01	Os07t0516900-02
Os03g0769600		Os03t0178400-01	Os07t0517100-02
Os07g0537900		Os03t0334250-00	Os07t0530700-01
Os06g0184400		Os06t0205600-00	Os07t0530700-02
Os06g0652200		Os06t0729300-01	Os07t0543000-01
Os01g0695300		Os05t0437050-00	Os07t0543000-02
Os02g0648300		Os06t0108500-01	Os07t0549200-01
Os11g0158000		Os06t0207200-01	Os07t0549200-02
Os06g0205600		Os01t0949800-01	Os07t0553600-01
Os02g0580900		Os02t0706600-00	Os07t0553600-02
Os02g0759000		Os03t0174900-01	Os07t0565700-01
Os07g0587300		Os06t0237900-00	Os07t0565700-02
Os07g0566200		Os08t0498100-01	Os07t0566200-01
Os02g0684100		Os05t0358000-02	Os07t0566200-02
Os05g0478800		Os02t0120100-01	Os07t0568000-01
Os06g0312900		Os02t0556000-00	Os07t0568000-04
Os01g0352100		Os01t0720500-01	Os07t0576000-01
Os06g0679500		Os07t0115500-01	Os07t0576000-02
Os01g0170600		Os11t0620500-01	Os07t0581300-01
Os03g0355500		Os03t0125100-01	Os07t0581300-02
Os08g0514000		Os12t0556300-01	Os07t0606500-01
Os10g0376900		Os12t0629700-01	Os07t0606500-02
Os03g0125100		Os01t0153150-01	Os07t0607800-01
Os03g0178400		Os03t0344100-01	Os07t0607800-02
Os12g0629700		Os03t0784700-02	Os07t0609000-01
Os10g0377000		Os07t0587300-01	Os07t0609000-04
Os02g0131800		Os12t0290150-00	Os07t0615400-01
Os01g0183300		Os11t0602800-01	Os07t0615400-02
Os04g0220501		Os10t0326400-01	Os07t0615900-01
Os08g0509400		Os02t0626600-00	Os07t0615900-02
Os01g0543100		Os01t0926450-01	Os07t0621201-01
Os08g0457100		Os02t0781966-00	Os07t0621201-02
Os01g0764900		Os05t0412500-01	Os07t0632600-01
Os02g0565600		Os08t0411250-00	Os07t0632600-02
Os04g0461100		Os04t0489600-02	Os07t0658300-01
Os11g0482901		Os11t0482901-01	Os07t0658300-02
Os03g0684700		Os05t0430900-01	Os07t0681100-01
Os01g0696600		Os07t0448100-01	Os08t0323600-02
Os03g0761300		Os01t0829100-01	Os08t0323600-03
Os05g0272200		Os06t0547900-01	Os08t0345700-01
Os01g0733001		Os11t0649900-00	Os08t0345700-02
Os05g0525900		Os01t0713200-01	Os08t0366000-01
Os12g0508400		Os01t0134900-01	Os08t0366000-02
Os08g0457400		Os01t0173600-00	Os08t0386800-02
Os09g0547500		Os07t0123800-01	Os08t0386800-03
Os01g0281100		Os05t0469600-01	Os08t0389700-02
Os06g0638400		Os04t0592300-01	Os08t0389700-03
Os07g0204500		Os05t0395300-02	Os08t0430600-01
Os11g0543500		Os05t0403000-01	Os08t0430600-02
Os01g0720500		Os08t0474600-01	Os08t0435900-01
Os03g0334250		Os08t0497300-01	Os08t0435900-03
Os11g0534100		Os06t0202600-01	Os08t0457600-01
Os03g0161800		Os02t0565600-01	Os08t0457600-02
Os02g0620600		Os04t0269100-00	Os08t0485600-01
Os08g0390200		Os03t0784000-01	Os08t0485600-02
Os06g0729300		Os06t0654900-01	Os08t0486200-01
Os08g0474600		Os03t0355500-00	Os08t0486200-02
Os12g0283400		Os03t0405500-01	Os08t0493900-01
Os06g0698400		Os04t0571800-02	Os08t0493900-02
Os04g0105700		Os03t0425300-01	Os08t0497300-01
Os06g0157000		Os05t0200100-02	Os08t0498400-01
Os02g0807900		Os06t0696600-01	Os08t0498400-02
Os05g0454800		Os03t0576200-01	Os08t0512400-01
Os01g0586800		Os11t0241700-01	Os08t0512400-02
Os05g0444200		Os01t0586800-00	Os08t0517300-01
Os11g0241700		Os04t0649700-02	Os08t0517300-02
Os11g0678000		Os05t0470900-00	Os08t0517700-01
Os03g0182000		Os01t0254850-00	Os08t0517700-02
Os06g0672700		Os03t0587100-01	Os08t0525700-01
Os11g0144900		Os03t0182000-00	Os08t0525700-02
Os03g0283500		Os12t0151750-00	Os08t0526300-01
Os03g0736200		Os03t0761300-01	Os08t0526300-03
Os01g0832600		Os02t0661050-01	Os09t0536700-01
Os04g0165000		Os07t0687900-01	Os09t0536700-02
Os01g0276900		Os01t0885900-00	Os09t0543100-01
Os04g0177100		Os05t0444200-01	Os09t0543100-02
Os03g0734200		Os02t0818800-01	Os09t0543900-01
Os05g0215000		Os03t0710000-02	Os09t0543900-02
Os12g0156100		Os02t0131800-01	Os09t0550500-01
Os01g0747600		Os04t0185600-00	Os09t0550500-02
Os08g0377500		Os05t0215000-04	Os09t0566100-01
Os07g0550900		Os03t0680800-01	Os09t0566100-02
Os04g0601800		Os02t0627900-00	Os09t0572700-01
Os02g0624100		Os03t0734200-01	Os09t0572700-02
Os04g0118450		Os07t0679300-01	Os10t0181200-01
Os01g0134900		Os06t0600400-01	Os10t0181200-02
Os05g0227800		Os02t0332800-01	Os10t0208500-01
Os01g0113300		Os07t0576500-01	Os10t0208500-02
Os02g0627900		Os04t0637000-01	Os10t0340800-01
Os07g0106700		Os11t0144900-01	Os10t0340800-02
Os03g0765400		Os11t0218100-01	Os10t0358700-01
Os12g0268100		Os01t0276900-01	Os10t0358700-02
Os08g0529100		Os02t0559800-01	Os10t0370000-01
Os01g0681800		Os06t0110000-01	Os10t0370000-02
Os01g0968800		Os07t0406300-02	Os10t0393100-01
Os02g0729200		Os01t0253300-01	Os10t0393100-02
Os04g0280500		Os04t0602100-01	Os10t0394400-01
Os06g0256200		Os04t0644400-01	Os10t0394400-02
Os01g0935000		Os06t0648200-02	Os10t0408700-01
Os08g0480000		Os01t0238500-02	Os10t0408700-02
Os07g0511500		Os03t0323200-01	Os10t0430800-01
Os01g0926450		Os03t0646100-01	Os10t0430800-02
Os01g0221900		Os12t0169600-01	Os10t0432300-01
Os01g0871600		Os01t0791033-00	Os10t0432300-02
Os03g0628800		Os01t0868900-01	Os11t0168200-01
Os03g0428700		Os02t0611200-01	Os11t0168200-02
Os05g0450600		Os03t0118100-01	Os11t0174000-03
Os05g0562800		Os03t0348200-00	Os11t0174000-04
Os06g0600400		Os06t0133600-02	Os11t0191300-01
Os12g0115100		Os02t0629200-02	Os11t0191300-02
Os02g0139300		Os06t0229066-00	Os11t0202000-01
Os03g0609500		Os02t0760300-01	Os11t0202000-02
Os05g0550700		Os05t0472400-01	Os11t0249900-01
Os11g0649900		Os11t0432400-01	Os11t0249900-02
Os06g0130400		Os04t0602100-02	Os11t0303200-01
Os04g0649100		Os07t0520600-02	Os11t0303200-02
Os01g0106800		Os12t0291733-00	Os11t0499600-01
Os05g0472700		Os01t0892600-02	Os11t0499600-02
Os03g0732100		Os02t0595100-01	Os11t0533500-01
Os01g0584900		Os02t0731600-01	Os11t0533500-02
Os04g0610500		Os03t0823350-00	Os11t0536800-01
Os06g0696600		Os04t0165000-01	Os11t0536800-02
Os03g0793800		Os04t0459500-02	Os11t0546000-01
Os07g0626800		Os06t0133800-01	Os11t0546000-02
Os07g0607400		Os10t0150400-01	Os11t0562100-01
Os01g0254850		Os06t0335500-01	Os11t0562100-02
Os01g0686300		Os10t0355800-00	Os11t0568600-01
Os01g0687700		Os02t0553200-01	Os11t0568600-02
Os06g0554800		Os10t0150600-01	Os11t0572100-01
Os03g0679700		Os02t0749800-02	Os11t0572100-02
Os03g0103100		Os06t0711600-02	Os11t0588400-01
Os04g0586000		Os01t0860601-01	Os11t0588400-02
Os10g0106600		Os01t0158000-02	Os11t0684100-01
Os11g0172100		Os05t0496200-01	Os11t0684100-02
Os09g0542900		Os06t0142500-00	Os11t0707000-02
Os07g0200900		Os07t0546000-01	Os11t0707000-03
Os01g0267800		Os11t0490600-02	Os12t0102500-01
Os03g0339400		Os12t0274750-00	Os12t0102500-02
Os07g0684850		Os12t0441600-00	Os12t0104300-01
Os05g0470900		Os05t0518800-01	Os12t0104300-02
Os01g0764050		Os01t0367300-02	Os12t0120200-01
Os04g0269100		Os01t0357100-02	Os12t0120200-02
Os03g0816700		Os01t0952000-02	Os12t0160500-01
Os06g0685300		Os04t0654600-01	Os12t0160500-02
Os01g0706000		Os05t0472700-01	Os12t0174800-01
Os06g0147600		Os08t0468100-01	Os12t0174800-02
Os01g0853700		Os03t0607200-01	Os12t0194800-01
Os02g0711400		Os06t0101600-01	Os12t0194800-02
Os06g0617800		Os01t0917700-00	Os12t0244100-01
Os09g0526500		Os03t0167400-00	Os12t0244100-04
Os03g0175200		Os04t0640900-01	Os12t0261300-01
Os10g0365200		Os06t0196900-03	Os12t0261300-02
Os01g0883800		Os07t0663800-01	Os12t0278700-01
Os12g0576300		Os12t0274700-02	Os12t0278700-02
Os03g0794000		Os02t0616100-07	Os12t0285100-02
Os11g0643600		Os03t0716200-01	Os12t0285100-03
Os08g0411250		Os01t0228600-03	Os12t0290100-01
Os06g0128600		Os01t0762900-01	Os12t0290100-02
Os06g0147300		Os12t0188500-01	Os12t0420400-01
Os01g0153150		Os01t0847200-02	Os12t0420400-02
Os01g0246601		Os02t0628600-01	Os12t0443600-01
Os03g0415200		Os04t0607500-02	Os12t0443600-02
Os05g0501400		Os02t0146700-01	Os12t0479400-01
Os07g0462500		Os12t0291400-01	Os12t0479400-02
Os07g0502900		Os04t0560100-01	Os12t0527800-01
Os02g0740900		Os06t0705100-02	Os12t0527800-02
Os06g0283100		Os01t0124000-01	Os12t0562900-01
Os02g0582900		Os05t0348100-01	Os12t0562900-02
Os12g0437800		Os02t0167300-01	Os12t0566700-01
Os01g0126100		Os04t0430400-01	Os12t0566700-03
Os12g0204500		Os11t0684100-02	Os12t0574800-02
Os07g0543500		Os01t0101200-01	Os12t0574800-03
Os07g0169600		Os03t0823301-00	Os12t0607100-01
Os06g0547400		Os12t0541300-01	Os12t0607100-02
Os08g0470200		Os01t0739400-01	Os12t0608600-01
Os07g0256866		Os11t0549620-01	Os12t0608600-02
Os07g0564533		Os04t0624600-01	Os12t0612100-01
Os03g0823500		Os05t0502500-01	Os12t0612100-02
Os08g0487700		Os06t0690700-01	Os12t0613200-01
Os12g0113500		Os09t0524800-02	Os12t0613200-02
Os04g0436800		Os10t0330400-01	Os12t0613300-01
Os02g0756200		Os04t0570800-01	Os12t0613300-02
Os07g0692300		Os01t0806200-01	Os12t0613500-01
Os09g0549450		Os03t0169100-01	Os12t0613500-02
Os11g0146500		Os03t0275300-01	Os12t0621900-01
Os11g0489250		Os12t0292400-01	Os12t0621900-03
Os01g0225000		Os01t0897700-01	Os12t0638700-01
Os11g0641300		Os07t0469100-02	Os12t0638700-02
Os01g0250600		Os10t0173000-01	Os12t0641100-03
Os02g0574100		Os10t0100300-01	Os12t0641100-04
Os02g0832150		Os01t0226200-00
Os03g0660050		Os01t0597600-01
Os03g0154100		Os04t0569900-01
Os07g0564500		Os05t0226900-01
Os01g0296200		Os12t0226900-01
Os03g0119300		Os04t0609300-01
Os03g0121300		Os06t0566201-01
Os01g0835800		Os06t0192100-00
Os04g0350100		Os05t0503100-00
Os10g0413700		Os01t0358100-01
Os05g0550300		Os01t0800900-01
Os03g0784700		Os02t0326700-01
Os05g0364600		Os08t0468200-01
Os02g0151300		Os07t0187400-00
Os04g0458600		Os11t0216300-01
Os06g0228900		Os12t0207600-00
Os11g0703100		Os04t0457100-01
Os03g0576200		Os05t0353500-01
Os06g0237900		Os02t0666500-01
Os01g0175500		Os06t0132500-01
Os05g0477200		Os12t0571700-01
Os06g0710700		Os10t0181600-02
Os08g0465700		Os03t0751600-02
Os11g0209900		Os07t0658600-00
Os12g0569700		Os01t0357150-00
Os12g0582700		Os02t0750100-00
Os07g0107100		Os08t0460000-01
Os01g0793600		Os01t0695300-01
Os04g0163800		Os02t0162600-01
Os06g0265900		Os02t0595700-04
Os04g0142400		Os03t0738400-01
Os06g0110000		Os05t0401100-02
Os03g0101400		Os06t0145600-01
Os06g0336200		Os07t0543700-01
Os02g0781300		Os07t0577600-02
Os01g0185200		Os08t0512700-01
Os01g0723800		Os11t0174000-03
Os01g0949800		Os11t0533500-02
Os04g0452600		Os11t0225300-01
Os11g0531700		Os07t0243150-01
Os01g0730200		Os07t0626800-01
Os12g0548501		Os07t0518100-01
Os11g0483000		Os06t0178900-01
Os04g0138432		Os06t0602800-01
Os06g0619000		Os01t0111900-01
Os01g0919800		Os02t0744700-01
Os03g0389700		Os03t0635800-01
Os03g0836800		Os07t0413800-04
Os08g0507100		Os12t0271700-01
Os03g0676300		Os12t0443500-01
Os07g0124400		Os01t0164600-01
Os12g0583400		Os01t0278000-00
Os01g0173600		Os06t0591600-01
Os01g0795832		Os05t0275000-01
Os01g0885900		Os10t0370100-01
Os06g0538400		Os01t0761000-01
Os02g0823100		Os06t0219700-01
Os04g0182875		Os07t0580500-01
Os04g0650000		Os01t0166500-02
Os12g0450300		Os04t0606000-01
Os11g0166100		Os07t0409200-01
Os07g0658600		Os01t0352100-01
Os07g0105900		Os01t0824900-01
Os02g0729100		Os06t0566300-00
Os04g0617050		Os03t0702500-01
Os03g0815400		Os04t0482900-01
Os12g0529900		Os06t0133800-02
Os04g0505700		Os07t0647800-01
Os06g0207950		Os01t0920200-01
Os12g0527800		Os01t0706000-01
Os01g0936900		Os03t0658800-03
Os01g0238500		Os04t0282400-01
Os01g0868900		Os03t0782200-01
Os12g0274700		Os04t0619800-00
Os01g0791033		Os07t0464200-00
Os12g0541300		Os11t0182900-00
Os04g0644400		Os05t0410100-01
Os02g0731600		Os01t0804200-01
Os02g0698000		Os03t0117100-01
Os12g0169600		Os01t0382000-01
Os05g0496200		Os03t0596800-01
Os02g0553200		Os07t0626400-01
Os04g0459500		Os12t0611300-00
Os06g0133600		Os02t0581100-01
Os12g0292400		Os06t0565200-00
Os03g0646100		Os05t0454500-01
Os12g0207600		Os06t0566500-01
Os06g0133800		Os10t0328700-01
Os06g0101600		Os02t0575200-01
Os01g0253900		Os08t0507100-00
Os01g0279100		Os02t0749300-01
Os01g0862200		Os05t0292800-01
Os01g0897700		Os07t0607800-02
Os03g0118100		Os09t0535000-02
Os04g0602100		Os02t0748800-00
Os05g0350600		Os03t0664600-00
Os10g0150400		Os03t0563300-01
Os11g0490600		Os03t0684700-01
Os01g0917700		Os05t0454200-01
Os03g0169100		Os05t0542900-01
Os10g0181600		Os07t0565800-01
Os02g0611200		Os06t0680700-01
Os02g0760300		Os01t0279100-01
Os03g0167400		Os07t0495000-01
Os01g0124000		Os12t0438600-01
Os04g0624600		Os11t0463700-01
Os05g0502500		Os04t0483500-01
Os06g0229066		Os03t0708250-00
Os06g0608700		Os08t0445000-01
Os07g0520600		Os01t0697100-01
Os07g0546000		Os04t0577700-01
Os12g0291733		Os01t0799500-01
Os03g0323200		Os04t0281900-01
Os10g0330400		Os03t0636800-01
Os03g0823301		Os03t0748100-01
Os03g0823350		Os08t0437300-00
Os01g0952000		Os09t0545320-01
Os01g0892600		Os12t0604200-00
Os02g0817500		Os07t0565600-02
Os03g0348200		Os02t0680700-01
Os11g0522900		Os03t0110900-01
Os02g0595100		Os04t0204400-01
Os07g0663800		Os01t0262500-01
Os03g0765900		Os01t0855000-03
Os04g0640900		Os03t0765900-01
Os08g0452100		Os12t0625000-01
Os06g0142500		Os07t0597000-01
Os12g0274750		Os03t0597600-01
Os02g0628600		Os08t0485900-01
Os07g0469100		Os11t0171350-00
Os01g0597600		Os08t0442000-01
Os04g0654600		Os03t0425200-02
Os01g0357100		Os08t0417000-01
Os06g0335500		Os08t0492000-01
Os06g0705100		Os05t0472500-00
Os05g0348100		Os06t0608700-02
Os01g0847200		Os02t0603800-01
Os01g0228600		Os03t0719400-01
Os04g0430400		Os01t0912900-01
Os04g0583101		Os03t0565200-01
Os02g0726700		Os07t0474600-01
Os02g0710700		Os02t0744000-01
Os04g0570800		Os08t0490600-01
Os11g0549620		Os01t0862200-02
Os08g0512700		Os03t0851200-01
Os12g0441600		Os07t0520400-01
Os01g0140100		Os11t0156300-01
Os12g0625000		Os06t0125800-01
Os01g0762900		Os03t0315800-01
Os03g0851200		Os07t0212200-01
Os12g0188500		Os12t0116800-01
Os01g0860601		Os01t0235100-01
Os07g0513000		Os10t0124100-01
Os06g0132500		Os06t0584200-03
Os07g0626400		Os11t0488400-00
Os03g0565200		Os08t0453200-01
Os01g0739400		Os08t0345800-02
Os09g0533400		Os02t0729400-01
Os02g0603800		Os03t0140200-02
Os03g0131200		Os03t0778100-01
Os09g0524800		Os07t0467200-01
Os05g0503100		Os09t0533400-01
Os04g0609300		Os11t0507200-00
Os10g0100300		Os03t0685300-01
Os03g0704100		Os01t0252300-01
Os08g0417000		Os04t0629400-01
Os12g0271700		Os06t0179100-00
Os01g0756600		Os06t0680900-01
Os08g0468100		Os04t0583101-01
Os02g0117600		Os02t0125700-01
Os05g0292800		Os11t0546500-00
Os05g0401100		Os01t0789100-01
Os05g0518800		Os02t0149700-01
Os10g0150600		Os02t0698000-01
Os12g0291400		Os06t0113900-03
Os01g0806200		Os04t0595583-00
Os06g0690700		Os05t0506000-01
Os01g0849100		Os05t0404200-02
Os04g0482900		Os06t0264800-01
Os05g0472400		Os04t0507500-01
Os01g0895100		Os01t0919400-01
Os03g0607200		Os07t0191200-01
Os07g0486500		Os07t0418000-02
Os03g0751600		Os03t0659233-00
Os03g0738400		Os07t0170200-00
Os02g0655800		Os01t0357100-01
Os07g0691200		Os02t0723200-01
Os03g0716200		Os03t0782500-01
Os12g0188700		Os04t0434900-00
Os04g0619800		Os12t0572000-01
Os02g0829850		Os05t0463100-01
Os04g0560100		Os11t0267000-03
Os05g0275000		Os01t0895100-02
Os03g0360600		Os04t0472300-01
Os10g0173000		Os02t0829850-00
Os12g0599800		Os01t0798200-01
Os09g0538700		Os04t0165700-01
Os04g0569900		Os10t0347800-00
Os05g0454200		Os12t0420200-01
Os01g0164600		Os02t0751600-02
Os06g0113900		Os07t0656600-01
Os02g0149700		Os07t0630800-02
Os08g0453200		Os07t0563400-01
Os08g0335600		Os01t0716500-01
Os11g0216300		Os01t0848400-01
Os03g0563300		Os01t0894700-01
Os02g0162600		Os02t0832400-02
Os08g0431300		Os03t0789900-01
Os05g0226900		Os07t0543500-00
Os02g0616100		Os01t0803300-01
Os01g0107900		Os05t0508900-01
Os06g0114000		Os03t0640000-00
Os06g0497500		Os01t0313300-01
Os01g0226200		Os03t0772600-01
Os01g0358100		Os04t0372700-01
Os04g0463000		Os09t0535000-01
Os06g0270900		Os12t0641300-01
Os06g0565200		Os03t0336200-02
Os12g0226900		Os04t0649700-05
Os01g0761000		Os02t0130100-01
Os04g0372700		Os07t0691200-03
Os05g0460600		Os01t0252600-00
Os07g0565600		Os06t0712800-02
Os08g0490600		Os01t0115700-00
Os11g0171350		Os04t0449200-01
Os10g0397400		Os04t0611200-01
Os01g0874700		Os05t0460600-01
Os12g0590900		Os08t0526300-03
Os01g0166500		Os03t0149700-00
Os11g0267000		Os03t0721300-01
Os06g0145600		Os03t0729100-01
Os07g0212200		Os01t0140100-01
Os02g0666500		Os01t0234700-01
Os08g0506400		Os01t0574600-01
Os07g0518100		Os03t0323900-01
Os06g0192100		Os03t0851300-03
Os06g0669400		Os04t0283900-01
Os07g0586900		Os07t0249200-02
Os11g0181500		Os08t0525700-02
Os01g0789100		Os01t0756600-01
Os02g0680700		Os01t0239200-01
Os03g0275300		Os01t0105400-01
Os03g0110900		Os03t0131200-02
Os03g0335500		Os12t0120200-01
Os06g0264800		Os01t0896500-01
Os08g0445000		Os03t0708000-01
Os10g0370100		Os01t0971900-01
Os03g0807700		Os02t0697500-01
Os01g0270300		Os05t0398800-01
Os02g0651300		Os06t0524400-01
Os05g0398800		Os06t0671900-01
Os06g0680700		Os09t0526700-02
Os12g0443500		Os12t0181900-01
Os01g0101200		Os03t0785200-01
Os06g0602800		Os01t0270300-02
Os04g0457100		Os02t0562300-01
Os01g0543000		Os02t0589700-00
Os05g0353500		Os02t0679700-01
Os01g0177900		Os02t0694100-01
Os01g0919400		Os03t0137800-01
Os02g0744000		Os04t0462500-05
Os08g0477900		Os05t0566400-01
Os08g0525700		Os07t0665100-01
Os04g0481200		Os11t0242800-01
Os03g0772600		Os12t0102500-02
Os04g0574200		Os04t0304400-01
Os04g0606000		Os04t0623800-01
Os07g0119300		Os02t0712400-01
Os11g0706100		Os04t0591000-01
Os07g0580500		Os06t0544100-01
Os11g0488400		Os07t0545900-01
Os12g0580950		Os11t0702400-01
Os01g0804200		Os03t0761500-02
Os01g0855000		Os08t0431300-01
Os01g0938100		Os11t0432600-01
Os06g0711800		Os02t0814400-01
Os05g0345100		Os02t0149800-01
Os07g0464200		Os03t0670700-02
Os03g0658800		Os04t0611400-01
Os04g0507500		Os05t0530400-01
Os07g0418000		Os01t0264400-01
Os08g0509200		Os01t0753800-01
Os08g0521800		Os03t0413000-01
Os12g0230100		Os01t0813100-01
Os02g0581100		Os10t0113900-02
Os04g0580500		Os12t0188700-02
Os02g0103700		Os02t0680600-01
Os04g0204400		Os03t0398250-00
Os03g0635800		Os11t0644600-00
Os03g0702500		Os03t0268400-01
Os07g0187400		Os03t0704100-01
Os03g0315800		Os05t0304600-01
Os02g0125700		Os08t0432800-01
Os06g0678500		Os08t0452100-00
Os12g0613250		Os07t0107800-01
Os03g0596800		Os08t0400000-01
Os02g0130100		Os11t0456100-01
Os04g0625000		Os03t0401300-02
Os03g0782200		Os01t0934400-01
Os01g0896500		Os02t0125400-01
Os01g0904200		Os02t0738900-01
Os04g0611200		Os05t0208550-00
Os09g0548400		Os12t0617800-01
Os12g0420200		Os03t0350100-01
Os12g0438600		Os06t0725900-02
Os03g0729100		Os01t0693800-01
Os02g0680600		Os03t0276500-01
Os06g0178900		Os04t0653000-01
Os12g0613700		Os01t0808100-02
Os02g0103800		Os08t0469600-01
Os03g0352300		Os03t0414400-01
Os08g0468200		Os03t0588600-01
Os04g0498600		Os05t0272200-00
Os06g0725900		Os05t0501700-01
Os08g0460000		Os06t0107700-01
Os11g0182900		Os07t0677400-00
Os03g0785200		Os03t0410300-02
Os01g0111900		Os03t0701200-01
Os01g0929000		Os04t0481200-01
Os03g0708000		Os10t0124150-00
Os04g0483500		Os03t0700700-01
Os06g0196600		Os07t0606800-01
Os11g0657000		Os01t0919700-01
Os03g0782500		Os06t0304500-01
Os01g0821900		Os04t0498600-01
Os01g0920200		Os07t0526600-01
Os02g0105400		Os02t0622100-01
Os02g0814400		Os02t0654300-01
Os05g0410100		Os03t0712700-03
Os12g0604200		Os06t0572400-01
Os03g0636800		Os07t0561500-01
Os03g0664600		Os07t0639600-01
Os07g0565800		Os03t0607500-01
Os11g0432600		Os04t0650366-00
Os09g0535000		Os02t0697800-01
Os12g0145900		Os02t0815200-01
Os02g0696500		Os07t0558200-01
Os02g0726600		Os08t0518100-01
Os03g0685300		Os01t0307562-00
Os03g0748100		Os03t0126700-01
Os05g0506000		Os03t0797800-01
Os05g0542900		Os05t0459300-03
Os11g0703900		Os06t0678500-00
Os01g0357150		Os12t0135200-01
Os03g0414400		Os04t0445600-00
Os03g0825600		Os12t0235700-00
Os11g0650600		Os06t0725900-01
Os04g0595583		Os02t0104200-01
Os04g0490800		Os02t0828300-01
Os03g0268400		Os06t0247651-00
Os01g0292200		Os01t0866400-01
Os02g0575200		Os03t0270500-01
Os02g0748800		Os08t0430500-03
Os03g0588600		Os05t0556700-01
Os07g0495000		Os05t0560000-01
Os09g0542700		Os04t0376400-01
Os04g0423600		Os05t0250700-00
Os01g0504500		Os07t0634900-00
Os01g0235100		Os08t0472400-00
Os02g0704900		Os12t0271700-02
Os01g0222600		Os12t0169100-01
Os02g0749300		Os04t0203600-00
Os03g0413000		Os11t0496500-01
Os01g0912900		Os11t0552000-01
Os02g0104500		Os11t0657000-01
Os07g0108300		Os01t0719100-04
Os01g0574600		Os02t0706900-00
Os03g0398250		Os03t0360600-00
Os06g0566500		Os03t0452300-01
Os07g0619200		Os05t0511500-01
Os01g0501700		Os12t0616900-01
Os01g0805300		Os03t0822400-01
Os01g0913000		Os12t0599800-01
Os03g0284400		Os02t0700600-02
Os04g0650366		Os12t0515400-02
Os06g0316000		Os04t0580500-01
Os06g0589800		Os05t0543700-01
Os06g0645500		Os09t0538700-01
Os07g0520400		Os12t0638700-01
Os07g0665100		Os11t0570000-01
Os01g0803300		Os01t0938100-01
Os04g0434900		Os04t0490800-01
Os04g0629400		Os02t0612900-01
Os08g0472400		Os03t0319300-01
Os01g0170500		Os03t0324700-01
Os07g0243150		Os04t0456700-01
Os01g0800900		Os06t0611000-01
Os11g0147500		Os01t0904500-01
Os12g0617800		Os04t0644600-02
Os02g0816600		Os06t0673800-01
Os08g0437300		Os03t0795000-01
Os03g0758500		Os01t0284700-01
Os06g0308300		Os09t0548400-01
Os10g0413400		Os06t0669400-03
Os01g0262500		Os02t0820400-02
Os01g0697100		Os05t0384600-02
Os03g0586500		Os01t0361500-01
Os10g0124100		Os04t0182200-01
Os05g0549700		Os05t0423701-01
Os05g0454500		Os08t0486300-00
Os02g0562300		Os01t0711400-01
Os06g0472200		Os06t0181100-01
Os12g0611300		Os08t0512500-01
Os06g0572400		Os12t0601300-01
Os07g0630800		Os05t0390100-01
Os01g0252600		Os06t0711800-01
Os02g0595700		Os10t0187500-01
Os02g0738900		Os10t0195000-01
Os03g0708250		Os12t0124000-04
Os03g0859100		Os01t0512200-01
Os06g0130100		Os01t0312500-01
Os11g0463700		Os03t0153100-00
Os03g0659233		Os06t0104400-01
Os04g0196600		Os07t0645500-00
Os11g0499600		Os04t0101800-01
Os02g0101500		Os03t0840200-02
Os01g0382000		Os02t0655800-01
Os01g0716500		Os01t0826900-01
Os03g0853500		Os02t0717500-01
Os01g0234700		Os02t0744851-00
Os01g0773700		Os02t0744900-01
Os02g0816400		Os03t0841800-01
Os03g0127700		Os07t0498400-00
Os04g0623800		Os12t0448900-01
Os12g0641300		Os07t0569550-00
Os08g0345800		Os03t0133800-01
Os03g0597600		Os12t0189400-01
Os01g0799500		Os07t0642600-01
Os05g0556700		Os03t0807700-01
Os01g0278000		Os07t0673600-00
Os02g0612900		Os05t0508700-01
Os01g0753800		Os07t0656900-00
Os02g0160500		Os04t0650700-03
Os04g0573300		Os11t0181500-01
Os08g0485900		Os11t0585100-01
Os08g0526300		Os03t0822000-02
Os07g0467200		Os04t0618950-00
Os07g0642600		Os02t0159200-01
Os01g0833150		Os07t0562700-02
Os05g0459700		Os08t0335600-01
Os03g0719400		Os09t0542700-00
Os07g0639600		Os02t0124800-01
Os04g0465300		Os11t0707000-03
Os01g0852400		Os09t0562700-01
Os03g0717700		Os06t0154200-01
Os01g0252300		Os04t0459900-01
Os02g0168100		Os03t0717700-02
Os07g0413800		Os01t0929000-01
Os01g0830000		Os01t0501700-01
Os03g0840200		Os04t0459200-01
Os06g0566201		Os05t0429400-01
Os06g0731800		Os01t0687800-00
Os07g0597000		Os02t0764400-01
Os07g0600400		Os07t0502200-01
Os09g0569100		Os01t0284500-01
Os11g0156300		Os02t0328300-02
Os03g0278900		Os06t0297800-01
Os03g0789900		Os01t0178500-02
Os08g0432800		Os12t0279100-01
Os05g0530400		Os08t0421850-00
Os12g0572000		Os01t0762300-01
Os01g0309100		Os06t0528600-01
Os03g0712100		Os09t0530200-01
Os07g0557700		Os12t0291100-01
Os01g0971900		Os02t0726600-01
Os02g0326700		Os01t0773700-02
Os02g0752300		Os03t0269100-02
Os02g0828300		Os03t0352300-01
Os01g0107000		Os01t0939600-01
Os04g0497700		Os04t0463000-01
Os06g0219700		Os01t0168100-01
Os11g0507200		Os01t0961000-01
Os04g0165700		Os03t0269100-01
Os07g0671400		Os02t0639500-01
Os03g0761500		Os03t0664400-02
Os06g0638500		Os04t0196600-01
Os06g0671900		Os10t0208500-02
Os06g0695900		Os02t0582300-01
Os10g0160100		Os03t0783800-00
Os07g0191200		Os01t0556650-00
Os01g0711400		Os02t0166600-01
Os06g0166000		Os12t0236900-01
Os06g0591600		Os03t0269900-01
Os01g0919700		Os05t0519500-02
Os01g0361500		Os01t0710700-01
Os10g0146200		Os02t0720400-00
Os11g0247300		Os09t0531900-01
Os12g0601300		Os02t0813166-00
Os03g0270500		Os05t0303000-01
Os12g0225200		Os10t0133500-01
Os03g0767600		Os01t0730800-01
Os01g0282800		Os02t0101500-01
Os01g0848400		Os02t0739000-01
Os10g0343000		Os05t0345500-03
Os05g0390100		Os03t0152600-01
Os05g0384600		Os04t0578800-01
Os12g0235700		Os07t0510900-01
Os02g0739000		Os04t0640500-01
Os06g0125800		Os03t0790600-01
Os07g0510200		Os05t0388500-01
Os06g0474500		Os05t0489100-01
Os05g0501700		Os11t0515000-00
Os02g0602000		Os06t0161300-01
Os04g0101800		Os01t0824800-01
Os11g0242800		Os06t0686400-01
Os12g0120200		Os01t0111100-01
Os07g0176900		Os02t0768300-01
Os01g0693800		Os03t0586500-01
Os06g0524400		Os05t0220900-01
Os02g0667600		Os05t0389700-01
Os05g0543400		Os11t0661300-01
Os08g0492000		Os12t0262100-01
Os11g0546500		Os04t0496950-01
Os02g0101700		Os01t0917400-01
Os03g0319200		Os06t0731800-01
Os02g0706900		Os01t0747300-01
Os06g0712800		Os03t0109700-01
Os07g0656600		Os03t0116900-02
Os06g0107700		Os03t0646200-01
Os03g0329200		Os05t0323800-01
Os05g0463100		Os07t0636000-01
Os01g0894700		Os04t0434500-00
Os12g0616900		Os05t0429700-01
Os03g0137800		Os03t0804400-01
Os03g0363500		Os02t0809300-01
Os11g0456100		Os02t0693400-01
Os02g0755600		Os09t0553200-01
Os04g0577700		Os06t0129000-01
Os05g0535900		Os06t0142350-01
Os11g0644600		Os06t0697000-02
Os02g0834300		Os02t0697600-01
Os02g0821900		Os07t0414200-01
Os02g0328300		Os02t0116500-01
Os02g0697600		Os02t0114400-00
Os05g0208550		Os11t0629600-01
Os02g0638300		Os03t0122200-01
Os02g0719000		Os06t0711900-01
Os03g0607500		Os03t0165400-01
Os06g0129000		Os11t0181700-02
Os06g0208100		Os01t0938600-01
Os09g0545320		Os01t0833150-00
Os07g0545900		Os03t0709000-01
Os01g0958100		Os01t0224100-01
Os10g0213700		Os05t0445000-01
Os10g0328700		Os11t0150400-01
Os05g0566400		Os12t0144000-00
Os07g0498400		Os03t0759000-01
Os02g0114400		Os07t0619200-04
Os07g0245100		Os01t0364450-00
Os07g0510900		Os01t0282866-00
Os03g0797800		Os09t0532700-01
Os06g0566300		Os12t0157200-01
Os03g0371350		Os03t0855500-00
Os02g0639500		Os06t0185900-01
Os12g0515400		Os02t0710700-00
Os07g0563400		Os01t0913000-01
Os02g0749800		Os02t0657000-01
Os02g0759500		Os07t0586900-01
Os06g0304500		Os11t0433101-00
Os12g0144600		Os12t0151500-01
Os02g0815200		Os12t0586000-01
Os02g0617300		Os01t0800500-01
Os07g0474600		Os04t0137201-01
Os07g0677400		Os03t0100200-01
Os01g0719100		Os04t0599900-01
Os02g0167300		Os04t0592400-01
Os03g0109700		Os01t0804400-01
Os12g0560700		Os08t0411200-01
Os04g0644600		Os02t0594700-01
Os01g0106900		Os06t0323100-01
Os03g0647500		Os05t0542200-02
Os04g0462500		Os11t0249000-01
Os01g0264400		Os01t0360600-01
Os02g0104200		Os02t0103850-00
Os05g0323800		Os03t0115200-01
Os05g0520401		Os03t0163300-01
Os10g0124150		Os03t0269601-00
Os07g0668300		Os03t0332100-00
Os11g0233800		Os04t0510500-01
Os07g0205500		Os05t0199100-01
Os07g0170200		Os06t0299100-01
Os03g0110500		Os07t0558400-01
Os02g0700600		Os07t0674400-01
Os01g0312800		Os08t0379400-04
Os02g0805200		Os08t0477900-00
Os07g0502200		Os12t0420400-02
Os02g0752000		Os12t0559200-02
Os01g0922100		Os01t0814400-01
Os04g0481300		Os06t0114000-02
Os04g0282400		Os02t0639600-01
Os04g0591000		Os08t0339200-01
Os12g0116800		Os10t0167200-00
Os01g0279700		Os04t0566400-01
Os07g0490100		Os04t0116200-01
Os06g0691200		Os03t0795350-00
Os12g0135200		Os07t0621201-01
Os11g0544500		Os06t0156600-01
Os01g0509900		Os03t0755100-01
Os02g0730400		Os01t0794500-00
Os08g0400000		Os04t0452100-02
Os12g0124000		Os04t0505500-02
Os06g0699500		Os01t0309100-01
Os07g0568000		Os01t0357900-01
Os02g0813166		Os01t0600500-01
Os07g0408500		Os01t0850550-00
Os01g0104100		Os04t0429450-01
Os12g0158400		Os06t0499301-00
Os03g0399400		Os06t0594600-01
Os05g0508700		Os12t0225200-01
Os07g0185900		Os06t0711100-01
Os06g0704500		Os01t0901800-02
Os05g0394200		Os07t0560300-01
Os11g0150400		Os11t0226900-01
Os01g0282866		Os01t0830000-01
Os03g0283100		Os11t0703400-02
Os03g0319300		Os01t0388101-00
Os04g0129500		Os10t0213700-01
Os03g0433200		Os01t0901600-01
Os02g0712400		Os06t0256500-01
Os03g0337600		Os06t0270900-01
Os07g0561500		Os11t0657100-01
Os01g0866400		Os07t0574100-00
Os12g0640900		Os11t0571900-01
Os02g0622100		Os06t0360300-01
Os04g0278200		Os01t0758900-01
Os05g0304600		Os02t0101100-01
Os07g0574100		Os05t0337400-01
Os12g0168700		Os03t0738900-00
Os02g0750100		Os02t0110200-02
Os07g0107800		Os02t0106900-01
Os11g0702400		Os08t0528800-01
Os05g0472500		Os08t0421300-00
Os08g0366000		Os01t0687500-01
Os11g0150100		Os07t0105900-01
Os04g0653000		Os04t0644800-01
Os09g0526700		Os08t0406150-00
Os03g0118200		Os03t0831700-01
Os02g0589700		Os08t0323400-01
Os04g0448600		Os07t0664400-01
Os04g0565400		Os04t0474900-01
Os12g0279100		Os03t0729000-01
Os01g0115700		Os06t0106500-01
Os03g0323900		Os03t0696300-01
Os03g0336200		Os07t0600700-02
Os03g0736600		Os01t0172800-01
Os05g0512400		Os01t0170500-01
Os08g0514100		Os02t0761400-01
Os01g0120500		Os07t0608100-02
Os01g0307562		Os11t0539901-01
Os03g0152600		Os07t0211900-01
Os04g0649700		Os07t0100200-01
Os02g0809300		Os01t0869900-01
Os04g0434500		Os06t0226700-01
Os12g0571700		Os07t0236800-01
Os12g0169100		Os01t0120300-00
Os12g0181900		Os01t0823400-01
Os11g0432400		Os07t0673200-01
Os07g0673200		Os08t0506400-01
Os01g0239200		Os08t0507000-00
Os11g0515000		Os02t0697500-02
Os05g0389700		Os01t0572300-01
Os01g0880800		Os01t0971400-01
Os03g0105000		Os01t0727100-02
Os08g0379400		Os05t0210600-01
Os09g0541000		Os05t0459700-01
Os01g0908200		Os01t0908200-01
Os07g0236800		Os06t0196600-01
Os07g0409200		Os10t0154700-01
Os03g0713100		Os01t0282800-02
Os08g0469600		Os03t0319200-00
Os11g0570000		Os02t0116600-02
Os06g0232300		Os07t0176900-01
Os08g0442000		Os01t0104900-02
Os08g0512500		Os05t0344200-01
Os04g0298700		Os01t0111800-01
Os06g0634300		Os01t0301000-01
Os06g0703900		Os02t0121700-01
Os02g0629800		Os02t0602900-01
Os01g0505400		Os02t0645100-01
Os05g0344200		Os04t0107300-01
Os04g0116200		Os06t0212600-00
Os04g0607000		Os01t0112100-01
Os06g0227250		Os11t0166100-01
Os01g0514700		Os03t0278900-01
Os06g0611900		Os03t0788250-00
Os08g0486300		Os06t0178950-00
Os02g0654300		Os06t0638500-00
Os05g0508900		Os12t0613250-00
Os03g0324700		Os05t0467600-01
Os09g0532700		Os01t0106900-02
Os04g0611400		Os05t0208500-03
Os06g0104400		Os05t0521600-01
Os06g0352900		Os03t0337600-01
Os01g0934400		Os01t0179800-01
Os02g0101100		Os12t0277500-01
Os02g0668100		Os04t0558400-01
Os07g0658400		Os01t0505400-01
Os02g0149800		Os07t0240600-01
Os02g0705300		Os07t0671400-01
Os04g0592400		Os08t0389700-03
Os08g0421850		Os12t0287300-01
Os03g0140200		Os08t0366050-00
Os11g0181700		Os01t0290600-00
Os01g0105400		Os01t0266100-01
Os01g0914000		Os07t0557700-00
Os05g0429700		Os12t0182100-00
Os11g0552000		Os06t0664400-01
Os02g0106900		Os01t0849100-01
Os03g0651950		Os11t0490900-01
Os04g0283900		Os06t0196300-01
Os04g0631200		Os11t0707000-02
Os06g0692800		Os01t0177900-01
Os02g0562700		Os01t0911300-01
Os01g0312500		Os01t0926400-01
Os01g0600500		Os02t0608100-02
Os03g0762900		Os03t0371350-00
Os02g0697800		Os06t0300600-01
Os03g0721300		Os02t0752300-01
Os03g0645000		Os03t0577200-01
Os06g0179100		Os03t0133400-01
Os02g0744900		Os07t0668300-01
Os04g0657500		Os01t0860450-01
Os05g0459300		Os08t0450800-02
Os01g0364450		Os04t0657500-01
Os02g0733300		Os01t0168850-01
Os03g0857400		Os04t0225001-00
Os06g0178950		Os10t0377300-01
Os02g0828200		Os06t0729650-00
Os03g0731900		Os11t0416900-01
Os09g0538500		Os03t0811200-01
Os01g0850550		Os04t0573300-00
Os02g0679700		Os07t0410700-01
Os02g0723200		Os06t0308300-03
Os08g0379300		Os02t0103800-03
Os11g0568300		Os01t0793600-00
Os01g0351300		Os12t0530100-01
Os01g0814400		Os03t0751100-02
Os01g0813100		Os12t0291066-00
Os12g0154400		Os01t0821700-01
Os01g0912700		Os12t0479100-00
Os04g0642000		Os01t0700100-01
Os07g0630900		Os04t0607000-02
Os04g0203600		Os05t0300700-02
Os01g0101700		Os02t0726700-01
Os01g0869800		Os03t0284400-01
Os03g0126700		Os08t0459600-01
Os03g0720300		Os03t0713100-01
Os06g0181100		Os11t0216400-01
Os06g0297800		Os11t0247300-01
Os12g0448900		Os01t0229600-01
Os01g0826900		Os07t0489800-01
Os03g0122200		Os04t0201800-00
Os03g0825300		Os03t0333400-01
Os04g0461800		Os10t0150800-01
Os10g0347800		Os02t0643800-01
Os09g0530200		Os09t0541000-01
Os11g0703400		Os01t0856500-01
Os01g0895600		Os12t0613300-01
Os02g0166600		Os06t0148000-01
Os08g0467100		Os03t0735000-01
Os10g0377300		Os03t0391400-01
Os02g0670900		Os11t0293300-01
Os03g0149700		Os03t0808300-01
Os04g0490500		Os06t0208800-01
Os06g0704600		Os02t0640100-00
Os07g0558200		Os04t0481300-01
Os03g0759000		Os08t0482100-01
Os04g0653600		Os01t0509900-01
Os03g0640000		Os01t0944900-01
Os05g0423701		Os04t0630900-01
Os01g0904500		Os03t0330000-01
Os03g0452300		Os12t0297500-01
Os02g0768300		Os03t0594900-01
Os03g0709000		Os04t0560500-00
Os05g0543700		Os01t0328600-01
Os10g0195000		Os05t0553700-01
Os06g0711900		Os07t0617700-01
Os07g0555100		Os11t0210000-01
Os03g0582800		Os03t0433200-01
Os01g0747300		Os06t0567900-01
Os01g0559900		Os04t0462500-02
Os11g0661300		Os12t0174100-01
Os01g0959000		Os03t0758800-01
Os02g0694100		Os03t0861700-01
Os01g0959900		Os08t0483100-01
Os02g0106600		Os09t0555300-00
Os03g0116900		Os01t0267100-01
Os04g0376400		Os01t0543000-02
Os10g0347000		Os01t0685800-01
Os03g0822700		Os05t0472000-00
Os02g0117100		Os03t0335500-02
Os12g0638700		Os01t0257400-01
Os04g0630400		Os01t0101700-00
Os04g0429450		Os01t0149900-01
Os05g0250700		Os01t0775500-01
Os05g0511500		Os01t0895600-01
Os05g0519500		Os01t0975300-02
Os10g0377400		Os03t0162650-01
Os01g0970700		Os05t0512400-01
Os03g0786100		Os12t0597300-01
Os05g0560000		Os12t0109300-01
Os01g0832300		Os03t0412300-01
Os03g0843800		Os06t0264200-01
Os12g0438000		Os07t0603900-01
Os03g0569800		Os08t0486233-00
Os07g0590700		Os11t0150801-00
Os10g0415600		Os12t0178200-01
Os12g0443600		Os02t0787700-01
Os12g0236900		Os05t0202500-01
Os04g0643300		Os07t0694700-01
Os06g0161300		Os02t0815300-01
Os04g0304400		Os02t0167366-00
Os12g0277500		Os12t0182200-01
Os11g0300600		Os07t0481100-01
Os03g0330000		Os08t0433200-01
Os11g0539901		Os04t0465300-01
Os04g0459900		Os07t0202100-01
Os01g0388200		Os03t0675500-00
Os04g0445600		Os04t0565400-01
Os01g0104900		Os05t0462500-01
Os01g0687800		Os06t0595800-01
Os03g0165400		Os02t0753000-01
Os06g0603000		Os03t0170500-00
Os01g0133900		Os03t0736600-01
Os02g0693400		Os06t0148200-01
Os03g0351200		Os02t0733300-01
Os02g0697500		Os04t0581000-01
Os02g0717500		Os04t0611300-01
Os06g0694500		Os05t0389600-01
Os01g0556650		Os05t0402700-01
Os04g0640500		Os11t0591100-01
Os01g0924000		Os06t0538400-01
Os02g0815300		Os01t0167600-00
Os04g0182200		Os06t0132400-01
Os02g0720400		Os07t0673550-00
Os01g0917400		Os01t0136300-01
Os02g0159200		Os01t0269000-01
Os03g0100040		Os01t0869500-01
Os04g0277400		Os06t0497500-00
Os05g0542200		Os12t0136500-01
Os05g0549100		Os07t0435300-01
Os09g0562700		Os02t0638300-01
Os12g0291100		Os04t0128700-01
Os12g0586000		Os01t0869800-01
Os12g0588800		Os03t0684800-01
Os12g0628100		Os03t0685000-01
Os01g0824900		Os05t0551100-01
Os02g0125400		Os02t0588600-01
Os11g0264300		Os11t0249400-00
Os05g0412800		Os03t0412800-01
Os06g0247651		Os01t0584900-01
Os03g0425200		Os08t0483600-01
Os04g0446401		Os01t0805500-00
Os05g0551100		Os03t0786100-02
Os07g0606800		Os06t0728300-02
Os03g0844900		Os02t0767500-01
Os02g0608900		Os01t0179200-01
Os05g0389600		Os02t0765900-00
Os01g0939600		Os06t0234600-01
Os02g0136933		Os06t0186900-01
Os05g0291700		Os01t0825800-01
Os06g0163400		Os02t0819500-01
Os01g0328600		Os03t0432900-01
Os06g0677800		Os11t0183900-01
Os03g0669300		Os11t0673200-01
Os02g0657000		Os03t0401300-01
Os01g0693900		Os03t0667100-02
Os03g0115200		Os05t0390800-00
Os07g0119400		Os06t0271000-00
Os07g0603300		Os07t0100500-01
Os02g0767500		Os07t0185900-01
Os11g0357094		Os08t0530801-00
Os01g0824800		Os03t0749650-00
Os02g0110200		Os07t0590700-01
Os12g0149700		Os02t0655800-02
Os02g0634500		Os02t0168100-01
Os08g0479300		Os04t0457500-01
Os03g0726200		Os02t0694800-01
Os12g0157200		Os06t0318300-02
Os04g0510500		Os02t0670900-02
Os03g0161400		Os03t0767600-01
Os01g0785900		Os06t0729000-01
Os11g0571900		Os06t0163000-02
Os03g0851700		Os06t0570650-00
Os02g0645100		Os03t0371300-00
Os11g0673200		Os03t0720300-02
Os03g0795350		Os04t0644900-01
Os12g0133800		Os02t0775100-01
Os02g0639600		Os04t0467800-01
Os05g0472000		Os11t0703900-01
Os05g0520300		Os02t0830000-01
Os03g0665950		Os07t0513000-01
Os03g0783800		Os11t0522900-01
Os03g0269900		Os12t0182300-01
Os07g0410700		Os04t0630400-01
Os04g0501600		Os01t0328700-01
Os01g0961000		Os03t0852400-02
Os03g0730000		Os04t0234600-03
Os03g0100200		Os06t0611900-01
Os03g0381300		Os12t0135051-00
Os06g0300600		Os03t0819900-01
Os06g0680900		Os06t0316000-01
Os03g0751100		Os06t0352900-01
Os06g0107100		Os10t0352000-01
Os03g0712700		Os01t0386700-01
Os06g0299100		Os03t0356300-01
Os10g0359200		Os06t0142300-00
Os01g0218200		Os06t0624700-01
Os03g0401300		Os07t0546050-00
Os02g0775400		Os10t0427600-01
Os01g0730500		Os01t0222600-01
Os01g0957100		Os01t0716400-01
Os02g0744851		Os02t0651300-02
Os05g0370600		Os06t0208100-01
Os10g0363600		Os03t0797400-01
Os02g0617600		Os12t0154400-00
Os08g0502400		Os02t0606900-01
Os03g0163300		Os12t0134000-01
Os02g0606900		Os01t0266400-01
Os05g0489100		Os12t0640900-01
Os01g0710700		Os06t0227250-00
Os02g0643800		Os01t0874700-02
Os01g0180000		Os03t0274000-01
Os01g0360600		Os03t0399400-01
Os01g0757600		Os11t0261900-01
Os03g0153100		Os03t0702400-01
Os02g0819500		Os05t0357200-01
Os02g0764400		Os07t0606500-01
Os06g0643700		Os12t0604700-01
Os02g0732200		Os03t0351800-01
Os01g0215700		Os06t0537700-01
Os03g0391400		Os11t0210300-01
Os08g0422000		Os01t0832000-01
Os01g0945300		Os05t0400500-01
Os11g0300700		Os10t0181200-01
Os01g0224100		Os02t0719000-01
Os01g0290000		Os04t0569500-00
Os02g0829100		Os06t0246000-01
Os06g0234600		Os12t0603700-00
Os02g0822600		Os05t0278500-01
Os03g0157300		Os06t0683200-01
Os01g0267100		Os04t0191400-01
Os03g0738900		Os04t0359100-01
Os04g0561500		Os11t0448700-01
Os06g0300000		Os01t0924000-01
Os10g0331600		Os05t0451300-01
Os03g0828100		Os07t0577600-01
Os06g0729000		Os07t0633600-01
Os06g0594600		Os01t0953500-01
Os03g0845000		Os10t0331600-00
Os03g0664400		Os04t0558700-01
Os05g0521600		Os02t0160500-01
Os06g0224500		Os07t0568000-04
Os03g0822400		Os12t0596900-01
Os01g0284700		Os03t0151700-01
Os05g0199100		Os03t0788200-01
Os06g0724800		Os07t0119300-01
Os01g0796400		Os03t0351200-00
Os06g0683000		Os04t0586500-01
Os01g0133200		Os08t0422000-01
Os06g0212600		Os04t0473150-00
Os06g0664200		Os02t0741700-01
Os07g0202300		Os03t0123500-02
Os12g0182200		Os08t0376300-01
Os03g0692400		Os11t0195800-01
Os12g0262100		Os01t0351300-01
Os03g0412800		Os03t0724300-01
Os01g0839900		Os06t0163400-01
Os07g0569550		Os01t0834100-01
Os03g0778100		Os01t0285300-01
Os12g0297500		Os06t0661766-00
Os01g0856900		Os07t0601600-00
Os05g0337400		Os11t0240600-01
Os03g0648800		Os03t0281900-01
Os11g0216400		Os06t0247500-01
Os07g0100200		Os03t0401300-03
Os01g0284500		Os03t0726100-02
Os01g0290600		Os10t0160100-02
Os01g0756900		Os02t0106600-01
Os01g0953500		Os01t0796000-01
Os02g0450000		Os07t0679700-01
Os03g0267500		Os01t0844400-02
Os05g0443800		Os04t0481000-00
Os06g0360300		Os02t0829600-02
Os07g0673600		Os06t0716200-01
Os03g0616500		Os01t0549700-01
Os05g0553700		Os05t0312000-01
Os02g0594700		Os07t0570700-01
Os06g0226700		Os08t0515700-01
Os03g0333400		Os08t0481800-01
Os03g0807100		Os12t0124300-01
Os05g0428400		Os02t0700400-01
Os04g0630900		Os01t0757900-01
Os05g0357200		Os02t0805800-01
Os02g0744200		Os06t0677800-01
Os06g0729650		Os12t0528000-01
Os07g0664400		Os06t0487900-01
Os03g0133800		Os07t0600400-01
Os03g0804400		Os03t0731900-01
Os07g0566500		Os02t0736100-01
Os07g0645500		Os01t0151600-01
Os01g0179200		Os02t0755600-01
Os03g0755100		Os03t0672900-01
Os07g0526600		Os06t0636700-01
Os03g0350100		Os10t0371000-01
Os06g0675200		Os11t0679700-01
Os11g0200950		Os01t0347200-01
Os01g0300900		Os09t0555600-01
Os02g0830700		Os06t0697600-01
Os03g0168700		Os02t0828200-01
Os05g0303000		Os03t0574600-02
Os01g0842200		Os04t0345100-01
Os02g0596900		Os03t0844900-01
Os05g0208500		Os07t0170100-01
Os08g0339200		Os07t0202300-01
Os08g0507000		Os11t0650600-00
Os08g0483600		Os01t0158200-01
Os12g0190000		Os08t0323600-03
Os01g0975300		Os07t0240400-01
Os02g0582300		Os01t0832300-00
Os07g0543700		Os02t0562700-02
Os07g0628700		Os03t0650800-00
Os09g0557900		Os12t0188566-01
Os01g0313300		Os12t0590900-01
Os01g0927000		Os04t0625000-01
Os02g0116500		Os08t0445700-01
Os02g0663300		Os05t0560600-02
Os07g0604550		Os03t0454100-01
Os08g0482300		Os06t0218800-01
Os04g0459200		Os02t0105400-02
Os08g0430500		Os02t0169300-01
Os07g0674400		Os06t0210500-01
Os01g0804400		Os07t0108300-01
Os06g0323100		Os12t0149900-02
Os03g0769100		Os02t0316900-02
Os07g0633600		Os03t0853500-00
Os10g0206500		Os06t0698600-01
Os06g0499301		Os01t0504100-01
Os07g0562700		Os06t0701100-02
Os02g0118000		Os01t0315600-01
Os07g0481100		Os01t0557500-01
Os07g0560300		Os03t0730000-01
Os06g0156600		Os04t0583200-01
Os12g0151500		Os06t0496400-01
Os06g0256500		Os03t0159100-01
Os08g0411200		Os02t0805000-01
Os04g0281900		Os02t0614600-01
Os02g0744700		Os03t0758500-01
Os03g0795000		Os01t0816000-00
Os05g0478300		Os02t0318600-00
Os02g0103850		Os05t0395300-01
Os04g0449200		Os02t0754500-01
Os07g0634900		Os05t0496200-03
Os08g0380100		Os01t0237100-01
Os09g0533200		Os01t0928100-01
Os03g0130700		Os01t0896300-00
Os03g0685000		Os07t0215200-01
Os01g0763600		Os07t0564600-02
Os03g0281500		Os10t0358700-02
Os05g0529600		Os11t0300600-01
Os11g0249000		Os06t0673700-01
Os04g0444800		Os08t0481700-00
Os03g0701200		Os04t0488000-02
Os06g0115300		Os02t0103700-01
Os03g0276500		Os05t0520401-00
Os05g0210600		Os12t0137100-01
Os01g0825000		Os12t0637800-01
Os08g0528800		Os01t0579800-01
Os01g0823400		Os03t0381300-01
Os08g0310001		Os04t0129500-01
Os04g0505500		Os12t0114800-01
Os11g0621400		Os11t0621000-01
Os03g0683800		Os01t0559900-01
Os07g0599700		Os06t0731600-00
Os05g0427200		Os07t0603300-01
Os06g0636700		Os03t0828100-02
Os05g0429400		Os02t0728600-01
Os04g0225001		Os04t0505400-01
Os05g0378900		Os01t0227800-01
Os11g0644100		Os01t0370200-00
Os04g0459000		Os02t0693500-01
Os01g0257400		Os08t0460800-01
Os07g0600700		Os10t0359200-00
Os07g0512100		Os01t0124200-02
Os12g0112200		Os01t0149400-00
Os03g0733600		Os05t0358400-01
Os04g0496950		Os07t0558500-01
Os03g0806700		Os03t0326500-01
Os06g0683200		Os03t0592500-01
Os02g0316900		Os04t0277400-01
Os03g0646200		Os04t0508900-00
Os01g0120300		Os07t0658400-02
Os06g0671800		Os02t0118400-01
Os11g0497350		Os01t0767600-01
Os01g0800500		Os03t0624800-01
Os09g0553200		Os04t0645100-01
Os10g0371000		Os10t0419500-01
Os01g0110500		Os01t0314800-01
Os12g0637800		Os03t0822700-02
Os03g0729000		Os06t0107100-01
Os04g0488600		Os07t0205700-01
Os06g0712500		Os07t0252400-01
Os07g0211900		Os04t0461600-01
Os08g0484500		Os03t0582000-02
Os02g0691500		Os01t0580200-01
Os03g0639300		Os03t0825300-02
Os05g0363566		Os01t0914000-01
Os08g0376300		Os02t0324200-01
Os03g0161100		Os03t0569800-01
Os01g0866600		Os03t0648800-00
Os01g0178500		Os04t0465100-01
Os01g0853800		Os08t0374600-00
Os09g0531900		Os07t0643000-01
Os03g0735000		Os01t0120500-01
Os07g0193800		Os03t0167800-02
Os03g0100030		Os03t0851700-01
Os05g0202500		Os02t0809800-01
Os07g0656900		Os07t0108800-01
Os09g0555600		Os03t0857400-01
Os07g0182900		Os02t0139700-01
Os04g0137201		Os10t0397400-01
Os05g0436100		Os03t0769100-01
Os11g0591100		Os01t0226700-01
Os08g0433200		Os03t0751000-01
Os10g0154700		Os10t0412700-01
Os07g0673550		Os03t0845000-01
Os03g0841800		Os05t0478000-01
Os01g0388101		Os06t0663900-02
Os01g0704300		Os01t0763600-01
Os03g0426900		Os01t0170600-01
Os03g0855500		Os01t0730900-01
Os08g0490900		Os02t0103900-01
Os08g0499100		Os02t0123600-02
Os08g0486233		Os08t0391700-00
Os05g0235800		Os02t0110400-01
Os03g0131900		Os02t0805200-01
Os07g0592000		Os02t0136933-00
Os07g0570700		Os03t0774300-01
Os05g0496000		Os02t0664700-01
Os12g0182300		Os01t0901500-01
Os01g0881900		Os06t0284800-01
Os10g0420200		Os08t0356700-01
Os04g0558400		Os01t0850900-01
Os12g0548300		Os01t0514700-01
Os04g0618700		Os01t0957100-01
Os11g0496500		Os06t0125500-03
Os05g0404200		Os06t0199800-01
Os01g0717000		Os01t0214400-01
Os01g0966000		Os02t0601100-01
Os01g0255000		Os04t0648600-01
Os06g0528600		Os10t0417600-01
Os10g0111300		Os11t0445300-01
Os07g0414200		Os01t0300900-01
Os01g0860500		Os04t0505200-01
Os04g0497000		Os06t0652300-00
Os01g0370200		Os01t0296700-01
Os06g0196300		Os01t0759700-02
Os10g0133500		Os03t0711400-01
Os01g0794500		Os06t0472700-01
Os05g0445000		Os07t0274700-01
Os03g0724300		Os12t0298950-00
Os07g0558400		Os01t0123900-01
Os05g0413200		Os03t0665950-01
Os03g0170500		Os05t0502000-01
Os03g0117100		Os01t0856900-01
Os03g0332100		Os01t0905200-02
Os01g0123900		Os02t0656100-02
Os03g0122000		Os03t0352800-01
Os06g0731600		Os05t0460800-02
Os06g0154200		Os05t0529600-01
Os01g0730900		Os08t0440800-01
Os01g0734600		Os09t0537000-01
Os01g0869900		Os11t0641200-01
Os01g0898800		Os01t0796400-01
Os03g0594900		Os06t0101100-01
Os02g0640100		Os12t0144600-01
Os12g0239000		Os08t0326600-01
Os04g0652400		Os01t0110500-01
Os04g0613200		Os10t0404900-01
Os05g0495300		Os11t0357094-00
Os07g0677900		Os06t0643700-01
Os04g0656800		Os07t0537000-01
Os01g0975900		Os01t0807900-02
Os09g0567500		Os01t0833200-01
Os04g0611300		Os01t0930800-01
Os01g0390900		Os04t0646050-00
Os01g0905700		Os07t0265100-01
Os01g0174700		Os04t0175600-01
Os03g0773800		Os07t0559700-00
Os01g0821700		Os01t0279700-01
Os01g0844400		Os01t0880800-01
Os04g0191400		Os04t0487000-02
Os08g0421300		Os02t0702600-01
Os06g0265400		Os01t0534800-02
Os06g0174300		Os03t0796900-01
Os05g0451300		Os04t0110200-01
Os04g0375900		Os04t0172400-01
Os07g0608100		Os05t0393700-01
Os08g0408200		Os06t0574100-00
Os09g0542200		Os11t0248200-01
Os02g0116600		Os03t0850900-01
Os05g0273800		Os04t0109100-01
Os01g0938600		Os04t0612500-01
Os11g0672900		Os01t0782500-01
Os06g0271000		Os09t0541050-00
Os02g0121700		Os01t0119500-01
Os07g0585500		Os11t0171300-01
Os02g0601100		Os02t0601750-00
Os03g0788250		Os01t0174700-01
Os10g0404900		Os06t0192800-01
Os03g0412300		Os01t0750100-03
Os07g0170100		Os05t0512200-01
Os09g0537000		Os06t0115300-01
Os01g0758900		Os04t0618700-01
Os02g0130600		Os03t0169000-02
Os12g0174100		Os03t0281500-01
Os01g0801600		Os03t0742900-01
Os11g0490900		Os08t0434150-00
Os12g0134000		Os03t0655400-01
Os03g0729300		Os07t0565100-00
Os06g0106500		Os03t0434400-00
[truncated: 5,038 more rows]
