# Supplementary material for: Rice Transcriptome Analysis Reveals Nitrogen Starvation Modulates Differential Alternative Splicing and Transcript Usage in Various Metabolism-Related Genes
Source: Life (Basel). 2021 Mar 27;11(4):285. doi: 10.3390/life11040285 (PMC8066416; doi:10.3390/life11040285)
Supplement: Supplementary file 1 [file life-11-00285-s001.zip › Table S2.xls]

## Sheet: Sheet1
Article: Rice transcriptome analysis revealed nitrogen starvation modulates differential alternative splicing and transcript usage in various metabolism related genes.
Authors: Saurabh Chauhdary and Meenu Kalkal
File S2: Significant isoform switches among different samples.
Samples	Name
1	IR-64_Root_N+
2	IR-64_Shoot_N+
3	N-22_Root_N+
4	N-22_Shoot_N+
5	IR-64_Root_N-
6	IR-64_Shoot_N-
7	N-22_Root_N-
8	N-22_Shoot_N-

## Sheet: Significant isoform switch scor
iso1	iso2	iso1.mean.ratio	iso2.mean.ratio	before.interval	after.interval	x.value	y.value	before.prob	after.prob	before.diff	after.diff	before.pval	after.pval	before.FDR	after.FDR	before.t.points	after.t.points	prob	diff	cor
Os06t0547900-01	Os06t0547900-02	0.189003	0.810997	[1,1.6773]	(1.6773,8]	1.67732	11.2842	1	1	32.4833	-35.8245	0.00222641	1.43636e-06	0.00222641	2.87272e-06	1	7	1	68.3078	-0.55904
Os03t0284500-01	Os03t0284500-02	0.17409	0.82591	[1,1.3977]	(1.3977,8]	1.39775	1.76834	1	1	2.78725	-6.37693	0.0171664	1.32808e-05	0.0171664	2.65616e-05	1	7	1	9.16418	-0.29113
Os07t0615900-01	Os07t0615900-02	0.754063	0.245937	[1,2.2456]	(2.2456,8]	2.2456	1.48018	1	1	-1.63141	5.24677	0.00555561	1.5674e-05	0.00555561	3.13479e-05	2	6	1	6.87818	-0.224231
Os07t0609000-01	Os07t0609000-04	0.824853	0.175147	(1.9213,2.0504]	(2.0504,8]	2.0504	22.1947	1	1	-6.02147	74.4266	0.0170636	5.28237e-05	0.0227515	0.000211295	1	6	1	80.4481	-0.00227817
Os06t0680900-01	Os06t0680900-02	0.837711	0.162289	(1.9588,2.0328]	(2.0328,8]	2.03279	0.236602	1	1	-0.196583	5.03294	0.0466709	5.35296e-05	0.0466709	0.000214119	1	6	1	5.22952	0.518639
Os01t0837300-01	Os01t0837300-03	0.660416	0.216749	(1.9335,2.0592]	(2.0592,8]	2.05919	16.8938	1	1	-3.42531	49.6523	0.0019935	0.000115589	0.002658	0.000462355	1	6	1	53.0776	0.401062
Os03t0774300-01	Os03t0774300-02	0.296231	0.703769	(1.1717,2.8736]	(2.8736,3.203]	2.8736	3.82073	1	1	-23.3431	3.37737	0.0120716	0.000171814	0.0150895	0.00085907	1	1	1	26.7205	-0.268397
Os03t0576900-02	Os03t0576900-03	0.348267	0.651733	(2.3641,3.2621]	(3.2621,8]	3.26209	25.8314	1	1	12.1408	-26.4513	0.0273226	0.000175651	0.0273226	0.000702606	1	5	1	38.5921	0.0373254
Os01t0825800-01	Os01t0825800-02	0.403601	0.596399	[1,3.7912]	(3.7912,8]	3.79123	3.24188	1	1	-9.756	3.09068	0.00180394	0.0001786	0.00180394	0.000357199	3	5	1	12.8467	-0.108268
Os11t0191300-01	Os11t0191300-02	0.375288	0.624712	[1,2.3992]	(2.3992,7.8192]	2.39916	1.4146	1	0.9	2.96921	-3.98523	0.0127919	0.000192616	0.0170558	0.000385232	2	5	0.9	6.95444	-0.336742
Os05t0558800-02	Os05t0558800-03	0.218077	0.60362	(1.5442,2.2491]	(2.2491,7.8346]	2.24912	4.557	1	1	6.06886	-11.4686	0.0267873	0.000221854	0.040181	0.000665562	1	5	1	17.5375	-0.480229
Os12t0160500-01	Os12t0160500-02	0.629884	0.370116	[1,1.7844]	(1.7844,4.2668]	1.78444	1.50623	1	1	6.98758	-2.4525	0.000457313	0.000263444	0.0012195	0.00105378	1	3	1	9.44008	-0.459229
Os05t0200100-01	Os05t0200100-02	0.387685	0.612315	[1,1.297]	(1.297,5.5829]	1.29705	3.99984	1	1	5.2824	-10.002	0.0170377	0.000265132	0.0340754	0.000795395	1	4	1	15.2844	-0.32378
Os07t0615400-01	Os07t0615400-02	0.793037	0.206963	(2.1058,3.7854]	(3.7854,4.21]	3.78539	3.02697	1	1	7.58713	-2.0732	0.00574636	0.000278667	0.00919418	0.00111467	1	1	1	9.66033	-0.155353
Os03t0145800-01	Os03t0145800-02	0.244133	0.755867	[1,1.2966]	(1.2966,5.8871]	1.2966	9.20452	1	1	12.341	-25.7546	0.0277072	0.000311738	0.0415608	0.000935213	1	4	1	38.0955	0.0536425
Os01t0226600-01	Os01t0226600-02	0.498897	0.501103	[1,2.5563]	(2.5563,4.5403]	2.5563	1.1644	1	1	0.97529	-0.731471	0.000235641	0.000487848	0.00162616	0.00162616	2	2	1	1.70676	0.559303
Os06t0660700-01	Os06t0660700-02	0.781155	0.218845	(1.8184,2.1871]	(2.1871,7.5761]	2.18709	14.0044	1	1	-13.334	41.8257	0.0388517	0.000640604	0.046622	0.00192181	1	5	1	55.1597	-0.51806
Os08t0457600-01	Os08t0457600-02	0.518308	0.481692	[1,1.7506]	(1.7506,4.3418]	1.75064	17.2238	1	1	21.4157	-10.3883	0.00263653	0.000644994	0.00878842	0.00322497	1	3	1	31.804	0.268308
Os03t0363900-01	Os03t0363900-02	0.422975	0.577025	(3.6564,4.2311]	(4.2311,6.6487]	4.23115	11.3287	1	1	6.72203	-22.585	0.0299217	0.000707025	0.0299217	0.00141405	1	2	1	29.307	-0.326485
Os11t0684100-01	Os11t0684100-02	0.506919	0.493081	[1,1.4936]	(1.4936,4.2383]	1.49359	0.843801	1	1	1.23332	-0.971072	0.00600482	0.000794703	0.0120096	0.00238411	1	3	1	2.2044	-0.540122
Os01t0170600-01	Os01t0170600-02	0.820299	0.179701	(1.6693,2.1971]	(2.1971,8]	2.19714	2.25931	1	0.916667	-2.77973	10.6029	0.0482837	0.000840264	0.0482837	0.00336106	1	6	0.916667	13.3826	-0.347785
Os04t0610000-01	Os04t0610000-02	0.237426	0.762574	[1,1.2464]	(1.2464,6.8975]	1.24638	6.25862	1	0.9	1.56969	-10.7338	0.019878	0.000888266	0.039756	0.0026648	1	5	0.9	12.3035	-0.337171
Os03t0700800-01	Os03t0700800-02	0.356251	0.643749	[1,1.3797]	(1.3797,3.3071]	1.37973	2.70925	1	1	-1.58227	2.3617	0.0238413	0.000970365	0.0238413	0.00194073	1	2	1	3.94397	-0.244474
Os10t0393100-01	Os10t0393100-02	0.480967	0.519033	[1,2.1393]	(2.1393,3.7416]	2.13932	21.8958	1	1	-16.002	87.7548	0.00107458	0.000992049	0.00286554	0.00286554	2	1	1	103.757	-0.250865
Os04t0350000-01	Os04t0350000-02	0.556112	0.443888	(2.1145,3.4544]	(3.4544,6.6126]	3.45437	0.920118	1	1	-1.38735	2.18037	0.00568049	0.00117726	0.00852074	0.00353178	1	3	1	3.56772	-0.566134
Os02t0150100-01	Os02t0150100-02	0.517373	0.482627	(3.4036,4.4774]	(4.4774,7.429]	4.47743	15.0115	1	1	-2.78411	4.01222	0.00616087	0.00134683	0.0154022	0.00673415	1	3	1	6.79633	0.660974
Os03t0848400-01	Os03t0848400-02	0.256259	0.743741	[1,2.1358]	(2.1358,8]	2.13584	1.54219	1	1	2.07211	-8.33196	0.00314026	0.00166913	0.00314026	0.00314026	2	6	1	10.4041	-0.0848355
Os06t0633800-01	Os06t0633800-02	0.182146	0.817854	(2.6118,3.3678]	(3.3678,8]	3.36785	30.3526	1	1	47.384	-80.5004	0.00700742	0.0017485	0.00700742	0.00699402	1	5	1	127.884	-0.532247
Os01t0685800-01	Os01t0685800-02	0.599976	0.400024	(3.7934,4.324]	(4.324,7.4796]	4.32405	55.1391	1	1	-27.2093	83.6113	0.0337371	0.00190293	0.0374856	0.00951463	1	3	1	110.821	0.135135
Os12t0244100-01	Os12t0244100-04	0.667538	0.332462	(1.6138,2.3493]	(2.3493,3.5172]	2.34928	34.5283	1	1	-26.2474	48.9005	0.0220775	0.0019887	0.0367959	0.00630925	1	1	1	75.1479	-0.50234
Os01t0837300-01	Os01t0837300-03	0.660416	0.216749	[1,1.9335]	(1.9335,2.0592]	1.93352	15.2049	1	1	48.102	-3.42531	0.00913458	0.0019935	0.00913458	0.002658	1	1	1	51.5273	0.401062
Os01t0837300-02	Os01t0837300-03	0.122836	0.216749	[1,5.0267]	(5.0267,6.4161]	5.0267	23.6678	0.9	1	-15.4231	14.3222	0.00330452	0.00203546	0.00660904	0.00610637	5	1	0.9	29.7453	-0.202539
Os06t0711600-01	Os06t0711600-02	0.546301	0.453699	[1,1.6871]	(1.6871,4.8062]	1.68705	7.12764	1	1	-14.4504	13.885	0.0221904	0.00243012	0.0355046	0.00972047	1	3	1	28.3354	-0.506145
Os12t0244100-01	Os12t0244100-04	0.667538	0.332462	(3.5172,4.4406]	(4.4406,7.9559]	4.44056	55.6659	1	1	-45.6422	76.5121	0.0321233	0.0025237	0.0401541	0.00630925	1	3	1	122.154	-0.50234
Os11t0546000-01	Os11t0546000-02	0.310999	0.689001	(2.2526,3.6337]	(3.6337,8]	3.63371	15.0651	1	0.8	39.2171	-26.8844	0.0102759	0.00281139	0.0102759	0.00562278	1	5	0.8	66.1015	-0.388487
Os04t0488000-01	Os04t0488000-03	0.248295	0.01511	(1.9417,2.0954]	(2.0954,8]	2.09541	2.44342	1	0.916667	-2.01837	23.3156	0.0212339	0.00397564	0.0283118	0.0159026	1	6	0.916667	25.334	0.241829
Os03t0330300-02	Os03t0330300-03	0.114707	0.26042	[1,5.1213]	(5.1213,6.7865]	5.12131	7.98523	0.9	1	-5.96024	13.2644	0.00134529	0.00438324	0.00538117	0.00584431	5	1	0.9	19.2246	-0.372796
Os03t0774300-01	Os03t0774300-02	0.296231	0.703769	(3.203,5.5272]	(5.5272,7.1564]	5.52718	6.19367	1	1	-10.4073	6.41283	0.00805383	0.00444378	0.013423	0.0111094	2	2	1	16.8201	-0.268397
Os05t0452900-01	Os05t0452900-02	0.681915	0.318085	(1.8477,2.1714]	(2.1714,7.8208]	2.17143	3.43799	1	0.9	-2.84593	10.384	0.0313442	0.00450077	0.0376131	0.0135023	1	5	0.9	13.23	0.317356
Os01t0549400-01	Os01t0549400-02	0.561746	0.438254	(2.0334,3.4508]	(3.4508,4.5246]	3.45075	9.8292	1	1	4.962	-6.0463	0.0310771	0.00536344	0.0497234	0.0214538	1	1	1	11.0083	0.413769
Os11t0202000-01	Os11t0202000-02	0.422226	0.577774	[1,1.6365]	(1.6365,5.3015]	1.63645	2.55392	1	0.875	3.33871	-1.92122	0.0254996	0.00599127	0.0382494	0.0119825	1	4	0.875	5.25993	0.126871
Os05t0325400-01	Os05t0325400-02	0.282965	0.717035	(3.6519,4.2389]	(4.2389,8]	4.23891	3.79383	1	1	3.4002	-11.0649	0.0261419	0.00624009	0.0261419	0.0179367	1	4	1	14.4651	0.354509
Os06t0633800-01	Os06t0633800-02	0.182146	0.817854	[1,2.6118]	(2.6118,3.3678]	2.61175	31.1514	1	1	-60.38	47.384	0.00611464	0.00700742	0.00700742	0.00700742	2	1	1	107.764	-0.532247
Os09t0566100-01	Os09t0566100-02	0.468192	0.531808	[1,2.3433]	(2.3433,4.618]	2.34332	1.18734	1	1	-1.57187	2.45098	0.000976734	0.00777667	0.00781387	0.0207378	2	2	1	4.02285	-0.418334
Os03t0268200-01	Os03t0268200-02	0.306679	0.654228	(1.8318,4.0137]	(4.0137,7.6903]	4.01368	9.1357	0.833333	0.833333	1.48739	-15.5701	0.0321294	0.00789515	0.0385553	0.0207398	3	3	0.666667	17.0575	-0.772096
Os03t0774300-01	Os03t0774300-02	0.296231	0.703769	(2.8736,3.203]	(3.203,5.5272]	3.20303	3.64792	1	1	3.37737	-10.4073	0.000171814	0.00805383	0.00085907	0.013423	1	2	1	13.7847	-0.268397
Os08t0497300-01	Os08t0497300-02	0.166511	0.732328	[1,1.5411]	(1.5411,8]	1.54109	2.41565	1	0.928571	1.67351	-9.30757	0.0294774	0.00924545	0.0294774	0.0184909	1	7	0.928571	10.9811	0.103551
Os11t0533500-01	Os11t0533500-02	0.408552	0.591448	(5.0617,6.6177]	(6.6177,8]	6.6177	17.005	1	1	43.3838	-29.0462	0.0152598	0.00961091	0.0406927	0.0406927	1	2	1	72.43	-0.603192
Os03t0333300-01	Os03t0333300-03	0.522418	0.477582	[1,5.0501]	(5.0501,8]	5.0501	27.1916	0.9	1	7.62358	-8.34581	0.00784447	0.0100463	0.0100463	0.0100463	5	3	0.9	15.9694	0.568837
Os11t0546000-01	Os11t0546000-02	0.310999	0.689001	[1,2.2526]	(2.2526,3.6337]	2.25263	9.9076	1	1	-14.7024	39.2171	0.000785786	0.0102759	0.00314315	0.0102759	2	1	1	53.9195	-0.388487
Os10t0408700-01	Os10t0408700-04	0.145575	0.161243	(1.6747,3.2268]	(3.2268,7.4752]	3.22675	22.8774	1	0.875	2.94627	-11.1873	0.029809	0.0104297	0.0447135	0.031289	2	4	0.875	14.1335	0.608801
Os11t0684100-01	Os11t0684100-02	0.506919	0.493081	(1.4936,4.2383]	(4.2383,6.5105]	4.23831	0.463826	1	1	-0.971072	1.53504	0.000794703	0.0108532	0.00238411	0.0130238	3	2	1	2.50612	-0.540122
Os06t0184300-01	Os06t0184300-03	0.600033	0.399967	[1,2.4469]	(2.4469,3.5797]	2.44686	8.04174	1	1	-3.16881	2.97681	0.0193252	0.0109862	0.0386503	0.0329585	2	1	1	6.14562	0.255013
Os12t0174800-01	Os12t0174800-02	0.446981	0.553019	[1,3.6197]	(3.6197,6.4664]	3.61965	1.954	1	1	-3.15047	4.27781	0.0134708	0.0111138	0.017961	0.017961	3	3	1	7.42828	-0.614306
Os04t0485300-02	Os04t0485300-03	0.540996	0.459004	[1,1.7536]	(1.7536,4.8889]	1.75358	10.093	1	1	-32.3384	27.4148	0.00534249	0.0111689	0.0297836	0.0297836	1	3	1	59.7532	-0.472909
Os01t0926400-01	Os01t0926400-03	0.567948	0.432052	[1,1.9298]	(1.9298,4.1402]	1.92984	4.96257	1	1	45.8258	-2.27524	0.00254867	0.0113392	0.015292	0.0226784	1	3	1	48.101	0.345435
Os01t0142300-02	Os01t0142300-03	0.299202	0.0388996	[1,4.714]	(4.714,5.081]	4.71403	1.19891	0.875	1	24.8233	-1.67908	0.00615285	0.011623	0.0232461	0.0232461	4	1	0.875	26.5023	-0.135749
Os03t0774300-01	Os03t0774300-02	0.296231	0.703769	[1,1.1717]	(1.1717,2.8736]	1.17172	5.19081	1	1	4.83955	-23.3431	0.013814	0.0120716	0.0153489	0.0150895	1	1	1	28.1826	-0.268397
Os03t0700800-01	Os03t0700800-02	0.356251	0.643749	(1.3797,3.3071]	(3.3071,8]	3.3071	1.48199	1	0.9	2.3617	-3.15126	0.000970365	0.012113	0.00194073	0.0161507	2	5	0.9	5.51296	-0.244474
Os12t0612100-01	Os12t0612100-02	0.414949	0.585051	[1,2.4321]	(2.4321,3.3729]	2.43207	3.31168	1	1	-5.27258	7.66463	0.000776235	0.0122588	0.00620988	0.03269	2	1	1	12.9372	-0.530444
Os01t0924000-01	Os01t0924000-02	0.912219	0.0877807	(2.8903,3.0879]	(3.0879,8]	3.08786	4.33776	1	1	-4.55945	19.9491	0.00127402	0.0124269	0.00254804	0.0165692	1	5	1	24.5086	-0.164315
Os12t0102500-01	Os12t0102500-02	0.415338	0.584662	(1.5128,2.3816]	(2.3816,3.6426]	2.38162	5.21816	1	1	3.53144	-5.72231	0.0482194	0.0133393	0.0482194	0.0482194	1	1	1	9.25375	0.737869
Os01t0685800-01	Os01t0685800-02	0.599976	0.400024	(1.7809,2.0952]	(2.0952,3.7934]	2.09525	24.4441	1	1	-10.9978	104.466	0.0277583	0.0137487	0.0374856	0.0274974	1	1	1	115.463	0.135135
Os01t0549400-01	Os01t0549400-02	0.561746	0.438254	(3.4508,4.5246]	(4.5246,8]	4.52459	12.6801	1	0.875	-6.0463	4.66863	0.00536344	0.0150122	0.0214538	0.0400327	1	4	0.875	10.7149	0.413769
Os03t0363900-01	Os03t0363900-02	0.422975	0.577025	(4.2311,6.6487]	(6.6487,8]	6.64866	19.8905	1	1	-22.585	18.0545	0.000707025	0.0154534	0.00141405	0.02318	2	2	1	40.6395	-0.326485
Os12t0566700-01	Os12t0566700-03	0.411975	0.588025	[1,1.3719]	(1.3719,3.8766]	1.37193	9.09774	1	1	14.0884	-17.5742	0.00628117	0.0173026	0.0346053	0.0346053	1	2	1	31.6626	-0.453513
Os03t0701400-01	Os03t0701400-02	0.550925	0.449075	[1,2.636]	(2.636,3.3419]	2.63598	3.88006	1	1	1.79616	-1.11064	0.000547593	0.0193757	0.00328556	0.0387514	2	1	1	2.90679	0.298827
Os07t0576000-01	Os07t0576000-02	0.167382	0.832618	(3.7976,4.7504]	(4.7504,8]	4.7504	1.81058	1	0.875	2.31159	-8.28705	0.030234	0.0197258	0.0403121	0.0403121	1	4	0.875	10.5986	-0.576082
Os04t0488000-01	Os04t0488000-03	0.248295	0.01511	[1,1.9417]	(1.9417,2.0954]	1.9417	2.66903	1	1	32.5999	-2.01837	0.0292136	0.0212339	0.0292136	0.0283118	1	1	1	34.6183	0.241829
Os12t0244100-01	Os12t0244100-04	0.667538	0.332462	[1,1.6138]	(1.6138,2.3493]	1.61377	45.7289	1	1	41.7111	-26.2474	0.0372377	0.0220775	0.0413752	0.0367959	1	1	1	67.9586	-0.50234
Os12t0102500-01	Os12t0102500-02	0.415338	0.584662	(3.6426,4.4139]	(4.4139,8]	4.41393	6.8269	1	0.875	3.18222	-5.8069	0.0308934	0.0221398	0.0482194	0.0482194	1	4	0.875	8.98912	0.737869
Os06t0354700-01	Os06t0354700-02	0.732391	0.267609	(2.7465,3.08]	(3.08,5.684]	3.08	2.54372	1	1	-2.3378	19.4638	0.00583706	0.0226129	0.0233483	0.0452259	1	2	1	21.8016	0.42024
Os08t0493900-01	Os08t0493900-02	0.720822	0.279178	(2.0141,4.8767]	(4.8767,6.1661]	4.87668	4.61193	1	1	9.00907	-1.73792	0.000134529	0.0245553	0.000538118	0.0392884	2	2	1	10.747	-0.28698
Os12t0612100-01	Os12t0612100-02	0.414949	0.585051	(2.4321,3.3729]	(3.3729,4.97]	3.3729	5.52538	1	1	7.66463	-12.8894	0.0122588	0.0248754	0.03269	0.0398007	1	1	1	20.554	-0.530444
Os12t0527800-01	Os12t0527800-02	0.373243	0.626757	[1,5.254]	(5.254,7.254]	5.25403	4.33464	0.9	1	-1.94534	2.31181	0.000955252	0.0250834	0.00382101	0.0334446	5	2	0.9	4.25715	-0.0894201
Os05t0325400-01	Os05t0325400-02	0.282965	0.717035	[1,3.6519]	(3.6519,4.2389]	3.6519	4.58488	1	1	-4.79389	3.4002	0.00896837	0.0261419	0.0179367	0.0261419	3	1	1	8.19408	0.354509
Os03t0576900-02	Os03t0576900-03	0.348267	0.651733	[1,2.3641]	(2.3641,3.2621]	2.36415	18.4546	1	1	-8.74443	12.1408	0.00395717	0.0273226	0.00791435	0.0273226	2	1	1	20.8852	0.0373254
Os01t0685800-01	Os01t0685800-02	0.599976	0.400024	[1,1.7809]	(1.7809,2.0952]	1.78086	27.0746	1	1	39.1888	-10.9978	0.0103357	0.0277583	0.0274974	0.0374856	1	1	1	50.1865	0.135135
Os05t0558800-01	Os05t0558800-02	0.178302	0.218077	(1.3284,2.6571]	(2.6571,3.3039]	2.65705	2.08129	1	1	-5.068	2.64522	0.00329072	0.028677	0.0164536	0.0477951	1	1	1	7.71322	-0.357729
Os05t0372100-01	Os05t0372100-03	0.561938	0.438062	(1.6622,5.6556]	(5.6556,7.3207]	5.65562	11.8778	1	1	6.03686	-5.24975	0.0190478	0.028953	0.0434294	0.0434294	4	2	1	11.2866	0.0416495
Os03t0363900-01	Os03t0363900-02	0.422975	0.577025	[1,3.6564]	(3.6564,4.2311]	3.65636	11.5289	1	1	-10.6111	6.72203	0.000274992	0.0299217	0.00141405	0.0299217	3	1	1	17.3331	-0.326485
Os05t0268500-03	Os05t0268500-04	0.0704335	0.788219	(4.971,5.0924]	(5.0924,8]	5.09239	1.67388	1	0.833333	1.60789	-11.5134	0.0402624	0.0303015	0.0469067	0.0469067	1	3	0.833333	13.1212	-0.346632
Os12t0102500-01	Os12t0102500-02	0.415338	0.584662	(2.3816,3.6426]	(3.6426,4.4139]	3.64263	6.86611	1	1	-5.72231	3.18222	0.0133393	0.0308934	0.0482194	0.0482194	1	1	1	8.90453	0.737869
Os05t0452900-01	Os05t0452900-02	0.681915	0.318085	[1,1.8477]	(1.8477,2.1714]	1.8477	3.33988	1	1	15.8402	-2.84593	0.0142693	0.0313442	0.0285385	0.0376131	1	1	1	18.6861	0.317356
Os02t0804300-01	Os02t0804300-02	0.583359	0.416641	(1.7708,5.1592]	(5.1592,8]	5.15916	3.91092	0.875	0.833333	-2.71028	4.33076	0.0496332	0.031681	0.0496332	0.0496332	4	3	0.708333	7.04104	-0.506932
Os12t0244100-01	Os12t0244100-04	0.667538	0.332462	(2.3493,3.5172]	(3.5172,4.4406]	3.51723	42.5106	1	1	48.9005	-45.6422	0.0019887	0.0321233	0.00630925	0.0401541	1	1	1	94.5427	-0.50234
Os03t0268200-01	Os03t0268200-02	0.306679	0.654228	[1,1.8318]	(1.8318,4.0137]	1.83184	4.57117	1	0.833333	-13.3965	1.48739	0.0103699	0.0321294	0.0207398	0.0385553	1	3	0.833333	14.8839	-0.772096
Os01t0685800-01	Os01t0685800-02	0.599976	0.400024	(2.0952,3.7934]	(3.7934,4.324]	3.79336	49.6003	1	1	104.466	-27.2093	0.0137487	0.0337371	0.0274974	0.0374856	1	1	1	131.675	0.135135
Os07t0615400-01	Os07t0615400-02	0.793037	0.206963	(3.7854,4.21]	(4.21,8]	4.21004	4.02762	1	0.875	-2.0732	4.98327	0.000278667	0.0357717	0.00111467	0.0476956	1	4	0.875	7.05647	-0.155353
Os06t0660700-01	Os06t0660700-02	0.781155	0.218845	[1,1.8184]	(1.8184,2.1871]	1.81836	12.6492	1	1	60.075	-13.334	0.0109311	0.0388517	0.0218622	0.046622	1	1	1	73.409	-0.51806
Os05t0268500-03	Os05t0268500-04	0.0704335	0.788219	[1,4.971]	(4.971,5.0924]	4.97099	1.56124	1	1	-19.0804	1.60789	0.0469067	0.0402624	0.0469067	0.0469067	4	1	1	20.6883	-0.346632
Os02t0754000-01	Os02t0754000-02	0.586471	0.413529	[1,2.2753]	(2.2753,8]	2.27534	5.2859	1	0.75	-5.88907	6.05339	0.00117796	0.0414109	0.00235592	0.0414109	2	6	0.75	11.9425	-0.296826
Os12t0278700-01	Os12t0278700-02	0.337167	0.662833	[1,2.5711]	(2.5711,8]	2.5711	3.86652	1	0.833333	4.28289	-6.39237	0.00268766	0.0431175	0.00537533	0.0431175	2	6	0.833333	10.6753	-0.611802
Os02t0709400-03	Os02t0709400-04	0.201171	0.122421	[1,1.9332]	(1.9332,3.4295]	1.93324	3.22093	1	1	16.0362	-2.32894	0.00463859	0.0438587	0.0185544	0.0440026	1	2	1	18.3651	0.381049
Os02t0709400-03	Os02t0709400-04	0.201171	0.122421	(1.9332,3.4295]	(3.4295,8]	3.42948	8.76885	1	0.8	-2.32894	4.943	0.0438587	0.0440026	0.0440026	0.0440026	2	5	0.8	7.27194	0.381049
Os06t0680900-01	Os06t0680900-02	0.837711	0.162289	[1,1.9588]	(1.9588,2.0328]	1.95881	0.29072	1	1	4.57585	-0.196583	0.0250212	0.0466709	0.0466709	0.0466709	1	1	1	4.77243	0.518639
Os12t0102500-01	Os12t0102500-02	0.415338	0.584662	[1,1.5128]	(1.5128,2.3816]	1.51283	4.9432	1	1	-3.7175	3.53144	0.040672	0.0482194	0.0482194	0.0482194	1	1	1	7.24894	0.737869
Os01t0170600-01	Os01t0170600-02	0.820299	0.179701	[1,1.6693]	(1.6693,2.1971]	1.66925	2.30186	1	1	5.62461	-2.77973	0.0176813	0.0482837	0.0353626	0.0482837	1	1	1	8.40435	-0.347785
Os02t0804300-01	Os02t0804300-02	0.583359	0.416641	[1,1.7708]	(1.7708,5.1592]	1.77085	1.6032	1	0.875	5.56781	-2.71028	0.0115596	0.0496332	0.0462383	0.0496332	1	4	0.875	8.2781	-0.506932
