# Supplementary material for: Rice Transcriptome Analysis Reveals Nitrogen Starvation Modulates Differential Alternative Splicing and Transcript Usage in Various Metabolism-Related Genes
Source: Life (Basel). 2021 Mar 27;11(4):285. doi: 10.3390/life11040285 (PMC8066416; doi:10.3390/life11040285)
Supplement: Supplementary file 1 [file life-11-00285-s001.zip › Table S3.xls]

## Sheet: File S3
Article: Rice transcriptome analysis revealed nitrogen starvation modulates differential alternative splicing and transcript usage in various metabolism related genes.
Authors: Saurabh Chauhdary and Meenu Kalkal
File S3: Statistics of significant differentially expressed genes (DEGs), and differentially alternative spliced (DAS) genes, identified in genotype, tissues and condition dependent comparative analysis.

## Sheet: Genotype_Specific-DEGs
GeneID	Contrasting Groups	adj.pval	maxdeltaPS	log2FC	up.down
Os05g0546800	[(IR-64_Root_N-)+(IR-64_Shoot_N-)] vs [(N-22_Root_N-)+(N-22_Shoot_N-)]	1.496e-08	-8.9669	down-regulated
Os11g0206000	[(IR-64_Root_N-)+(IR-64_Shoot_N-)] vs [(N-22_Root_N-)+(N-22_Shoot_N-)]	1.496e-08	-9.67266	down-regulated
Os01g0105400	[(IR-64_Root_N-)+(IR-64_Shoot_N-)] vs [(N-22_Root_N-)+(N-22_Shoot_N-)]	1.54131e-08	9.39599	up-regulated
Os01g0944200	[(IR-64_Root_N-)+(IR-64_Shoot_N-)] vs [(N-22_Root_N-)+(N-22_Shoot_N-)]	1.54131e-08	-9.62066	down-regulated
Os04g0290000	[(IR-64_Root_N-)+(IR-64_Shoot_N-)] vs [(N-22_Root_N-)+(N-22_Shoot_N-)]	1.54131e-08	7.86295	up-regulated
Os05g0547100	[(IR-64_Root_N-)+(IR-64_Shoot_N-)] vs [(N-22_Root_N-)+(N-22_Shoot_N-)]	1.54131e-08	-8.41816	down-regulated
Os07g0115200	[(IR-64_Root_N-)+(IR-64_Shoot_N-)] vs [(N-22_Root_N-)+(N-22_Shoot_N-)]	1.54131e-08	-9.68687	down-regulated
Os01g0363500	[(IR-64_Root_N-)+(IR-64_Shoot_N-)] vs [(N-22_Root_N-)+(N-22_Shoot_N-)]	1.66313e-08	-7.48743	down-regulated
Os05g0328000	[(IR-64_Root_N-)+(IR-64_Shoot_N-)] vs [(N-22_Root_N-)+(N-22_Shoot_N-)]	1.66313e-08	-7.6884	down-regulated
Os06g0730200	[(IR-64_Root_N-)+(IR-64_Shoot_N-)] vs [(N-22_Root_N-)+(N-22_Shoot_N-)]	1.66313e-08	-8.29949	down-regulated
Os12g0121200	[(IR-64_Root_N-)+(IR-64_Shoot_N-)] vs [(N-22_Root_N-)+(N-22_Shoot_N-)]	1.67881e-08	-7.53885	down-regulated
Os01g0362400	[(IR-64_Root_N-)+(IR-64_Shoot_N-)] vs [(N-22_Root_N-)+(N-22_Shoot_N-)]	2.50234e-08	-7.36621	down-regulated
Os02g0147300	[(IR-64_Root_N-)+(IR-64_Shoot_N-)] vs [(N-22_Root_N-)+(N-22_Shoot_N-)]	2.50234e-08	8.28052	up-regulated
Os08g0527600	[(IR-64_Root_N-)+(IR-64_Shoot_N-)] vs [(N-22_Root_N-)+(N-22_Shoot_N-)]	2.50234e-08	-7.3348	down-regulated
Os11g0689800	[(IR-64_Root_N-)+(IR-64_Shoot_N-)] vs [(N-22_Root_N-)+(N-22_Shoot_N-)]	2.50234e-08	-7.92215	down-regulated
Os06g0713400	[(IR-64_Root_N-)+(IR-64_Shoot_N-)] vs [(N-22_Root_N-)+(N-22_Shoot_N-)]	2.6833e-08	-6.99652	down-regulated
Os11g0308100	[(IR-64_Root_N-)+(IR-64_Shoot_N-)] vs [(N-22_Root_N-)+(N-22_Shoot_N-)]	2.6833e-08	-7.61456	down-regulated
Os01g0725000	[(IR-64_Root_N-)+(IR-64_Shoot_N-)] vs [(N-22_Root_N-)+(N-22_Shoot_N-)]	2.75957e-08	8.51059	up-regulated
Os01g0714600	[(IR-64_Root_N-)+(IR-64_Shoot_N-)] vs [(N-22_Root_N-)+(N-22_Shoot_N-)]	2.88373e-08	7.37415	up-regulated
Os01g0934500	[(IR-64_Root_N-)+(IR-64_Shoot_N-)] vs [(N-22_Root_N-)+(N-22_Shoot_N-)]	2.88373e-08	-5.06811	down-regulated
Os03g0269100	[(IR-64_Root_N-)+(IR-64_Shoot_N-)] vs [(N-22_Root_N-)+(N-22_Shoot_N-)]	2.88373e-08	6.9877	up-regulated
Os07g0200900	[(IR-64_Root_N-)+(IR-64_Shoot_N-)] vs [(N-22_Root_N-)+(N-22_Shoot_N-)]	2.88373e-08	-6.48579	down-regulated
Os10g0132300	[(IR-64_Root_N-)+(IR-64_Shoot_N-)] vs [(N-22_Root_N-)+(N-22_Shoot_N-)]	4.06856e-08	7.47391	up-regulated
Os02g0729300	[(IR-64_Root_N-)+(IR-64_Shoot_N-)] vs [(N-22_Root_N-)+(N-22_Shoot_N-)]	5.28681e-08	-3.68485	down-regulated
Os11g0205500	[(IR-64_Root_N-)+(IR-64_Shoot_N-)] vs [(N-22_Root_N-)+(N-22_Shoot_N-)]	5.28681e-08	6.21873	up-regulated
Os12g0118800	[(IR-64_Root_N-)+(IR-64_Shoot_N-)] vs [(N-22_Root_N-)+(N-22_Shoot_N-)]	6.13916e-08	6.31988	up-regulated
Os05g0298900	[(IR-64_Root_N-)+(IR-64_Shoot_N-)] vs [(N-22_Root_N-)+(N-22_Shoot_N-)]	6.85174e-08	7.82284	up-regulated
Os10g0437525	[(IR-64_Root_N-)+(IR-64_Shoot_N-)] vs [(N-22_Root_N-)+(N-22_Shoot_N-)]	6.85174e-08	7.28979	up-regulated
Os10g0165400	[(IR-64_Root_N-)+(IR-64_Shoot_N-)] vs [(N-22_Root_N-)+(N-22_Shoot_N-)]	7.14106e-08	-8.82615	down-regulated
Os07g0521600	[(IR-64_Root_N-)+(IR-64_Shoot_N-)] vs [(N-22_Root_N-)+(N-22_Shoot_N-)]	7.56308e-08	-6.62547	down-regulated
Os07g0204800	[(IR-64_Root_N-)+(IR-64_Shoot_N-)] vs [(N-22_Root_N-)+(N-22_Shoot_N-)]	7.77483e-08	6.24247	up-regulated
Os02g0147600	[(IR-64_Root_N-)+(IR-64_Shoot_N-)] vs [(N-22_Root_N-)+(N-22_Shoot_N-)]	8.21978e-08	6.7711	up-regulated
Os03g0395700	[(IR-64_Root_N-)+(IR-64_Shoot_N-)] vs [(N-22_Root_N-)+(N-22_Shoot_N-)]	8.21978e-08	9.19617	up-regulated
Os03g0400000	[(IR-64_Root_N-)+(IR-64_Shoot_N-)] vs [(N-22_Root_N-)+(N-22_Shoot_N-)]	8.21978e-08	-6.37794	down-regulated
Os10g0131800	[(IR-64_Root_N-)+(IR-64_Shoot_N-)] vs [(N-22_Root_N-)+(N-22_Shoot_N-)]	8.21978e-08	6.34747	up-regulated
Os12g0529200	[(IR-64_Root_N-)+(IR-64_Shoot_N-)] vs [(N-22_Root_N-)+(N-22_Shoot_N-)]	8.21978e-08	7.04927	up-regulated
Os07g0541900	[(IR-64_Root_N-)+(IR-64_Shoot_N-)] vs [(N-22_Root_N-)+(N-22_Shoot_N-)]	8.71887e-08	-6.49336	down-regulated
Os07g0582800	[(IR-64_Root_N-)+(IR-64_Shoot_N-)] vs [(N-22_Root_N-)+(N-22_Shoot_N-)]	8.71887e-08	-10.2139	down-regulated
Os11g0616900	[(IR-64_Root_N-)+(IR-64_Shoot_N-)] vs [(N-22_Root_N-)+(N-22_Shoot_N-)]	8.71887e-08	7.94259	up-regulated
Os12g0132000	[(IR-64_Root_N-)+(IR-64_Shoot_N-)] vs [(N-22_Root_N-)+(N-22_Shoot_N-)]	8.71887e-08	-8.65178	down-regulated
Os01g0879000	[(IR-64_Root_N-)+(IR-64_Shoot_N-)] vs [(N-22_Root_N-)+(N-22_Shoot_N-)]	9.98117e-08	-6.52404	down-regulated
Os01g0530100	[(IR-64_Root_N-)+(IR-64_Shoot_N-)] vs [(N-22_Root_N-)+(N-22_Shoot_N-)]	1.01781e-07	-6.4314	down-regulated
Os03g0573750	[(IR-64_Root_N-)+(IR-64_Shoot_N-)] vs [(N-22_Root_N-)+(N-22_Shoot_N-)]	1.03029e-07	-6.79182	down-regulated
Os06g0135000	[(IR-64_Root_N-)+(IR-64_Shoot_N-)] vs [(N-22_Root_N-)+(N-22_Shoot_N-)]	1.03029e-07	-6.63671	down-regulated
Os07g0658500	[(IR-64_Root_N-)+(IR-64_Shoot_N-)] vs [(N-22_Root_N-)+(N-22_Shoot_N-)]	1.03029e-07	-6.3243	down-regulated
Os10g0382600	[(IR-64_Root_N-)+(IR-64_Shoot_N-)] vs [(N-22_Root_N-)+(N-22_Shoot_N-)]	1.03029e-07	8.61515	up-regulated
Os07g0565000	[(IR-64_Root_N-)+(IR-64_Shoot_N-)] vs [(N-22_Root_N-)+(N-22_Shoot_N-)]	1.1386e-07	7.77441	up-regulated
Os11g0617800	[(IR-64_Root_N-)+(IR-64_Shoot_N-)] vs [(N-22_Root_N-)+(N-22_Shoot_N-)]	1.16098e-07	5.09934	up-regulated
Os02g0156100	[(IR-64_Root_N-)+(IR-64_Shoot_N-)] vs [(N-22_Root_N-)+(N-22_Shoot_N-)]	1.24457e-07	8.53784	up-regulated
Os02g0147200	[(IR-64_Root_N-)+(IR-64_Shoot_N-)] vs [(N-22_Root_N-)+(N-22_Shoot_N-)]	1.35302e-07	5.3299	up-regulated
Os03g0708250	[(IR-64_Root_N-)+(IR-64_Shoot_N-)] vs [(N-22_Root_N-)+(N-22_Shoot_N-)]	1.35795e-07	6.84146	up-regulated
Os07g0596200	[(IR-64_Root_N-)+(IR-64_Shoot_N-)] vs [(N-22_Root_N-)+(N-22_Shoot_N-)]	1.42944e-07	-5.64461	down-regulated
Os01g0978500	[(IR-64_Root_N-)+(IR-64_Shoot_N-)] vs [(N-22_Root_N-)+(N-22_Shoot_N-)]	1.46908e-07	-5.96336	down-regulated
Os04g0345100	[(IR-64_Root_N-)+(IR-64_Shoot_N-)] vs [(N-22_Root_N-)+(N-22_Shoot_N-)]	1.47618e-07	6.4483	up-regulated
Os04g0459200	[(IR-64_Root_N-)+(IR-64_Shoot_N-)] vs [(N-22_Root_N-)+(N-22_Shoot_N-)]	1.54052e-07	6.97812	up-regulated
Os05g0359700	[(IR-64_Root_N-)+(IR-64_Shoot_N-)] vs [(N-22_Root_N-)+(N-22_Shoot_N-)]	2.00543e-07	-5.28233	down-regulated
Os01g0103400	[(IR-64_Root_N-)+(IR-64_Shoot_N-)] vs [(N-22_Root_N-)+(N-22_Shoot_N-)]	2.03523e-07	5.93434	up-regulated
Os02g0600650	[(IR-64_Root_N-)+(IR-64_Shoot_N-)] vs [(N-22_Root_N-)+(N-22_Shoot_N-)]	2.03523e-07	7.36656	up-regulated
Os01g0584300	[(IR-64_Root_N-)+(IR-64_Shoot_N-)] vs [(N-22_Root_N-)+(N-22_Shoot_N-)]	2.14737e-07	8.88993	up-regulated
Os01g0540000	[(IR-64_Root_N-)+(IR-64_Shoot_N-)] vs [(N-22_Root_N-)+(N-22_Shoot_N-)]	2.32069e-07	-6.18955	down-regulated
Os02g0151800	[(IR-64_Root_N-)+(IR-64_Shoot_N-)] vs [(N-22_Root_N-)+(N-22_Shoot_N-)]	2.38398e-07	4.67382	up-regulated
Os03g0618900	[(IR-64_Root_N-)+(IR-64_Shoot_N-)] vs [(N-22_Root_N-)+(N-22_Shoot_N-)]	2.50966e-07	6.49032	up-regulated
Os12g0587200	[(IR-64_Root_N-)+(IR-64_Shoot_N-)] vs [(N-22_Root_N-)+(N-22_Shoot_N-)]	2.64043e-07	7.11726	up-regulated
Os03g0575500	[(IR-64_Root_N-)+(IR-64_Shoot_N-)] vs [(N-22_Root_N-)+(N-22_Shoot_N-)]	2.67381e-07	-8.66729	down-regulated
Os07g0543700	[(IR-64_Root_N-)+(IR-64_Shoot_N-)] vs [(N-22_Root_N-)+(N-22_Shoot_N-)]	2.95984e-07	10.0348	up-regulated
Os07g0538300	[(IR-64_Root_N-)+(IR-64_Shoot_N-)] vs [(N-22_Root_N-)+(N-22_Shoot_N-)]	3.02186e-07	-5.65367	down-regulated
Os10g0370100	[(IR-64_Root_N-)+(IR-64_Shoot_N-)] vs [(N-22_Root_N-)+(N-22_Shoot_N-)]	3.12389e-07	-1.88561	down-regulated
Os01g0364450	[(IR-64_Root_N-)+(IR-64_Shoot_N-)] vs [(N-22_Root_N-)+(N-22_Shoot_N-)]	3.14185e-07	6.66842	up-regulated
Os04g0220501	[(IR-64_Root_N-)+(IR-64_Shoot_N-)] vs [(N-22_Root_N-)+(N-22_Shoot_N-)]	3.25386e-07	6.27004	up-regulated
Os06g0312900	[(IR-64_Root_N-)+(IR-64_Shoot_N-)] vs [(N-22_Root_N-)+(N-22_Shoot_N-)]	3.25386e-07	4.87744	up-regulated
Os07g0582700	[(IR-64_Root_N-)+(IR-64_Shoot_N-)] vs [(N-22_Root_N-)+(N-22_Shoot_N-)]	3.35507e-07	-5.69893	down-regulated
Os11g0655200	[(IR-64_Root_N-)+(IR-64_Shoot_N-)] vs [(N-22_Root_N-)+(N-22_Shoot_N-)]	3.36449e-07	4.27016	up-regulated
Os07g0236200	[(IR-64_Root_N-)+(IR-64_Shoot_N-)] vs [(N-22_Root_N-)+(N-22_Shoot_N-)]	3.67218e-07	-4.99104	down-regulated
Os03g0722200	[(IR-64_Root_N-)+(IR-64_Shoot_N-)] vs [(N-22_Root_N-)+(N-22_Shoot_N-)]	3.84483e-07	6.77497	up-regulated
Os12g0262100	[(IR-64_Root_N-)+(IR-64_Shoot_N-)] vs [(N-22_Root_N-)+(N-22_Shoot_N-)]	3.84483e-07	-3.1555	down-regulated
Os08g0394000	[(IR-64_Root_N-)+(IR-64_Shoot_N-)] vs [(N-22_Root_N-)+(N-22_Shoot_N-)]	3.88333e-07	-6.74596	down-regulated
Os07g0170900	[(IR-64_Root_N-)+(IR-64_Shoot_N-)] vs [(N-22_Root_N-)+(N-22_Shoot_N-)]	4.25729e-07	-7.19299	down-regulated
Os10g0381601	[(IR-64_Root_N-)+(IR-64_Shoot_N-)] vs [(N-22_Root_N-)+(N-22_Shoot_N-)]	4.40081e-07	6.88269	up-regulated
Os06g0637800	[(IR-64_Root_N-)+(IR-64_Shoot_N-)] vs [(N-22_Root_N-)+(N-22_Shoot_N-)]	4.59343e-07	-6.77807	down-regulated
Os06g0323100	[(IR-64_Root_N-)+(IR-64_Shoot_N-)] vs [(N-22_Root_N-)+(N-22_Shoot_N-)]	4.74648e-07	6.01922	up-regulated
Os02g0152200	[(IR-64_Root_N-)+(IR-64_Shoot_N-)] vs [(N-22_Root_N-)+(N-22_Shoot_N-)]	4.78452e-07	4.53729	up-regulated
Os07g0521800	[(IR-64_Root_N-)+(IR-64_Shoot_N-)] vs [(N-22_Root_N-)+(N-22_Shoot_N-)]	4.92137e-07	-6.09504	down-regulated
Os07g0173700	[(IR-64_Root_N-)+(IR-64_Shoot_N-)] vs [(N-22_Root_N-)+(N-22_Shoot_N-)]	4.96084e-07	-9.72075	down-regulated
Os01g0943000	[(IR-64_Root_N-)+(IR-64_Shoot_N-)] vs [(N-22_Root_N-)+(N-22_Shoot_N-)]	5.3611e-07	-5.47453	down-regulated
Os02g0435200	[(IR-64_Root_N-)+(IR-64_Shoot_N-)] vs [(N-22_Root_N-)+(N-22_Shoot_N-)]	5.3611e-07	-4.94662	down-regulated
Os05g0402900	[(IR-64_Root_N-)+(IR-64_Shoot_N-)] vs [(N-22_Root_N-)+(N-22_Shoot_N-)]	5.3611e-07	3.1443	up-regulated
Os05g0447800	[(IR-64_Root_N-)+(IR-64_Shoot_N-)] vs [(N-22_Root_N-)+(N-22_Shoot_N-)]	5.3611e-07	-7.06864	down-regulated
Os10g0317300	[(IR-64_Root_N-)+(IR-64_Shoot_N-)] vs [(N-22_Root_N-)+(N-22_Shoot_N-)]	5.3611e-07	-6.53769	down-regulated
Os11g0146000	[(IR-64_Root_N-)+(IR-64_Shoot_N-)] vs [(N-22_Root_N-)+(N-22_Shoot_N-)]	5.3611e-07	-7.41666	down-regulated
Os11g0228600	[(IR-64_Root_N-)+(IR-64_Shoot_N-)] vs [(N-22_Root_N-)+(N-22_Shoot_N-)]	5.66122e-07	-3.76419	down-regulated
Os02g0435400	[(IR-64_Root_N-)+(IR-64_Shoot_N-)] vs [(N-22_Root_N-)+(N-22_Shoot_N-)]	5.79014e-07	-5.88637	down-regulated
Os01g0967600	[(IR-64_Root_N-)+(IR-64_Shoot_N-)] vs [(N-22_Root_N-)+(N-22_Shoot_N-)]	5.97962e-07	-4.78346	down-regulated
Os07g0216100	[(IR-64_Root_N-)+(IR-64_Shoot_N-)] vs [(N-22_Root_N-)+(N-22_Shoot_N-)]	6.10569e-07	8.58157	up-regulated
Os07g0110100	[(IR-64_Root_N-)+(IR-64_Shoot_N-)] vs [(N-22_Root_N-)+(N-22_Shoot_N-)]	6.11675e-07	4.72061	up-regulated
Os12g0226400	[(IR-64_Root_N-)+(IR-64_Shoot_N-)] vs [(N-22_Root_N-)+(N-22_Shoot_N-)]	6.5996e-07	-5.70118	down-regulated
Os01g0158600	[(IR-64_Root_N-)+(IR-64_Shoot_N-)] vs [(N-22_Root_N-)+(N-22_Shoot_N-)]	6.98924e-07	-4.78356	down-regulated
Os06g0532301	[(IR-64_Root_N-)+(IR-64_Shoot_N-)] vs [(N-22_Root_N-)+(N-22_Shoot_N-)]	7.73568e-07	-5.06359	down-regulated
Os12g0541300	[(IR-64_Root_N-)+(IR-64_Shoot_N-)] vs [(N-22_Root_N-)+(N-22_Shoot_N-)]	7.73568e-07	1.72567	up-regulated
Os07g0256866	[(IR-64_Root_N-)+(IR-64_Shoot_N-)] vs [(N-22_Root_N-)+(N-22_Shoot_N-)]	7.93865e-07	5.19709	up-regulated
Os06g0287500	[(IR-64_Root_N-)+(IR-64_Shoot_N-)] vs [(N-22_Root_N-)+(N-22_Shoot_N-)]	8.02744e-07	5.36375	up-regulated
Os01g0563000	[(IR-64_Root_N-)+(IR-64_Shoot_N-)] vs [(N-22_Root_N-)+(N-22_Shoot_N-)]	8.14024e-07	6.87408	up-regulated
Os02g0721100	[(IR-64_Root_N-)+(IR-64_Shoot_N-)] vs [(N-22_Root_N-)+(N-22_Shoot_N-)]	8.20096e-07	-5.73751	down-regulated
Os11g0684700	[(IR-64_Root_N-)+(IR-64_Shoot_N-)] vs [(N-22_Root_N-)+(N-22_Shoot_N-)]	8.91434e-07	6.26348	up-regulated
Os06g0626200	[(IR-64_Root_N-)+(IR-64_Shoot_N-)] vs [(N-22_Root_N-)+(N-22_Shoot_N-)]	9.15631e-07	-5.96706	down-regulated
Os02g0734400	[(IR-64_Root_N-)+(IR-64_Shoot_N-)] vs [(N-22_Root_N-)+(N-22_Shoot_N-)]	9.7204e-07	-6.53265	down-regulated
Os05g0547700	[(IR-64_Root_N-)+(IR-64_Shoot_N-)] vs [(N-22_Root_N-)+(N-22_Shoot_N-)]	9.75954e-07	-7.48383	down-regulated
Os11g0182900	[(IR-64_Root_N-)+(IR-64_Shoot_N-)] vs [(N-22_Root_N-)+(N-22_Shoot_N-)]	9.75954e-07	5.63764	up-regulated
Os03g0391400	[(IR-64_Root_N-)+(IR-64_Shoot_N-)] vs [(N-22_Root_N-)+(N-22_Shoot_N-)]	1.02272e-06	-2.0026	down-regulated
Os03g0426350	[(IR-64_Root_N-)+(IR-64_Shoot_N-)] vs [(N-22_Root_N-)+(N-22_Shoot_N-)]	1.02909e-06	6.62531	up-regulated
Os04g0428500	[(IR-64_Root_N-)+(IR-64_Shoot_N-)] vs [(N-22_Root_N-)+(N-22_Shoot_N-)]	1.0496e-06	5.32841	up-regulated
Os12g0450500	[(IR-64_Root_N-)+(IR-64_Shoot_N-)] vs [(N-22_Root_N-)+(N-22_Shoot_N-)]	1.08907e-06	5.48151	up-regulated
Os12g0140200	[(IR-64_Root_N-)+(IR-64_Shoot_N-)] vs [(N-22_Root_N-)+(N-22_Shoot_N-)]	1.11669e-06	5.0602	up-regulated
Os07g0121401	[(IR-64_Root_N-)+(IR-64_Shoot_N-)] vs [(N-22_Root_N-)+(N-22_Shoot_N-)]	1.16314e-06	7.58732	up-regulated
Os01g0366100	[(IR-64_Root_N-)+(IR-64_Shoot_N-)] vs [(N-22_Root_N-)+(N-22_Shoot_N-)]	1.24271e-06	-4.52358	down-regulated
Os01g0553400	[(IR-64_Root_N-)+(IR-64_Shoot_N-)] vs [(N-22_Root_N-)+(N-22_Shoot_N-)]	1.24271e-06	-5.00341	down-regulated
Os01g0732801	[(IR-64_Root_N-)+(IR-64_Shoot_N-)] vs [(N-22_Root_N-)+(N-22_Shoot_N-)]	1.24271e-06	5.37422	up-regulated
Os03g0395801	[(IR-64_Root_N-)+(IR-64_Shoot_N-)] vs [(N-22_Root_N-)+(N-22_Shoot_N-)]	1.24271e-06	3.97207	up-regulated
Os06g0346201	[(IR-64_Root_N-)+(IR-64_Shoot_N-)] vs [(N-22_Root_N-)+(N-22_Shoot_N-)]	1.24271e-06	7.56012	up-regulated
Os05g0473900	[(IR-64_Root_N-)+(IR-64_Shoot_N-)] vs [(N-22_Root_N-)+(N-22_Shoot_N-)]	1.26002e-06	7.22967	up-regulated
Os04g0308000	[(IR-64_Root_N-)+(IR-64_Shoot_N-)] vs [(N-22_Root_N-)+(N-22_Shoot_N-)]	1.27062e-06	3.96155	up-regulated
Os07g0233200	[(IR-64_Root_N-)+(IR-64_Shoot_N-)] vs [(N-22_Root_N-)+(N-22_Shoot_N-)]	1.27062e-06	6.34289	up-regulated
Os01g0956500	[(IR-64_Root_N-)+(IR-64_Shoot_N-)] vs [(N-22_Root_N-)+(N-22_Shoot_N-)]	1.27485e-06	-4.31598	down-regulated
Os12g0576100	[(IR-64_Root_N-)+(IR-64_Shoot_N-)] vs [(N-22_Root_N-)+(N-22_Shoot_N-)]	1.27485e-06	3.27004	up-regulated
Os11g0685400	[(IR-64_Root_N-)+(IR-64_Shoot_N-)] vs [(N-22_Root_N-)+(N-22_Shoot_N-)]	1.32583e-06	7.16319	up-regulated
Os06g0719900	[(IR-64_Root_N-)+(IR-64_Shoot_N-)] vs [(N-22_Root_N-)+(N-22_Shoot_N-)]	1.33571e-06	5.96858	up-regulated
Os04g0218350	[(IR-64_Root_N-)+(IR-64_Shoot_N-)] vs [(N-22_Root_N-)+(N-22_Shoot_N-)]	1.3482e-06	7.70929	up-regulated
Os03g0400600	[(IR-64_Root_N-)+(IR-64_Shoot_N-)] vs [(N-22_Root_N-)+(N-22_Shoot_N-)]	1.35217e-06	-9.12214	down-regulated
Os06g0288300	[(IR-64_Root_N-)+(IR-64_Shoot_N-)] vs [(N-22_Root_N-)+(N-22_Shoot_N-)]	1.35217e-06	2.95388	up-regulated
Os11g0429900	[(IR-64_Root_N-)+(IR-64_Shoot_N-)] vs [(N-22_Root_N-)+(N-22_Shoot_N-)]	1.36918e-06	5.15518	up-regulated
Os07g0197400	[(IR-64_Root_N-)+(IR-64_Shoot_N-)] vs [(N-22_Root_N-)+(N-22_Shoot_N-)]	1.43401e-06	-4.5289	down-regulated
Os06g0271500	[(IR-64_Root_N-)+(IR-64_Shoot_N-)] vs [(N-22_Root_N-)+(N-22_Shoot_N-)]	1.44775e-06	-7.92662	down-regulated
Os10g0136100	[(IR-64_Root_N-)+(IR-64_Shoot_N-)] vs [(N-22_Root_N-)+(N-22_Shoot_N-)]	1.44775e-06	-5.20139	down-regulated
Os11g0665600	[(IR-64_Root_N-)+(IR-64_Shoot_N-)] vs [(N-22_Root_N-)+(N-22_Shoot_N-)]	1.45603e-06	-7.61613	down-regulated
Os02g0594166	[(IR-64_Root_N-)+(IR-64_Shoot_N-)] vs [(N-22_Root_N-)+(N-22_Shoot_N-)]	1.46151e-06	4.31495	up-regulated
Os05g0370200	[(IR-64_Root_N-)+(IR-64_Shoot_N-)] vs [(N-22_Root_N-)+(N-22_Shoot_N-)]	1.49884e-06	-4.16029	down-regulated
Os06g0210500	[(IR-64_Root_N-)+(IR-64_Shoot_N-)] vs [(N-22_Root_N-)+(N-22_Shoot_N-)]	1.56539e-06	-1.57312	down-regulated
Os11g0649300	[(IR-64_Root_N-)+(IR-64_Shoot_N-)] vs [(N-22_Root_N-)+(N-22_Shoot_N-)]	1.74932e-06	4.85841	up-regulated
Os10g0388500	[(IR-64_Root_N-)+(IR-64_Shoot_N-)] vs [(N-22_Root_N-)+(N-22_Shoot_N-)]	1.76752e-06	1.97595	up-regulated
Os07g0236300	[(IR-64_Root_N-)+(IR-64_Shoot_N-)] vs [(N-22_Root_N-)+(N-22_Shoot_N-)]	1.7893e-06	-5.26157	down-regulated
Os01g0158566	[(IR-64_Root_N-)+(IR-64_Shoot_N-)] vs [(N-22_Root_N-)+(N-22_Shoot_N-)]	1.82966e-06	-4.39127	down-regulated
Os03g0438000	[(IR-64_Root_N-)+(IR-64_Shoot_N-)] vs [(N-22_Root_N-)+(N-22_Shoot_N-)]	1.9316e-06	-4.69229	down-regulated
Os06g0682300	[(IR-64_Root_N-)+(IR-64_Shoot_N-)] vs [(N-22_Root_N-)+(N-22_Shoot_N-)]	1.9316e-06	-4.82401	down-regulated
Os11g0615600	[(IR-64_Root_N-)+(IR-64_Shoot_N-)] vs [(N-22_Root_N-)+(N-22_Shoot_N-)]	1.9316e-06	3.9752	up-regulated
Os07g0110650	[(IR-64_Root_N-)+(IR-64_Shoot_N-)] vs [(N-22_Root_N-)+(N-22_Shoot_N-)]	2.1377e-06	6.59115	up-regulated
Os11g0676200	[(IR-64_Root_N-)+(IR-64_Shoot_N-)] vs [(N-22_Root_N-)+(N-22_Shoot_N-)]	2.16609e-06	3.9246	up-regulated
Os11g0545300	[(IR-64_Root_N-)+(IR-64_Shoot_N-)] vs [(N-22_Root_N-)+(N-22_Shoot_N-)]	2.29844e-06	-2.73348	down-regulated
Os05g0350600	[(IR-64_Root_N-)+(IR-64_Shoot_N-)] vs [(N-22_Root_N-)+(N-22_Shoot_N-)]	2.34096e-06	-1.21111	down-regulated
Os06g0514700	[(IR-64_Root_N-)+(IR-64_Shoot_N-)] vs [(N-22_Root_N-)+(N-22_Shoot_N-)]	2.44095e-06	7.89892	up-regulated
Os11g0703900	[(IR-64_Root_N-)+(IR-64_Shoot_N-)] vs [(N-22_Root_N-)+(N-22_Shoot_N-)]	2.44095e-06	1.16227	up-regulated
Os04g0269800	[(IR-64_Root_N-)+(IR-64_Shoot_N-)] vs [(N-22_Root_N-)+(N-22_Shoot_N-)]	2.44395e-06	4.99045	up-regulated
Os12g0442700	[(IR-64_Root_N-)+(IR-64_Shoot_N-)] vs [(N-22_Root_N-)+(N-22_Shoot_N-)]	2.44395e-06	4.78287	up-regulated
Os12g0179700	[(IR-64_Root_N-)+(IR-64_Shoot_N-)] vs [(N-22_Root_N-)+(N-22_Shoot_N-)]	2.53939e-06	5.47437	up-regulated
Os01g0136500	[(IR-64_Root_N-)+(IR-64_Shoot_N-)] vs [(N-22_Root_N-)+(N-22_Shoot_N-)]	2.5941e-06	-5.53278	down-regulated
Os01g0923000	[(IR-64_Root_N-)+(IR-64_Shoot_N-)] vs [(N-22_Root_N-)+(N-22_Shoot_N-)]	2.5941e-06	7.02779	up-regulated
Os03g0583900	[(IR-64_Root_N-)+(IR-64_Shoot_N-)] vs [(N-22_Root_N-)+(N-22_Shoot_N-)]	2.5941e-06	1.72438	up-regulated
Os03g0732200	[(IR-64_Root_N-)+(IR-64_Shoot_N-)] vs [(N-22_Root_N-)+(N-22_Shoot_N-)]	2.65684e-06	-5.80623	down-regulated
Os12g0180900	[(IR-64_Root_N-)+(IR-64_Shoot_N-)] vs [(N-22_Root_N-)+(N-22_Shoot_N-)]	2.67878e-06	-6.38502	down-regulated
Os07g0523600	[(IR-64_Root_N-)+(IR-64_Shoot_N-)] vs [(N-22_Root_N-)+(N-22_Shoot_N-)]	2.69413e-06	3.67865	up-regulated
Os06g0732000	[(IR-64_Root_N-)+(IR-64_Shoot_N-)] vs [(N-22_Root_N-)+(N-22_Shoot_N-)]	2.88257e-06	-5.46882	down-regulated
Os05g0337500	[(IR-64_Root_N-)+(IR-64_Shoot_N-)] vs [(N-22_Root_N-)+(N-22_Shoot_N-)]	2.94604e-06	3.91875	up-regulated
Os04g0461600	[(IR-64_Root_N-)+(IR-64_Shoot_N-)] vs [(N-22_Root_N-)+(N-22_Shoot_N-)]	3.0785e-06	3.16259	up-regulated
Os11g0666200	[(IR-64_Root_N-)+(IR-64_Shoot_N-)] vs [(N-22_Root_N-)+(N-22_Shoot_N-)]	3.1423e-06	-6.08118	down-regulated
Os10g0132500	[(IR-64_Root_N-)+(IR-64_Shoot_N-)] vs [(N-22_Root_N-)+(N-22_Shoot_N-)]	3.48968e-06	6.746	up-regulated
Os11g0585200	[(IR-64_Root_N-)+(IR-64_Shoot_N-)] vs [(N-22_Root_N-)+(N-22_Shoot_N-)]	3.6187e-06	-6.68282	down-regulated
Os03g0716900	[(IR-64_Root_N-)+(IR-64_Shoot_N-)] vs [(N-22_Root_N-)+(N-22_Shoot_N-)]	3.63087e-06	5.29632	up-regulated
Os11g0541600	[(IR-64_Root_N-)+(IR-64_Shoot_N-)] vs [(N-22_Root_N-)+(N-22_Shoot_N-)]	3.67128e-06	4.3916	up-regulated
Os04g0622800	[(IR-64_Root_N-)+(IR-64_Shoot_N-)] vs [(N-22_Root_N-)+(N-22_Shoot_N-)]	3.862e-06	-6.92094	down-regulated
Os11g0237600	[(IR-64_Root_N-)+(IR-64_Shoot_N-)] vs [(N-22_Root_N-)+(N-22_Shoot_N-)]	3.862e-06	5.00876	up-regulated
Os05g0269000	[(IR-64_Root_N-)+(IR-64_Shoot_N-)] vs [(N-22_Root_N-)+(N-22_Shoot_N-)]	4.21855e-06	6.07583	up-regulated
Os03g0339300	[(IR-64_Root_N-)+(IR-64_Shoot_N-)] vs [(N-22_Root_N-)+(N-22_Shoot_N-)]	4.36682e-06	2.55471	up-regulated
Os05g0505383	[(IR-64_Root_N-)+(IR-64_Shoot_N-)] vs [(N-22_Root_N-)+(N-22_Shoot_N-)]	4.56447e-06	5.67729	up-regulated
Os06g0470350	[(IR-64_Root_N-)+(IR-64_Shoot_N-)] vs [(N-22_Root_N-)+(N-22_Shoot_N-)]	4.56447e-06	-2.5292	down-regulated
Os03g0391000	[(IR-64_Root_N-)+(IR-64_Shoot_N-)] vs [(N-22_Root_N-)+(N-22_Shoot_N-)]	4.63118e-06	-2.54508	down-regulated
Os06g0492800	[(IR-64_Root_N-)+(IR-64_Shoot_N-)] vs [(N-22_Root_N-)+(N-22_Shoot_N-)]	4.6431e-06	-3.69684	down-regulated
Os03g0164100	[(IR-64_Root_N-)+(IR-64_Shoot_N-)] vs [(N-22_Root_N-)+(N-22_Shoot_N-)]	4.77171e-06	-6.21104	down-regulated
Os02g0731900	[(IR-64_Root_N-)+(IR-64_Shoot_N-)] vs [(N-22_Root_N-)+(N-22_Shoot_N-)]	4.99523e-06	2.59469	up-regulated
Os06g0275800	[(IR-64_Root_N-)+(IR-64_Shoot_N-)] vs [(N-22_Root_N-)+(N-22_Shoot_N-)]	4.99523e-06	1.87366	up-regulated
Os06g0347100	[(IR-64_Root_N-)+(IR-64_Shoot_N-)] vs [(N-22_Root_N-)+(N-22_Shoot_N-)]	5.05968e-06	7.74731	up-regulated
Os04g0196600	[(IR-64_Root_N-)+(IR-64_Shoot_N-)] vs [(N-22_Root_N-)+(N-22_Shoot_N-)]	5.08829e-06	-1.34668	down-regulated
Os04g0439400	[(IR-64_Root_N-)+(IR-64_Shoot_N-)] vs [(N-22_Root_N-)+(N-22_Shoot_N-)]	5.60466e-06	2.97665	up-regulated
Os09g0562700	[(IR-64_Root_N-)+(IR-64_Shoot_N-)] vs [(N-22_Root_N-)+(N-22_Shoot_N-)]	5.60466e-06	2.32709	up-regulated
Os02g0597800	[(IR-64_Root_N-)+(IR-64_Shoot_N-)] vs [(N-22_Root_N-)+(N-22_Shoot_N-)]	5.65336e-06	-1.32231	down-regulated
Os11g0664400	[(IR-64_Root_N-)+(IR-64_Shoot_N-)] vs [(N-22_Root_N-)+(N-22_Shoot_N-)]	5.94777e-06	-3.50176	down-regulated
Os02g0597300	[(IR-64_Root_N-)+(IR-64_Shoot_N-)] vs [(N-22_Root_N-)+(N-22_Shoot_N-)]	5.97874e-06	5.63254	up-regulated
Os01g0710700	[(IR-64_Root_N-)+(IR-64_Shoot_N-)] vs [(N-22_Root_N-)+(N-22_Shoot_N-)]	6.04524e-06	2.58979	up-regulated
Os06g0505700	[(IR-64_Root_N-)+(IR-64_Shoot_N-)] vs [(N-22_Root_N-)+(N-22_Shoot_N-)]	6.08913e-06	-5.74586	down-regulated
Os01g0892600	[(IR-64_Root_N-)+(IR-64_Shoot_N-)] vs [(N-22_Root_N-)+(N-22_Shoot_N-)]	6.24317e-06	3.61502	up-regulated
Os07g0556500	[(IR-64_Root_N-)+(IR-64_Shoot_N-)] vs [(N-22_Root_N-)+(N-22_Shoot_N-)]	6.24317e-06	5.3466	up-regulated
Os06g0329300	[(IR-64_Root_N-)+(IR-64_Shoot_N-)] vs [(N-22_Root_N-)+(N-22_Shoot_N-)]	6.4792e-06	-2.80098	down-regulated
Os09g0567900	[(IR-64_Root_N-)+(IR-64_Shoot_N-)] vs [(N-22_Root_N-)+(N-22_Shoot_N-)]	6.5831e-06	2.50686	up-regulated
Os01g0728400	[(IR-64_Root_N-)+(IR-64_Shoot_N-)] vs [(N-22_Root_N-)+(N-22_Shoot_N-)]	6.85606e-06	5.39703	up-regulated
Os11g0576975	[(IR-64_Root_N-)+(IR-64_Shoot_N-)] vs [(N-22_Root_N-)+(N-22_Shoot_N-)]	6.88618e-06	-4.86012	down-regulated
Os09g0524500	[(IR-64_Root_N-)+(IR-64_Shoot_N-)] vs [(N-22_Root_N-)+(N-22_Shoot_N-)]	7.04543e-06	-1.38883	down-regulated
Os10g0156300	[(IR-64_Root_N-)+(IR-64_Shoot_N-)] vs [(N-22_Root_N-)+(N-22_Shoot_N-)]	7.49625e-06	-4.83031	down-regulated
Os11g0550500	[(IR-64_Root_N-)+(IR-64_Shoot_N-)] vs [(N-22_Root_N-)+(N-22_Shoot_N-)]	7.5131e-06	4.8395	up-regulated
Os06g0566700	[(IR-64_Root_N-)+(IR-64_Shoot_N-)] vs [(N-22_Root_N-)+(N-22_Shoot_N-)]	7.65862e-06	6.52186	up-regulated
Os01g0359400	[(IR-64_Root_N-)+(IR-64_Shoot_N-)] vs [(N-22_Root_N-)+(N-22_Shoot_N-)]	7.82937e-06	4.88413	up-regulated
Os06g0134800	[(IR-64_Root_N-)+(IR-64_Shoot_N-)] vs [(N-22_Root_N-)+(N-22_Shoot_N-)]	7.82937e-06	-1.82649	down-regulated
Os11g0585900	[(IR-64_Root_N-)+(IR-64_Shoot_N-)] vs [(N-22_Root_N-)+(N-22_Shoot_N-)]	8.36646e-06	1.54971	up-regulated
Os03g0588600	[(IR-64_Root_N-)+(IR-64_Shoot_N-)] vs [(N-22_Root_N-)+(N-22_Shoot_N-)]	8.3746e-06	3.07207	up-regulated
Os05g0463600	[(IR-64_Root_N-)+(IR-64_Shoot_N-)] vs [(N-22_Root_N-)+(N-22_Shoot_N-)]	8.38844e-06	-1.35972	down-regulated
Os04g0116200	[(IR-64_Root_N-)+(IR-64_Shoot_N-)] vs [(N-22_Root_N-)+(N-22_Shoot_N-)]	8.47595e-06	3.1547	up-regulated
Os11g0503400	[(IR-64_Root_N-)+(IR-64_Shoot_N-)] vs [(N-22_Root_N-)+(N-22_Shoot_N-)]	8.47595e-06	-5.12336	down-regulated
Os03g0818300	[(IR-64_Root_N-)+(IR-64_Shoot_N-)] vs [(N-22_Root_N-)+(N-22_Shoot_N-)]	8.65161e-06	1.3837	up-regulated
Os07g0546600	[(IR-64_Root_N-)+(IR-64_Shoot_N-)] vs [(N-22_Root_N-)+(N-22_Shoot_N-)]	8.80725e-06	2.45083	up-regulated
Os06g0539250	[(IR-64_Root_N-)+(IR-64_Shoot_N-)] vs [(N-22_Root_N-)+(N-22_Shoot_N-)]	8.92731e-06	-4.20398	down-regulated
Os08g0377400	[(IR-64_Root_N-)+(IR-64_Shoot_N-)] vs [(N-22_Root_N-)+(N-22_Shoot_N-)]	8.92731e-06	-2.38597	down-regulated
Os05g0360900	[(IR-64_Root_N-)+(IR-64_Shoot_N-)] vs [(N-22_Root_N-)+(N-22_Shoot_N-)]	9.00545e-06	3.54111	up-regulated
Os01g0341200	[(IR-64_Root_N-)+(IR-64_Shoot_N-)] vs [(N-22_Root_N-)+(N-22_Shoot_N-)]	9.16223e-06	6.42883	up-regulated
Os01g0961600	[(IR-64_Root_N-)+(IR-64_Shoot_N-)] vs [(N-22_Root_N-)+(N-22_Shoot_N-)]	9.16223e-06	4.96525	up-regulated
Os11g0570000	[(IR-64_Root_N-)+(IR-64_Shoot_N-)] vs [(N-22_Root_N-)+(N-22_Shoot_N-)]	9.16223e-06	4.76902	up-regulated
Os01g0571700	[(IR-64_Root_N-)+(IR-64_Shoot_N-)] vs [(N-22_Root_N-)+(N-22_Shoot_N-)]	9.22479e-06	2.40208	up-regulated
Os04g0277400	[(IR-64_Root_N-)+(IR-64_Shoot_N-)] vs [(N-22_Root_N-)+(N-22_Shoot_N-)]	9.24162e-06	2.14138	up-regulated
Os06g0492700	[(IR-64_Root_N-)+(IR-64_Shoot_N-)] vs [(N-22_Root_N-)+(N-22_Shoot_N-)]	9.24162e-06	-5.63269	down-regulated
Os01g0341000	[(IR-64_Root_N-)+(IR-64_Shoot_N-)] vs [(N-22_Root_N-)+(N-22_Shoot_N-)]	9.33122e-06	8.21457	up-regulated
Os06g0579100	[(IR-64_Root_N-)+(IR-64_Shoot_N-)] vs [(N-22_Root_N-)+(N-22_Shoot_N-)]	9.40267e-06	4.07869	up-regulated
Os03g0787600	[(IR-64_Root_N-)+(IR-64_Shoot_N-)] vs [(N-22_Root_N-)+(N-22_Shoot_N-)]	9.85849e-06	-1.93475	down-regulated
Os06g0699301	[(IR-64_Root_N-)+(IR-64_Shoot_N-)] vs [(N-22_Root_N-)+(N-22_Shoot_N-)]	9.85849e-06	-5.25772	down-regulated
Os06g0606250	[(IR-64_Root_N-)+(IR-64_Shoot_N-)] vs [(N-22_Root_N-)+(N-22_Shoot_N-)]	1.12366e-05	5.71753	up-regulated
Os06g0712700	[(IR-64_Root_N-)+(IR-64_Shoot_N-)] vs [(N-22_Root_N-)+(N-22_Shoot_N-)]	1.16145e-05	2.79382	up-regulated
Os11g0226933	[(IR-64_Root_N-)+(IR-64_Shoot_N-)] vs [(N-22_Root_N-)+(N-22_Shoot_N-)]	1.16145e-05	-4.2054	down-regulated
Os12g0573900	[(IR-64_Root_N-)+(IR-64_Shoot_N-)] vs [(N-22_Root_N-)+(N-22_Shoot_N-)]	1.16145e-05	-4.47367	down-regulated
Os04g0565750	[(IR-64_Root_N-)+(IR-64_Shoot_N-)] vs [(N-22_Root_N-)+(N-22_Shoot_N-)]	1.19927e-05	9.02341	up-regulated
Os01g0959750	[(IR-64_Root_N-)+(IR-64_Shoot_N-)] vs [(N-22_Root_N-)+(N-22_Shoot_N-)]	1.21732e-05	-3.15281	down-regulated
Os06g0116933	[(IR-64_Root_N-)+(IR-64_Shoot_N-)] vs [(N-22_Root_N-)+(N-22_Shoot_N-)]	1.21732e-05	7.51291	up-regulated
Os12g0511400	[(IR-64_Root_N-)+(IR-64_Shoot_N-)] vs [(N-22_Root_N-)+(N-22_Shoot_N-)]	1.21732e-05	5.89535	up-regulated
Os06g0674000	[(IR-64_Root_N-)+(IR-64_Shoot_N-)] vs [(N-22_Root_N-)+(N-22_Shoot_N-)]	1.23091e-05	-2.66032	down-regulated
Os10g0345100	[(IR-64_Root_N-)+(IR-64_Shoot_N-)] vs [(N-22_Root_N-)+(N-22_Shoot_N-)]	1.23091e-05	1.91679	up-regulated
Os11g0655000	[(IR-64_Root_N-)+(IR-64_Shoot_N-)] vs [(N-22_Root_N-)+(N-22_Shoot_N-)]	1.23091e-05	5.78196	up-regulated
Os03g0700700	[(IR-64_Root_N-)+(IR-64_Shoot_N-)] vs [(N-22_Root_N-)+(N-22_Shoot_N-)]	1.24706e-05	1.10747	up-regulated
Os06g0322400	[(IR-64_Root_N-)+(IR-64_Shoot_N-)] vs [(N-22_Root_N-)+(N-22_Shoot_N-)]	1.27158e-05	3.09864	up-regulated
Os07g0112100	[(IR-64_Root_N-)+(IR-64_Shoot_N-)] vs [(N-22_Root_N-)+(N-22_Shoot_N-)]	1.30128e-05	3.21392	up-regulated
Os08g0409900	[(IR-64_Root_N-)+(IR-64_Shoot_N-)] vs [(N-22_Root_N-)+(N-22_Shoot_N-)]	1.31129e-05	-5.54588	down-regulated
Os03g0390900	[(IR-64_Root_N-)+(IR-64_Shoot_N-)] vs [(N-22_Root_N-)+(N-22_Shoot_N-)]	1.35668e-05	-4.6041	down-regulated
Os12g0607400	[(IR-64_Root_N-)+(IR-64_Shoot_N-)] vs [(N-22_Root_N-)+(N-22_Shoot_N-)]	1.39752e-05	5.19067	up-regulated
Os05g0240200	[(IR-64_Root_N-)+(IR-64_Shoot_N-)] vs [(N-22_Root_N-)+(N-22_Shoot_N-)]	1.39909e-05	2.39425	up-regulated
Os08g0411000	[(IR-64_Root_N-)+(IR-64_Shoot_N-)] vs [(N-22_Root_N-)+(N-22_Shoot_N-)]	1.39909e-05	-3.34692	down-regulated
Os07g0580800	[(IR-64_Root_N-)+(IR-64_Shoot_N-)] vs [(N-22_Root_N-)+(N-22_Shoot_N-)]	1.40137e-05	-1.80579	down-regulated
Os07g0694300	[(IR-64_Root_N-)+(IR-64_Shoot_N-)] vs [(N-22_Root_N-)+(N-22_Shoot_N-)]	1.41017e-05	-1.39859	down-regulated
Os06g0501900	[(IR-64_Root_N-)+(IR-64_Shoot_N-)] vs [(N-22_Root_N-)+(N-22_Shoot_N-)]	1.41026e-05	2.63929	up-regulated
Os10g0392500	[(IR-64_Root_N-)+(IR-64_Shoot_N-)] vs [(N-22_Root_N-)+(N-22_Shoot_N-)]	1.41026e-05	2.16627	up-regulated
Os12g0508400	[(IR-64_Root_N-)+(IR-64_Shoot_N-)] vs [(N-22_Root_N-)+(N-22_Shoot_N-)]	1.41026e-05	-2.44629	down-regulated
Os04g0269900	[(IR-64_Root_N-)+(IR-64_Shoot_N-)] vs [(N-22_Root_N-)+(N-22_Shoot_N-)]	1.46875e-05	4.92288	up-regulated
Os02g0595400	[(IR-64_Root_N-)+(IR-64_Shoot_N-)] vs [(N-22_Root_N-)+(N-22_Shoot_N-)]	1.55933e-05	1.40349	up-regulated
Os01g0740700	[(IR-64_Root_N-)+(IR-64_Shoot_N-)] vs [(N-22_Root_N-)+(N-22_Shoot_N-)]	1.59057e-05	2.5854	up-regulated
Os11g0678000	[(IR-64_Root_N-)+(IR-64_Shoot_N-)] vs [(N-22_Root_N-)+(N-22_Shoot_N-)]	1.67041e-05	-2.17623	down-regulated
Os11g0693900	[(IR-64_Root_N-)+(IR-64_Shoot_N-)] vs [(N-22_Root_N-)+(N-22_Shoot_N-)]	1.67041e-05	4.0765	up-regulated
Os03g0847500	[(IR-64_Root_N-)+(IR-64_Shoot_N-)] vs [(N-22_Root_N-)+(N-22_Shoot_N-)]	1.67972e-05	-2.56044	down-regulated
Os12g0477050	[(IR-64_Root_N-)+(IR-64_Shoot_N-)] vs [(N-22_Root_N-)+(N-22_Shoot_N-)]	1.68158e-05	-4.1746	down-regulated
Os11g0505300	[(IR-64_Root_N-)+(IR-64_Shoot_N-)] vs [(N-22_Root_N-)+(N-22_Shoot_N-)]	1.70362e-05	6.46099	up-regulated
Os01g0283100	[(IR-64_Root_N-)+(IR-64_Shoot_N-)] vs [(N-22_Root_N-)+(N-22_Shoot_N-)]	1.7163e-05	-1.04223	down-regulated
Os07g0522600	[(IR-64_Root_N-)+(IR-64_Shoot_N-)] vs [(N-22_Root_N-)+(N-22_Shoot_N-)]	1.74121e-05	-2.07171	down-regulated
Os01g0121000	[(IR-64_Root_N-)+(IR-64_Shoot_N-)] vs [(N-22_Root_N-)+(N-22_Shoot_N-)]	1.79759e-05	1.63082	up-regulated
Os11g0146800	[(IR-64_Root_N-)+(IR-64_Shoot_N-)] vs [(N-22_Root_N-)+(N-22_Shoot_N-)]	1.8208e-05	3.43569	up-regulated
Os04g0219000	[(IR-64_Root_N-)+(IR-64_Shoot_N-)] vs [(N-22_Root_N-)+(N-22_Shoot_N-)]	1.82511e-05	5.67202	up-regulated
Os06g0490200	[(IR-64_Root_N-)+(IR-64_Shoot_N-)] vs [(N-22_Root_N-)+(N-22_Shoot_N-)]	1.82511e-05	-2.09034	down-regulated
Os01g0114600	[(IR-64_Root_N-)+(IR-64_Shoot_N-)] vs [(N-22_Root_N-)+(N-22_Shoot_N-)]	1.86781e-05	3.68161	up-regulated
Os01g0538000	[(IR-64_Root_N-)+(IR-64_Shoot_N-)] vs [(N-22_Root_N-)+(N-22_Shoot_N-)]	1.87163e-05	6.78403	up-regulated
Os01g0578500	[(IR-64_Root_N-)+(IR-64_Shoot_N-)] vs [(N-22_Root_N-)+(N-22_Shoot_N-)]	1.87278e-05	3.02189	up-regulated
Os03g0843100	[(IR-64_Root_N-)+(IR-64_Shoot_N-)] vs [(N-22_Root_N-)+(N-22_Shoot_N-)]	1.90733e-05	-1.91454	down-regulated
Os01g0875400	[(IR-64_Root_N-)+(IR-64_Shoot_N-)] vs [(N-22_Root_N-)+(N-22_Shoot_N-)]	1.97212e-05	-1.25825	down-regulated
Os01g0302100	[(IR-64_Root_N-)+(IR-64_Shoot_N-)] vs [(N-22_Root_N-)+(N-22_Shoot_N-)]	1.9745e-05	-4.6961	down-regulated
Os12g0611000	[(IR-64_Root_N-)+(IR-64_Shoot_N-)] vs [(N-22_Root_N-)+(N-22_Shoot_N-)]	1.98176e-05	2.18022	up-regulated
Os10g0370800	[(IR-64_Root_N-)+(IR-64_Shoot_N-)] vs [(N-22_Root_N-)+(N-22_Shoot_N-)]	1.99942e-05	4.06025	up-regulated
Os05g0443900	[(IR-64_Root_N-)+(IR-64_Shoot_N-)] vs [(N-22_Root_N-)+(N-22_Shoot_N-)]	2.0097e-05	-3.46947	down-regulated
Os07g0195300	[(IR-64_Root_N-)+(IR-64_Shoot_N-)] vs [(N-22_Root_N-)+(N-22_Shoot_N-)]	2.05668e-05	2.3003	up-regulated
Os12g0248600	[(IR-64_Root_N-)+(IR-64_Shoot_N-)] vs [(N-22_Root_N-)+(N-22_Shoot_N-)]	2.08996e-05	5.01565	up-regulated
Os10g0322300	[(IR-64_Root_N-)+(IR-64_Shoot_N-)] vs [(N-22_Root_N-)+(N-22_Shoot_N-)]	2.12314e-05	-4.66698	down-regulated
Os06g0330100	[(IR-64_Root_N-)+(IR-64_Shoot_N-)] vs [(N-22_Root_N-)+(N-22_Shoot_N-)]	2.14312e-05	4.76336	up-regulated
Os01g0776300	[(IR-64_Root_N-)+(IR-64_Shoot_N-)] vs [(N-22_Root_N-)+(N-22_Shoot_N-)]	2.14507e-05	5.01013	up-regulated
Os07g0576500	[(IR-64_Root_N-)+(IR-64_Shoot_N-)] vs [(N-22_Root_N-)+(N-22_Shoot_N-)]	2.14507e-05	1.82417	up-regulated
Os05g0372900	[(IR-64_Root_N-)+(IR-64_Shoot_N-)] vs [(N-22_Root_N-)+(N-22_Shoot_N-)]	2.19821e-05	-3.79286	down-regulated
Os10g0124100	[(IR-64_Root_N-)+(IR-64_Shoot_N-)] vs [(N-22_Root_N-)+(N-22_Shoot_N-)]	2.20953e-05	-1.27132	down-regulated
Os12g0552500	[(IR-64_Root_N-)+(IR-64_Shoot_N-)] vs [(N-22_Root_N-)+(N-22_Shoot_N-)]	2.25626e-05	-1.61869	down-regulated
Os01g0946200	[(IR-64_Root_N-)+(IR-64_Shoot_N-)] vs [(N-22_Root_N-)+(N-22_Shoot_N-)]	2.27889e-05	1.68769	up-regulated
Os12g0264500	[(IR-64_Root_N-)+(IR-64_Shoot_N-)] vs [(N-22_Root_N-)+(N-22_Shoot_N-)]	2.27889e-05	1.59945	up-regulated
Os11g0194800	[(IR-64_Root_N-)+(IR-64_Shoot_N-)] vs [(N-22_Root_N-)+(N-22_Shoot_N-)]	2.3005e-05	-3.51717	down-regulated
Os07g0557400	[(IR-64_Root_N-)+(IR-64_Shoot_N-)] vs [(N-22_Root_N-)+(N-22_Shoot_N-)]	2.39502e-05	-2.23791	down-regulated
Os07g0572100	[(IR-64_Root_N-)+(IR-64_Shoot_N-)] vs [(N-22_Root_N-)+(N-22_Shoot_N-)]	2.41864e-05	-1.31758	down-regulated
Os05g0403300	[(IR-64_Root_N-)+(IR-64_Shoot_N-)] vs [(N-22_Root_N-)+(N-22_Shoot_N-)]	2.43728e-05	3.1812	up-regulated
Os11g0669100	[(IR-64_Root_N-)+(IR-64_Shoot_N-)] vs [(N-22_Root_N-)+(N-22_Shoot_N-)]	2.43782e-05	-2.69224	down-regulated
Os01g0104900	[(IR-64_Root_N-)+(IR-64_Shoot_N-)] vs [(N-22_Root_N-)+(N-22_Shoot_N-)]	2.46393e-05	1.84474	up-regulated
Os07g0600300	[(IR-64_Root_N-)+(IR-64_Shoot_N-)] vs [(N-22_Root_N-)+(N-22_Shoot_N-)]	2.46393e-05	1.39539	up-regulated
Os11g0562100	[(IR-64_Root_N-)+(IR-64_Shoot_N-)] vs [(N-22_Root_N-)+(N-22_Shoot_N-)]	2.46646e-05	-5.72738	down-regulated
Os11g0173600	[(IR-64_Root_N-)+(IR-64_Shoot_N-)] vs [(N-22_Root_N-)+(N-22_Shoot_N-)]	2.50299e-05	-2.69718	down-regulated
Os07g0570550	[(IR-64_Root_N-)+(IR-64_Shoot_N-)] vs [(N-22_Root_N-)+(N-22_Shoot_N-)]	2.55606e-05	-1.45789	down-regulated
Os02g0146900	[(IR-64_Root_N-)+(IR-64_Shoot_N-)] vs [(N-22_Root_N-)+(N-22_Shoot_N-)]	2.57133e-05	1.66594	up-regulated
Os04g0204400	[(IR-64_Root_N-)+(IR-64_Shoot_N-)] vs [(N-22_Root_N-)+(N-22_Shoot_N-)]	2.58274e-05	-1.51078	down-regulated
Os01g0771300	[(IR-64_Root_N-)+(IR-64_Shoot_N-)] vs [(N-22_Root_N-)+(N-22_Shoot_N-)]	2.59491e-05	-2.67673	down-regulated
Os06g0580100	[(IR-64_Root_N-)+(IR-64_Shoot_N-)] vs [(N-22_Root_N-)+(N-22_Shoot_N-)]	2.67283e-05	3.24836	up-regulated
Os01g0520340	[(IR-64_Root_N-)+(IR-64_Shoot_N-)] vs [(N-22_Root_N-)+(N-22_Shoot_N-)]	2.6729e-05	3.18305	up-regulated
Os01g0824900	[(IR-64_Root_N-)+(IR-64_Shoot_N-)] vs [(N-22_Root_N-)+(N-22_Shoot_N-)]	2.67729e-05	-2.62145	down-regulated
Os05g0467600	[(IR-64_Root_N-)+(IR-64_Shoot_N-)] vs [(N-22_Root_N-)+(N-22_Shoot_N-)]	2.67729e-05	-3.27272	down-regulated
Os08g0379300	[(IR-64_Root_N-)+(IR-64_Shoot_N-)] vs [(N-22_Root_N-)+(N-22_Shoot_N-)]	2.67729e-05	-1.70384	down-regulated
Os07g0174200	[(IR-64_Root_N-)+(IR-64_Shoot_N-)] vs [(N-22_Root_N-)+(N-22_Shoot_N-)]	2.74306e-05	-3.89687	down-regulated
Os01g0150950	[(IR-64_Root_N-)+(IR-64_Shoot_N-)] vs [(N-22_Root_N-)+(N-22_Shoot_N-)]	2.92313e-05	4.53029	up-regulated
Os10g0214400	[(IR-64_Root_N-)+(IR-64_Shoot_N-)] vs [(N-22_Root_N-)+(N-22_Shoot_N-)]	3.00781e-05	-1.12689	down-regulated
Os08g0499300	[(IR-64_Root_N-)+(IR-64_Shoot_N-)] vs [(N-22_Root_N-)+(N-22_Shoot_N-)]	3.02387e-05	-1.7202	down-regulated
Os12g0166700	[(IR-64_Root_N-)+(IR-64_Shoot_N-)] vs [(N-22_Root_N-)+(N-22_Shoot_N-)]	3.04107e-05	6.4861	up-regulated
Os10g0378100	[(IR-64_Root_N-)+(IR-64_Shoot_N-)] vs [(N-22_Root_N-)+(N-22_Shoot_N-)]	3.14298e-05	4.18727	up-regulated
Os06g0230400	[(IR-64_Root_N-)+(IR-64_Shoot_N-)] vs [(N-22_Root_N-)+(N-22_Shoot_N-)]	3.16839e-05	4.805	up-regulated
Os02g0118900	[(IR-64_Root_N-)+(IR-64_Shoot_N-)] vs [(N-22_Root_N-)+(N-22_Shoot_N-)]	3.17345e-05	-3.86994	down-regulated
Os07g0543500	[(IR-64_Root_N-)+(IR-64_Shoot_N-)] vs [(N-22_Root_N-)+(N-22_Shoot_N-)]	3.36983e-05	3.43807	up-regulated
Os01g0838100	[(IR-64_Root_N-)+(IR-64_Shoot_N-)] vs [(N-22_Root_N-)+(N-22_Shoot_N-)]	3.52347e-05	5.5334	up-regulated
Os02g0154200	[(IR-64_Root_N-)+(IR-64_Shoot_N-)] vs [(N-22_Root_N-)+(N-22_Shoot_N-)]	3.53095e-05	-4.54397	down-regulated
Os03g0785100	[(IR-64_Root_N-)+(IR-64_Shoot_N-)] vs [(N-22_Root_N-)+(N-22_Shoot_N-)]	3.59307e-05	8.98024	up-regulated
Os01g0681600	[(IR-64_Root_N-)+(IR-64_Shoot_N-)] vs [(N-22_Root_N-)+(N-22_Shoot_N-)]	3.64656e-05	1.00804	up-regulated
Os02g0104100	[(IR-64_Root_N-)+(IR-64_Shoot_N-)] vs [(N-22_Root_N-)+(N-22_Shoot_N-)]	3.68986e-05	-1.85389	down-regulated
Os12g0263800	[(IR-64_Root_N-)+(IR-64_Shoot_N-)] vs [(N-22_Root_N-)+(N-22_Shoot_N-)]	3.68986e-05	3.37657	up-regulated
Os01g0165800	[(IR-64_Root_N-)+(IR-64_Shoot_N-)] vs [(N-22_Root_N-)+(N-22_Shoot_N-)]	3.70702e-05	2.06145	up-regulated
Os05g0392100	[(IR-64_Root_N-)+(IR-64_Shoot_N-)] vs [(N-22_Root_N-)+(N-22_Shoot_N-)]	3.71657e-05	1.60879	up-regulated
Os05g0510600	[(IR-64_Root_N-)+(IR-64_Shoot_N-)] vs [(N-22_Root_N-)+(N-22_Shoot_N-)]	3.87289e-05	2.81167	up-regulated
Os03g0654800	[(IR-64_Root_N-)+(IR-64_Shoot_N-)] vs [(N-22_Root_N-)+(N-22_Shoot_N-)]	3.88855e-05	3.29583	up-regulated
Os04g0627200	[(IR-64_Root_N-)+(IR-64_Shoot_N-)] vs [(N-22_Root_N-)+(N-22_Shoot_N-)]	3.89657e-05	-1.22708	down-regulated
Os01g0106300	[(IR-64_Root_N-)+(IR-64_Shoot_N-)] vs [(N-22_Root_N-)+(N-22_Shoot_N-)]	4.0019e-05	3.96781	up-regulated
Os03g0839200	[(IR-64_Root_N-)+(IR-64_Shoot_N-)] vs [(N-22_Root_N-)+(N-22_Shoot_N-)]	4.0019e-05	-1.42028	down-regulated
Os04g0606200	[(IR-64_Root_N-)+(IR-64_Shoot_N-)] vs [(N-22_Root_N-)+(N-22_Shoot_N-)]	4.07805e-05	1.61582	up-regulated
Os12g0460800	[(IR-64_Root_N-)+(IR-64_Shoot_N-)] vs [(N-22_Root_N-)+(N-22_Shoot_N-)]	4.13415e-05	1.16824	up-regulated
Os11g0246200	[(IR-64_Root_N-)+(IR-64_Shoot_N-)] vs [(N-22_Root_N-)+(N-22_Shoot_N-)]	4.19474e-05	1.42419	up-regulated
Os01g0257100	[(IR-64_Root_N-)+(IR-64_Shoot_N-)] vs [(N-22_Root_N-)+(N-22_Shoot_N-)]	4.19716e-05	2.02603	up-regulated
Os05g0427100	[(IR-64_Root_N-)+(IR-64_Shoot_N-)] vs [(N-22_Root_N-)+(N-22_Shoot_N-)]	4.1977e-05	-1.23639	down-regulated
Os07g0439000	[(IR-64_Root_N-)+(IR-64_Shoot_N-)] vs [(N-22_Root_N-)+(N-22_Shoot_N-)]	4.29475e-05	2.98712	up-regulated
Os03g0807400	[(IR-64_Root_N-)+(IR-64_Shoot_N-)] vs [(N-22_Root_N-)+(N-22_Shoot_N-)]	4.34395e-05	-1.99653	down-regulated
Os06g0334600	[(IR-64_Root_N-)+(IR-64_Shoot_N-)] vs [(N-22_Root_N-)+(N-22_Shoot_N-)]	4.44554e-05	-2.12648	down-regulated
Os03g0333800	[(IR-64_Root_N-)+(IR-64_Shoot_N-)] vs [(N-22_Root_N-)+(N-22_Shoot_N-)]	4.44574e-05	-1.89231	down-regulated
Os08g0376900	[(IR-64_Root_N-)+(IR-64_Shoot_N-)] vs [(N-22_Root_N-)+(N-22_Shoot_N-)]	4.44748e-05	-1.97009	down-regulated
Os07g0660100	[(IR-64_Root_N-)+(IR-64_Shoot_N-)] vs [(N-22_Root_N-)+(N-22_Shoot_N-)]	4.55775e-05	-2.07818	down-regulated
Os01g0164400	[(IR-64_Root_N-)+(IR-64_Shoot_N-)] vs [(N-22_Root_N-)+(N-22_Shoot_N-)]	4.64999e-05	1.94177	up-regulated
Os12g0129700	[(IR-64_Root_N-)+(IR-64_Shoot_N-)] vs [(N-22_Root_N-)+(N-22_Shoot_N-)]	4.6509e-05	4.68817	up-regulated
Os07g0486500	[(IR-64_Root_N-)+(IR-64_Shoot_N-)] vs [(N-22_Root_N-)+(N-22_Shoot_N-)]	4.67119e-05	1.56364	up-regulated
Os03g0656201	[(IR-64_Root_N-)+(IR-64_Shoot_N-)] vs [(N-22_Root_N-)+(N-22_Shoot_N-)]	4.73302e-05	3.14171	up-regulated
Os07g0118800	[(IR-64_Root_N-)+(IR-64_Shoot_N-)] vs [(N-22_Root_N-)+(N-22_Shoot_N-)]	4.73569e-05	-1.27173	down-regulated
Os01g0256600	[(IR-64_Root_N-)+(IR-64_Shoot_N-)] vs [(N-22_Root_N-)+(N-22_Shoot_N-)]	4.75226e-05	3.66406	up-regulated
Os02g0621300	[(IR-64_Root_N-)+(IR-64_Shoot_N-)] vs [(N-22_Root_N-)+(N-22_Shoot_N-)]	4.85315e-05	3.27909	up-regulated
Os01g0291500	[(IR-64_Root_N-)+(IR-64_Shoot_N-)] vs [(N-22_Root_N-)+(N-22_Shoot_N-)]	4.88157e-05	1.16282	up-regulated
Os07g0215200	[(IR-64_Root_N-)+(IR-64_Shoot_N-)] vs [(N-22_Root_N-)+(N-22_Shoot_N-)]	4.88157e-05	1.55715	up-regulated
Os04g0451100	[(IR-64_Root_N-)+(IR-64_Shoot_N-)] vs [(N-22_Root_N-)+(N-22_Shoot_N-)]	4.97982e-05	-1.13551	down-regulated
Os01g0228400	[(IR-64_Root_N-)+(IR-64_Shoot_N-)] vs [(N-22_Root_N-)+(N-22_Shoot_N-)]	4.98026e-05	2.31268	up-regulated
Os11g0425800	[(IR-64_Root_N-)+(IR-64_Shoot_N-)] vs [(N-22_Root_N-)+(N-22_Shoot_N-)]	4.98026e-05	1.4223	up-regulated
Os12g0273300	[(IR-64_Root_N-)+(IR-64_Shoot_N-)] vs [(N-22_Root_N-)+(N-22_Shoot_N-)]	4.98026e-05	2.93938	up-regulated
Os03g0823301	[(IR-64_Root_N-)+(IR-64_Shoot_N-)] vs [(N-22_Root_N-)+(N-22_Shoot_N-)]	5.09638e-05	-4.22992	down-regulated
Os10g0415400	[(IR-64_Root_N-)+(IR-64_Shoot_N-)] vs [(N-22_Root_N-)+(N-22_Shoot_N-)]	5.12221e-05	1.32742	up-regulated
Os06g0246000	[(IR-64_Root_N-)+(IR-64_Shoot_N-)] vs [(N-22_Root_N-)+(N-22_Shoot_N-)]	5.21275e-05	1.14142	up-regulated
Os04g0577800	[(IR-64_Root_N-)+(IR-64_Shoot_N-)] vs [(N-22_Root_N-)+(N-22_Shoot_N-)]	5.2407e-05	2.17047	up-regulated
Os07g0569600	[(IR-64_Root_N-)+(IR-64_Shoot_N-)] vs [(N-22_Root_N-)+(N-22_Shoot_N-)]	5.29659e-05	-1.73057	down-regulated
Os07g0569100	[(IR-64_Root_N-)+(IR-64_Shoot_N-)] vs [(N-22_Root_N-)+(N-22_Shoot_N-)]	5.31285e-05	1.11112	up-regulated
Os01g0120300	[(IR-64_Root_N-)+(IR-64_Shoot_N-)] vs [(N-22_Root_N-)+(N-22_Shoot_N-)]	5.37783e-05	-1.98419	down-regulated
Os03g0659900	[(IR-64_Root_N-)+(IR-64_Shoot_N-)] vs [(N-22_Root_N-)+(N-22_Shoot_N-)]	5.66698e-05	-1.11182	down-regulated
Os02g0813166	[(IR-64_Root_N-)+(IR-64_Shoot_N-)] vs [(N-22_Root_N-)+(N-22_Shoot_N-)]	5.98847e-05	1.67819	up-regulated
Os05g0406550	[(IR-64_Root_N-)+(IR-64_Shoot_N-)] vs [(N-22_Root_N-)+(N-22_Shoot_N-)]	6.04615e-05	-3.201	down-regulated
Os07g0689900	[(IR-64_Root_N-)+(IR-64_Shoot_N-)] vs [(N-22_Root_N-)+(N-22_Shoot_N-)]	6.04615e-05	-2.39594	down-regulated
Os07g0458700	[(IR-64_Root_N-)+(IR-64_Shoot_N-)] vs [(N-22_Root_N-)+(N-22_Shoot_N-)]	6.0716e-05	1.38581	up-regulated
Os09g0523700	[(IR-64_Root_N-)+(IR-64_Shoot_N-)] vs [(N-22_Root_N-)+(N-22_Shoot_N-)]	6.09114e-05	-5.29005	down-regulated
Os07g0225300	[(IR-64_Root_N-)+(IR-64_Shoot_N-)] vs [(N-22_Root_N-)+(N-22_Shoot_N-)]	6.2501e-05	1.07817	up-regulated
Os11g0490800	[(IR-64_Root_N-)+(IR-64_Shoot_N-)] vs [(N-22_Root_N-)+(N-22_Shoot_N-)]	6.2501e-05	-2.25641	down-regulated
Os11g0640800	[(IR-64_Root_N-)+(IR-64_Shoot_N-)] vs [(N-22_Root_N-)+(N-22_Shoot_N-)]	6.2501e-05	-1.80955	down-regulated
Os03g0374100	[(IR-64_Root_N-)+(IR-64_Shoot_N-)] vs [(N-22_Root_N-)+(N-22_Shoot_N-)]	6.26225e-05	1.04458	up-regulated
Os02g0610400	[(IR-64_Root_N-)+(IR-64_Shoot_N-)] vs [(N-22_Root_N-)+(N-22_Shoot_N-)]	6.26865e-05	-1.16171	down-regulated
Os05g0244700	[(IR-64_Root_N-)+(IR-64_Shoot_N-)] vs [(N-22_Root_N-)+(N-22_Shoot_N-)]	6.32364e-05	-3.39507	down-regulated
Os03g0177900	[(IR-64_Root_N-)+(IR-64_Shoot_N-)] vs [(N-22_Root_N-)+(N-22_Shoot_N-)]	6.49489e-05	-1.0647	down-regulated
Os01g0363600	[(IR-64_Root_N-)+(IR-64_Shoot_N-)] vs [(N-22_Root_N-)+(N-22_Shoot_N-)]	6.65906e-05	2.16899	up-regulated
Os02g0332800	[(IR-64_Root_N-)+(IR-64_Shoot_N-)] vs [(N-22_Root_N-)+(N-22_Shoot_N-)]	6.66063e-05	2.49724	up-regulated
Os04g0103700	[(IR-64_Root_N-)+(IR-64_Shoot_N-)] vs [(N-22_Root_N-)+(N-22_Shoot_N-)]	6.66988e-05	-3.10659	down-regulated
Os02g0592000	[(IR-64_Root_N-)+(IR-64_Shoot_N-)] vs [(N-22_Root_N-)+(N-22_Shoot_N-)]	6.69117e-05	-2.75066	down-regulated
Os08g0518200	[(IR-64_Root_N-)+(IR-64_Shoot_N-)] vs [(N-22_Root_N-)+(N-22_Shoot_N-)]	6.69117e-05	-1.43032	down-regulated
Os02g0709600	[(IR-64_Root_N-)+(IR-64_Shoot_N-)] vs [(N-22_Root_N-)+(N-22_Shoot_N-)]	6.71928e-05	-1.1574	down-regulated
Os03g0126700	[(IR-64_Root_N-)+(IR-64_Shoot_N-)] vs [(N-22_Root_N-)+(N-22_Shoot_N-)]	6.71928e-05	-1.25355	down-regulated
Os06g0273700	[(IR-64_Root_N-)+(IR-64_Shoot_N-)] vs [(N-22_Root_N-)+(N-22_Shoot_N-)]	6.71928e-05	2.5089	up-regulated
Os12g0554000	[(IR-64_Root_N-)+(IR-64_Shoot_N-)] vs [(N-22_Root_N-)+(N-22_Shoot_N-)]	6.71928e-05	-1.07844	down-regulated
Os07g0559700	[(IR-64_Root_N-)+(IR-64_Shoot_N-)] vs [(N-22_Root_N-)+(N-22_Shoot_N-)]	7.21885e-05	1.53945	up-regulated
Os02g0166600	[(IR-64_Root_N-)+(IR-64_Shoot_N-)] vs [(N-22_Root_N-)+(N-22_Shoot_N-)]	7.28375e-05	1.90449	up-regulated
Os07g0176200	[(IR-64_Root_N-)+(IR-64_Shoot_N-)] vs [(N-22_Root_N-)+(N-22_Shoot_N-)]	7.50332e-05	4.41189	up-regulated
Os06g0566500	[(IR-64_Root_N-)+(IR-64_Shoot_N-)] vs [(N-22_Root_N-)+(N-22_Shoot_N-)]	7.55369e-05	1.25379	up-regulated
Os08g0531900	[(IR-64_Root_N-)+(IR-64_Shoot_N-)] vs [(N-22_Root_N-)+(N-22_Shoot_N-)]	7.65501e-05	3.53391	up-regulated
Os05g0429100	[(IR-64_Root_N-)+(IR-64_Shoot_N-)] vs [(N-22_Root_N-)+(N-22_Shoot_N-)]	7.73204e-05	-4.16473	down-regulated
Os06g0258000	[(IR-64_Root_N-)+(IR-64_Shoot_N-)] vs [(N-22_Root_N-)+(N-22_Shoot_N-)]	7.92369e-05	1.6364	up-regulated
Os04g0606000	[(IR-64_Root_N-)+(IR-64_Shoot_N-)] vs [(N-22_Root_N-)+(N-22_Shoot_N-)]	8.35799e-05	2.41559	up-regulated
Os11g0175800	[(IR-64_Root_N-)+(IR-64_Shoot_N-)] vs [(N-22_Root_N-)+(N-22_Shoot_N-)]	8.49094e-05	3.76294	up-regulated
Os11g0282800	[(IR-64_Root_N-)+(IR-64_Shoot_N-)] vs [(N-22_Root_N-)+(N-22_Shoot_N-)]	8.49094e-05	2.5196	up-regulated
Os11g0694100	[(IR-64_Root_N-)+(IR-64_Shoot_N-)] vs [(N-22_Root_N-)+(N-22_Shoot_N-)]	8.49094e-05	4.64713	up-regulated
Os01g0795600	[(IR-64_Root_N-)+(IR-64_Shoot_N-)] vs [(N-22_Root_N-)+(N-22_Shoot_N-)]	8.61097e-05	1.33385	up-regulated
Os08g0391700	[(IR-64_Root_N-)+(IR-64_Shoot_N-)] vs [(N-22_Root_N-)+(N-22_Shoot_N-)]	8.75648e-05	-2.24707	down-regulated
Os02g0589400	[(IR-64_Root_N-)+(IR-64_Shoot_N-)] vs [(N-22_Root_N-)+(N-22_Shoot_N-)]	8.76597e-05	2.10467	up-regulated
Os06g0474200	[(IR-64_Root_N-)+(IR-64_Shoot_N-)] vs [(N-22_Root_N-)+(N-22_Shoot_N-)]	8.76597e-05	-1.09077	down-regulated
Os05g0423701	[(IR-64_Root_N-)+(IR-64_Shoot_N-)] vs [(N-22_Root_N-)+(N-22_Shoot_N-)]	9.20158e-05	-1.7386	down-regulated
Os12g0108350	[(IR-64_Root_N-)+(IR-64_Shoot_N-)] vs [(N-22_Root_N-)+(N-22_Shoot_N-)]	9.23977e-05	-2.6299	down-regulated
Os01g0145600	[(IR-64_Root_N-)+(IR-64_Shoot_N-)] vs [(N-22_Root_N-)+(N-22_Shoot_N-)]	9.25531e-05	-3.19732	down-regulated
Os07g0440700	[(IR-64_Root_N-)+(IR-64_Shoot_N-)] vs [(N-22_Root_N-)+(N-22_Shoot_N-)]	9.25953e-05	6.30141	up-regulated
Os05g0382900	[(IR-64_Root_N-)+(IR-64_Shoot_N-)] vs [(N-22_Root_N-)+(N-22_Shoot_N-)]	9.27285e-05	1.26008	up-regulated
Os06g0697000	[(IR-64_Root_N-)+(IR-64_Shoot_N-)] vs [(N-22_Root_N-)+(N-22_Shoot_N-)]	9.27285e-05	1.5911	up-regulated
Os01g0523401	[(IR-64_Root_N-)+(IR-64_Shoot_N-)] vs [(N-22_Root_N-)+(N-22_Shoot_N-)]	9.27581e-05	-2.47333	down-regulated
Os11g0249000	[(IR-64_Root_N-)+(IR-64_Shoot_N-)] vs [(N-22_Root_N-)+(N-22_Shoot_N-)]	9.27581e-05	2.22853	up-regulated
Os01g0516700	[(IR-64_Root_N-)+(IR-64_Shoot_N-)] vs [(N-22_Root_N-)+(N-22_Shoot_N-)]	9.50778e-05	1.54831	up-regulated
Os11g0636600	[(IR-64_Root_N-)+(IR-64_Shoot_N-)] vs [(N-22_Root_N-)+(N-22_Shoot_N-)]	9.65084e-05	-1.11471	down-regulated
Os05g0208550	[(IR-64_Root_N-)+(IR-64_Shoot_N-)] vs [(N-22_Root_N-)+(N-22_Shoot_N-)]	9.86045e-05	1.07179	up-regulated
Os05g0548300	[(IR-64_Root_N-)+(IR-64_Shoot_N-)] vs [(N-22_Root_N-)+(N-22_Shoot_N-)]	9.87434e-05	1.98614	up-regulated
Os10g0125600	[(IR-64_Root_N-)+(IR-64_Shoot_N-)] vs [(N-22_Root_N-)+(N-22_Shoot_N-)]	0.00010166	-5.17271	down-regulated
Os01g0537250	[(IR-64_Root_N-)+(IR-64_Shoot_N-)] vs [(N-22_Root_N-)+(N-22_Shoot_N-)]	0.000101919	5.8335	up-regulated
Os11g0672300	[(IR-64_Root_N-)+(IR-64_Shoot_N-)] vs [(N-22_Root_N-)+(N-22_Shoot_N-)]	0.000104183	-1.77192	down-regulated
Os04g0607200	[(IR-64_Root_N-)+(IR-64_Shoot_N-)] vs [(N-22_Root_N-)+(N-22_Shoot_N-)]	0.000106597	2.12198	up-regulated
Os04g0576700	[(IR-64_Root_N-)+(IR-64_Shoot_N-)] vs [(N-22_Root_N-)+(N-22_Shoot_N-)]	0.000107839	1.34194	up-regulated
Os05g0295700	[(IR-64_Root_N-)+(IR-64_Shoot_N-)] vs [(N-22_Root_N-)+(N-22_Shoot_N-)]	0.000112044	1.51887	up-regulated
Os01g0733001	[(IR-64_Root_N-)+(IR-64_Shoot_N-)] vs [(N-22_Root_N-)+(N-22_Shoot_N-)]	0.000112679	1.88761	up-regulated
Os12g0556500	[(IR-64_Root_N-)+(IR-64_Shoot_N-)] vs [(N-22_Root_N-)+(N-22_Shoot_N-)]	0.000114182	-1.41907	down-regulated
Os06g0713300	[(IR-64_Root_N-)+(IR-64_Shoot_N-)] vs [(N-22_Root_N-)+(N-22_Shoot_N-)]	0.000114466	-4.56322	down-regulated
Os06g0142350	[(IR-64_Root_N-)+(IR-64_Shoot_N-)] vs [(N-22_Root_N-)+(N-22_Shoot_N-)]	0.000116657	2.61137	up-regulated
Os10g0329900	[(IR-64_Root_N-)+(IR-64_Shoot_N-)] vs [(N-22_Root_N-)+(N-22_Shoot_N-)]	0.000116657	-3.51783	down-regulated
Os06g0687450	[(IR-64_Root_N-)+(IR-64_Shoot_N-)] vs [(N-22_Root_N-)+(N-22_Shoot_N-)]	0.00012061	1.03273	up-regulated
Os01g0580300	[(IR-64_Root_N-)+(IR-64_Shoot_N-)] vs [(N-22_Root_N-)+(N-22_Shoot_N-)]	0.000121444	-2.51647	down-regulated
Os04g0599400	[(IR-64_Root_N-)+(IR-64_Shoot_N-)] vs [(N-22_Root_N-)+(N-22_Shoot_N-)]	0.000123994	1.94022	up-regulated
Os06g0146200	[(IR-64_Root_N-)+(IR-64_Shoot_N-)] vs [(N-22_Root_N-)+(N-22_Shoot_N-)]	0.000123994	-1.28614	down-regulated
Os11g0219400	[(IR-64_Root_N-)+(IR-64_Shoot_N-)] vs [(N-22_Root_N-)+(N-22_Shoot_N-)]	0.000124625	-2.04824	down-regulated
Os05g0537100	[(IR-64_Root_N-)+(IR-64_Shoot_N-)] vs [(N-22_Root_N-)+(N-22_Shoot_N-)]	0.0001258	1.37658	up-regulated
Os04g0196300	[(IR-64_Root_N-)+(IR-64_Shoot_N-)] vs [(N-22_Root_N-)+(N-22_Shoot_N-)]	0.00012593	5.38866	up-regulated
Os07g0490300	[(IR-64_Root_N-)+(IR-64_Shoot_N-)] vs [(N-22_Root_N-)+(N-22_Shoot_N-)]	0.000127308	-1.06392	down-regulated
Os01g0687800	[(IR-64_Root_N-)+(IR-64_Shoot_N-)] vs [(N-22_Root_N-)+(N-22_Shoot_N-)]	0.00012761	1.14042	up-regulated
Os08g0530600	[(IR-64_Root_N-)+(IR-64_Shoot_N-)] vs [(N-22_Root_N-)+(N-22_Shoot_N-)]	0.00012761	-2.57434	down-regulated
Os07g0176300	[(IR-64_Root_N-)+(IR-64_Shoot_N-)] vs [(N-22_Root_N-)+(N-22_Shoot_N-)]	0.00012954	5.61273	up-regulated
Os05g0454500	[(IR-64_Root_N-)+(IR-64_Shoot_N-)] vs [(N-22_Root_N-)+(N-22_Shoot_N-)]	0.000131476	1.6926	up-regulated
Os02g0606200	[(IR-64_Root_N-)+(IR-64_Shoot_N-)] vs [(N-22_Root_N-)+(N-22_Shoot_N-)]	0.000131936	1.85459	up-regulated
Os07g0566150	[(IR-64_Root_N-)+(IR-64_Shoot_N-)] vs [(N-22_Root_N-)+(N-22_Shoot_N-)]	0.000131936	-1.2509	down-regulated
Os05g0361500	[(IR-64_Root_N-)+(IR-64_Shoot_N-)] vs [(N-22_Root_N-)+(N-22_Shoot_N-)]	0.000132591	-1.87258	down-regulated
Os11g0183900	[(IR-64_Root_N-)+(IR-64_Shoot_N-)] vs [(N-22_Root_N-)+(N-22_Shoot_N-)]	0.000133269	-1.34614	down-regulated
Os11g0599200	[(IR-64_Root_N-)+(IR-64_Shoot_N-)] vs [(N-22_Root_N-)+(N-22_Shoot_N-)]	0.000134142	1.0719	up-regulated
Os01g0716300	[(IR-64_Root_N-)+(IR-64_Shoot_N-)] vs [(N-22_Root_N-)+(N-22_Shoot_N-)]	0.000134961	-1.83159	down-regulated
Os03g0393700	[(IR-64_Root_N-)+(IR-64_Shoot_N-)] vs [(N-22_Root_N-)+(N-22_Shoot_N-)]	0.000136022	1.40257	up-regulated
Os03g0775600	[(IR-64_Root_N-)+(IR-64_Shoot_N-)] vs [(N-22_Root_N-)+(N-22_Shoot_N-)]	0.000136022	-1.12094	down-regulated
Os12g0265600	[(IR-64_Root_N-)+(IR-64_Shoot_N-)] vs [(N-22_Root_N-)+(N-22_Shoot_N-)]	0.000136022	-3.94427	down-regulated
Os06g0280900	[(IR-64_Root_N-)+(IR-64_Shoot_N-)] vs [(N-22_Root_N-)+(N-22_Shoot_N-)]	0.000136886	5.32027	up-regulated
Os12g0141500	[(IR-64_Root_N-)+(IR-64_Shoot_N-)] vs [(N-22_Root_N-)+(N-22_Shoot_N-)]	0.000137204	-2.86764	down-regulated
Os04g0128700	[(IR-64_Root_N-)+(IR-64_Shoot_N-)] vs [(N-22_Root_N-)+(N-22_Shoot_N-)]	0.000137299	4.38304	up-regulated
Os07g0569166	[(IR-64_Root_N-)+(IR-64_Shoot_N-)] vs [(N-22_Root_N-)+(N-22_Shoot_N-)]	0.000137621	1.35309	up-regulated
Os06g0189600	[(IR-64_Root_N-)+(IR-64_Shoot_N-)] vs [(N-22_Root_N-)+(N-22_Shoot_N-)]	0.000138348	-2.46484	down-regulated
Os07g0518500	[(IR-64_Root_N-)+(IR-64_Shoot_N-)] vs [(N-22_Root_N-)+(N-22_Shoot_N-)]	0.000138348	-1.78877	down-regulated
Os06g0712800	[(IR-64_Root_N-)+(IR-64_Shoot_N-)] vs [(N-22_Root_N-)+(N-22_Shoot_N-)]	0.000140436	1.49682	up-regulated
Os03g0132200	[(IR-64_Root_N-)+(IR-64_Shoot_N-)] vs [(N-22_Root_N-)+(N-22_Shoot_N-)]	0.000143262	1.26605	up-regulated
Os07g0225100	[(IR-64_Root_N-)+(IR-64_Shoot_N-)] vs [(N-22_Root_N-)+(N-22_Shoot_N-)]	0.000143477	-1.08255	down-regulated
Os01g0141700	[(IR-64_Root_N-)+(IR-64_Shoot_N-)] vs [(N-22_Root_N-)+(N-22_Shoot_N-)]	0.000144207	-1.52798	down-regulated
Os01g0267400	[(IR-64_Root_N-)+(IR-64_Shoot_N-)] vs [(N-22_Root_N-)+(N-22_Shoot_N-)]	0.000144207	-1.31345	down-regulated
Os11g0585100	[(IR-64_Root_N-)+(IR-64_Shoot_N-)] vs [(N-22_Root_N-)+(N-22_Shoot_N-)]	0.000144207	1.35484	up-regulated
Os05g0204600	[(IR-64_Root_N-)+(IR-64_Shoot_N-)] vs [(N-22_Root_N-)+(N-22_Shoot_N-)]	0.000144526	-1.15779	down-regulated
Os12g0638200	[(IR-64_Root_N-)+(IR-64_Shoot_N-)] vs [(N-22_Root_N-)+(N-22_Shoot_N-)]	0.000148511	1.88471	up-regulated
Os10g0198333	[(IR-64_Root_N-)+(IR-64_Shoot_N-)] vs [(N-22_Root_N-)+(N-22_Shoot_N-)]	0.000153478	-3.92024	down-regulated
Os09g0528300	[(IR-64_Root_N-)+(IR-64_Shoot_N-)] vs [(N-22_Root_N-)+(N-22_Shoot_N-)]	0.000154983	-1.1519	down-regulated
Os01g0907200	[(IR-64_Root_N-)+(IR-64_Shoot_N-)] vs [(N-22_Root_N-)+(N-22_Shoot_N-)]	0.000157693	1.15914	up-regulated
Os02g0574100	[(IR-64_Root_N-)+(IR-64_Shoot_N-)] vs [(N-22_Root_N-)+(N-22_Shoot_N-)]	0.000160314	-2.18896	down-regulated
Os11g0686500	[(IR-64_Root_N-)+(IR-64_Shoot_N-)] vs [(N-22_Root_N-)+(N-22_Shoot_N-)]	0.000163225	-3.49495	down-regulated
Os03g0722000	[(IR-64_Root_N-)+(IR-64_Shoot_N-)] vs [(N-22_Root_N-)+(N-22_Shoot_N-)]	0.00016531	-4.17414	down-regulated
Os06g0134400	[(IR-64_Root_N-)+(IR-64_Shoot_N-)] vs [(N-22_Root_N-)+(N-22_Shoot_N-)]	0.00016531	-3.0653	down-regulated
Os02g0710700	[(IR-64_Root_N-)+(IR-64_Shoot_N-)] vs [(N-22_Root_N-)+(N-22_Shoot_N-)]	0.000168237	1.53758	up-regulated
Os04g0434300	[(IR-64_Root_N-)+(IR-64_Shoot_N-)] vs [(N-22_Root_N-)+(N-22_Shoot_N-)]	0.000171032	-1.32291	down-regulated
Os07g0212200	[(IR-64_Root_N-)+(IR-64_Shoot_N-)] vs [(N-22_Root_N-)+(N-22_Shoot_N-)]	0.000172723	2.11356	up-regulated
Os06g0136700	[(IR-64_Root_N-)+(IR-64_Shoot_N-)] vs [(N-22_Root_N-)+(N-22_Shoot_N-)]	0.000173238	-1.11851	down-regulated
Os02g0661000	[(IR-64_Root_N-)+(IR-64_Shoot_N-)] vs [(N-22_Root_N-)+(N-22_Shoot_N-)]	0.000177388	-1.05645	down-regulated
Os01g0111300	[(IR-64_Root_N-)+(IR-64_Shoot_N-)] vs [(N-22_Root_N-)+(N-22_Shoot_N-)]	0.000178733	-3.41733	down-regulated
Os04g0272500	[(IR-64_Root_N-)+(IR-64_Shoot_N-)] vs [(N-22_Root_N-)+(N-22_Shoot_N-)]	0.000178733	1.68998	up-regulated
Os02g0592700	[(IR-64_Root_N-)+(IR-64_Shoot_N-)] vs [(N-22_Root_N-)+(N-22_Shoot_N-)]	0.000183741	-1.08053	down-regulated
Os02g0438601	[(IR-64_Root_N-)+(IR-64_Shoot_N-)] vs [(N-22_Root_N-)+(N-22_Shoot_N-)]	0.000185194	1.61317	up-regulated
Os03g0644700	[(IR-64_Root_N-)+(IR-64_Shoot_N-)] vs [(N-22_Root_N-)+(N-22_Shoot_N-)]	0.000185194	4.05996	up-regulated
Os04g0478000	[(IR-64_Root_N-)+(IR-64_Shoot_N-)] vs [(N-22_Root_N-)+(N-22_Shoot_N-)]	0.000185375	7.83965	up-regulated
Os02g0155900	[(IR-64_Root_N-)+(IR-64_Shoot_N-)] vs [(N-22_Root_N-)+(N-22_Shoot_N-)]	0.000186768	-2.35351	down-regulated
Os06g0191900	[(IR-64_Root_N-)+(IR-64_Shoot_N-)] vs [(N-22_Root_N-)+(N-22_Shoot_N-)]	0.000188786	1.99398	up-regulated
Os01g0677900	[(IR-64_Root_N-)+(IR-64_Shoot_N-)] vs [(N-22_Root_N-)+(N-22_Shoot_N-)]	0.000188945	2.16288	up-regulated
Os02g0627100	[(IR-64_Root_N-)+(IR-64_Shoot_N-)] vs [(N-22_Root_N-)+(N-22_Shoot_N-)]	0.000191134	1.98984	up-regulated
Os01g0793600	[(IR-64_Root_N-)+(IR-64_Shoot_N-)] vs [(N-22_Root_N-)+(N-22_Shoot_N-)]	0.000192609	-1.48199	down-regulated
Os01g0794900	[(IR-64_Root_N-)+(IR-64_Shoot_N-)] vs [(N-22_Root_N-)+(N-22_Shoot_N-)]	0.000192609	-4.41709	down-regulated
Os03g0584300	[(IR-64_Root_N-)+(IR-64_Shoot_N-)] vs [(N-22_Root_N-)+(N-22_Shoot_N-)]	0.000192609	2.10425	up-regulated
Os05g0521700	[(IR-64_Root_N-)+(IR-64_Shoot_N-)] vs [(N-22_Root_N-)+(N-22_Shoot_N-)]	0.000192609	1.3819	up-regulated
Os03g0144100	[(IR-64_Root_N-)+(IR-64_Shoot_N-)] vs [(N-22_Root_N-)+(N-22_Shoot_N-)]	0.000194146	1.77177	up-regulated
Os12g0582700	[(IR-64_Root_N-)+(IR-64_Shoot_N-)] vs [(N-22_Root_N-)+(N-22_Shoot_N-)]	0.000197139	1.42171	up-regulated
Os01g0141600	[(IR-64_Root_N-)+(IR-64_Shoot_N-)] vs [(N-22_Root_N-)+(N-22_Shoot_N-)]	0.00019775	-2.91767	down-regulated
Os10g0150200	[(IR-64_Root_N-)+(IR-64_Shoot_N-)] vs [(N-22_Root_N-)+(N-22_Shoot_N-)]	0.00019775	-2.36387	down-regulated
Os06g0579600	[(IR-64_Root_N-)+(IR-64_Shoot_N-)] vs [(N-22_Root_N-)+(N-22_Shoot_N-)]	0.000200384	6.58611	up-regulated
Os05g0457800	[(IR-64_Root_N-)+(IR-64_Shoot_N-)] vs [(N-22_Root_N-)+(N-22_Shoot_N-)]	0.000201296	1.06951	up-regulated
Os03g0362200	[(IR-64_Root_N-)+(IR-64_Shoot_N-)] vs [(N-22_Root_N-)+(N-22_Shoot_N-)]	0.00020532	1.83609	up-regulated
Os10g0126000	[(IR-64_Root_N-)+(IR-64_Shoot_N-)] vs [(N-22_Root_N-)+(N-22_Shoot_N-)]	0.000208908	1.60793	up-regulated
Os04g0611700	[(IR-64_Root_N-)+(IR-64_Shoot_N-)] vs [(N-22_Root_N-)+(N-22_Shoot_N-)]	0.000216516	4.87045	up-regulated
Os05g0484800	[(IR-64_Root_N-)+(IR-64_Shoot_N-)] vs [(N-22_Root_N-)+(N-22_Shoot_N-)]	0.000216516	1.25368	up-regulated
Os05g0557700	[(IR-64_Root_N-)+(IR-64_Shoot_N-)] vs [(N-22_Root_N-)+(N-22_Shoot_N-)]	0.000217074	-1.21044	down-regulated
Os10g0437550	[(IR-64_Root_N-)+(IR-64_Shoot_N-)] vs [(N-22_Root_N-)+(N-22_Shoot_N-)]	0.000217522	4.18854	up-regulated
Os11g0598300	[(IR-64_Root_N-)+(IR-64_Shoot_N-)] vs [(N-22_Root_N-)+(N-22_Shoot_N-)]	0.000217522	2.90289	up-regulated
Os03g0439000	[(IR-64_Root_N-)+(IR-64_Shoot_N-)] vs [(N-22_Root_N-)+(N-22_Shoot_N-)]	0.000218871	1.26126	up-regulated
Os11g0692000	[(IR-64_Root_N-)+(IR-64_Shoot_N-)] vs [(N-22_Root_N-)+(N-22_Shoot_N-)]	0.000222168	2.61892	up-regulated
Os07g0537701	[(IR-64_Root_N-)+(IR-64_Shoot_N-)] vs [(N-22_Root_N-)+(N-22_Shoot_N-)]	0.00022596	3.6762	up-regulated
Os05g0244500	[(IR-64_Root_N-)+(IR-64_Shoot_N-)] vs [(N-22_Root_N-)+(N-22_Shoot_N-)]	0.000227328	1.72623	up-regulated
Os11g0245900	[(IR-64_Root_N-)+(IR-64_Shoot_N-)] vs [(N-22_Root_N-)+(N-22_Shoot_N-)]	0.000227328	-4.86217	down-regulated
Os05g0387700	[(IR-64_Root_N-)+(IR-64_Shoot_N-)] vs [(N-22_Root_N-)+(N-22_Shoot_N-)]	0.000230807	1.00036	up-regulated
Os11g0246300	[(IR-64_Root_N-)+(IR-64_Shoot_N-)] vs [(N-22_Root_N-)+(N-22_Shoot_N-)]	0.000232704	3.53756	up-regulated
Os04g0244800	[(IR-64_Root_N-)+(IR-64_Shoot_N-)] vs [(N-22_Root_N-)+(N-22_Shoot_N-)]	0.000235556	1.6499	up-regulated
Os03g0751000	[(IR-64_Root_N-)+(IR-64_Shoot_N-)] vs [(N-22_Root_N-)+(N-22_Shoot_N-)]	0.00023584	-1.2057	down-regulated
Os06g0710700	[(IR-64_Root_N-)+(IR-64_Shoot_N-)] vs [(N-22_Root_N-)+(N-22_Shoot_N-)]	0.000240785	2.10618	up-regulated
Os01g0269000	[(IR-64_Root_N-)+(IR-64_Shoot_N-)] vs [(N-22_Root_N-)+(N-22_Shoot_N-)]	0.000242862	-1.17715	down-regulated
Os02g0761900	[(IR-64_Root_N-)+(IR-64_Shoot_N-)] vs [(N-22_Root_N-)+(N-22_Shoot_N-)]	0.000242862	1.04249	up-regulated
Os01g0128200	[(IR-64_Root_N-)+(IR-64_Shoot_N-)] vs [(N-22_Root_N-)+(N-22_Shoot_N-)]	0.000247075	-1.03688	down-regulated
Os05g0475700	[(IR-64_Root_N-)+(IR-64_Shoot_N-)] vs [(N-22_Root_N-)+(N-22_Shoot_N-)]	0.000250773	1.11976	up-regulated
Os03g0393900	[(IR-64_Root_N-)+(IR-64_Shoot_N-)] vs [(N-22_Root_N-)+(N-22_Shoot_N-)]	0.000250847	4.0914	up-regulated
Os03g0760900	[(IR-64_Root_N-)+(IR-64_Shoot_N-)] vs [(N-22_Root_N-)+(N-22_Shoot_N-)]	0.000250847	1.21337	up-regulated
Os11g0480000	[(IR-64_Root_N-)+(IR-64_Shoot_N-)] vs [(N-22_Root_N-)+(N-22_Shoot_N-)]	0.000250847	3.48655	up-regulated
Os05g0492500	[(IR-64_Root_N-)+(IR-64_Shoot_N-)] vs [(N-22_Root_N-)+(N-22_Shoot_N-)]	0.000253215	-2.52157	down-regulated
Os03g0673700	[(IR-64_Root_N-)+(IR-64_Shoot_N-)] vs [(N-22_Root_N-)+(N-22_Shoot_N-)]	0.000257092	-4.08944	down-regulated
Os04g0462700	[(IR-64_Root_N-)+(IR-64_Shoot_N-)] vs [(N-22_Root_N-)+(N-22_Shoot_N-)]	0.00025727	-3.70339	down-regulated
Os05g0550700	[(IR-64_Root_N-)+(IR-64_Shoot_N-)] vs [(N-22_Root_N-)+(N-22_Shoot_N-)]	0.000259188	-2.33544	down-regulated
Os01g0753400	[(IR-64_Root_N-)+(IR-64_Shoot_N-)] vs [(N-22_Root_N-)+(N-22_Shoot_N-)]	0.000260817	-6.60238	down-regulated
Os03g0766000	[(IR-64_Root_N-)+(IR-64_Shoot_N-)] vs [(N-22_Root_N-)+(N-22_Shoot_N-)]	0.000260863	-1.1407	down-regulated
Os06g0236900	[(IR-64_Root_N-)+(IR-64_Shoot_N-)] vs [(N-22_Root_N-)+(N-22_Shoot_N-)]	0.000260863	-1.97256	down-regulated
Os06g0593800	[(IR-64_Root_N-)+(IR-64_Shoot_N-)] vs [(N-22_Root_N-)+(N-22_Shoot_N-)]	0.000260863	1.70364	up-regulated
Os08g0480200	[(IR-64_Root_N-)+(IR-64_Shoot_N-)] vs [(N-22_Root_N-)+(N-22_Shoot_N-)]	0.000260863	-2.677	down-regulated
Os02g0142300	[(IR-64_Root_N-)+(IR-64_Shoot_N-)] vs [(N-22_Root_N-)+(N-22_Shoot_N-)]	0.000263107	-1.71122	down-regulated
Os02g0677800	[(IR-64_Root_N-)+(IR-64_Shoot_N-)] vs [(N-22_Root_N-)+(N-22_Shoot_N-)]	0.000269211	1.16852	up-regulated
Os01g0933600	[(IR-64_Root_N-)+(IR-64_Shoot_N-)] vs [(N-22_Root_N-)+(N-22_Shoot_N-)]	0.000271475	1.13355	up-regulated
Os11g0634800	[(IR-64_Root_N-)+(IR-64_Shoot_N-)] vs [(N-22_Root_N-)+(N-22_Shoot_N-)]	0.000272908	-1.48754	down-regulated
Os12g0483700	[(IR-64_Root_N-)+(IR-64_Shoot_N-)] vs [(N-22_Root_N-)+(N-22_Shoot_N-)]	0.000272908	-2.72428	down-regulated
Os05g0434800	[(IR-64_Root_N-)+(IR-64_Shoot_N-)] vs [(N-22_Root_N-)+(N-22_Shoot_N-)]	0.000273713	1.55393	up-regulated
Os01g0184200	[(IR-64_Root_N-)+(IR-64_Shoot_N-)] vs [(N-22_Root_N-)+(N-22_Shoot_N-)]	0.000276193	4.67371	up-regulated
Os02g0160400	[(IR-64_Root_N-)+(IR-64_Shoot_N-)] vs [(N-22_Root_N-)+(N-22_Shoot_N-)]	0.00027765	-2.47926	down-regulated
Os04g0352400	[(IR-64_Root_N-)+(IR-64_Shoot_N-)] vs [(N-22_Root_N-)+(N-22_Shoot_N-)]	0.000278319	2.52054	up-regulated
Os04g0574200	[(IR-64_Root_N-)+(IR-64_Shoot_N-)] vs [(N-22_Root_N-)+(N-22_Shoot_N-)]	0.000279247	1.43843	up-regulated
Os02g0636300	[(IR-64_Root_N-)+(IR-64_Shoot_N-)] vs [(N-22_Root_N-)+(N-22_Shoot_N-)]	0.000282539	-2.06085	down-regulated
Os05g0403000	[(IR-64_Root_N-)+(IR-64_Shoot_N-)] vs [(N-22_Root_N-)+(N-22_Shoot_N-)]	0.000286015	3.36239	up-regulated
Os07g0115300	[(IR-64_Root_N-)+(IR-64_Shoot_N-)] vs [(N-22_Root_N-)+(N-22_Shoot_N-)]	0.000291136	-1.59664	down-regulated
Os08g0356800	[(IR-64_Root_N-)+(IR-64_Shoot_N-)] vs [(N-22_Root_N-)+(N-22_Shoot_N-)]	0.000292176	1.15208	up-regulated
Os06g0315900	[(IR-64_Root_N-)+(IR-64_Shoot_N-)] vs [(N-22_Root_N-)+(N-22_Shoot_N-)]	0.00029319	2.17393	up-regulated
Os12g0605500	[(IR-64_Root_N-)+(IR-64_Shoot_N-)] vs [(N-22_Root_N-)+(N-22_Shoot_N-)]	0.000300192	2.55838	up-regulated
Os01g0256500	[(IR-64_Root_N-)+(IR-64_Shoot_N-)] vs [(N-22_Root_N-)+(N-22_Shoot_N-)]	0.00030141	1.01778	up-regulated
Os03g0655400	[(IR-64_Root_N-)+(IR-64_Shoot_N-)] vs [(N-22_Root_N-)+(N-22_Shoot_N-)]	0.000303339	1.58211	up-regulated
Os03g0436100	[(IR-64_Root_N-)+(IR-64_Shoot_N-)] vs [(N-22_Root_N-)+(N-22_Shoot_N-)]	0.00030798	3.96142	up-regulated
Os06g0558766	[(IR-64_Root_N-)+(IR-64_Shoot_N-)] vs [(N-22_Root_N-)+(N-22_Shoot_N-)]	0.000308067	1.34472	up-regulated
Os04g0101400	[(IR-64_Root_N-)+(IR-64_Shoot_N-)] vs [(N-22_Root_N-)+(N-22_Shoot_N-)]	0.0003112	1.42182	up-regulated
Os08g0512700	[(IR-64_Root_N-)+(IR-64_Shoot_N-)] vs [(N-22_Root_N-)+(N-22_Shoot_N-)]	0.0003112	1.16569	up-regulated
Os06g0607100	[(IR-64_Root_N-)+(IR-64_Shoot_N-)] vs [(N-22_Root_N-)+(N-22_Shoot_N-)]	0.000311354	1.24539	up-regulated
Os10g0401000	[(IR-64_Root_N-)+(IR-64_Shoot_N-)] vs [(N-22_Root_N-)+(N-22_Shoot_N-)]	0.000312548	1.76429	up-regulated
Os04g0607400	[(IR-64_Root_N-)+(IR-64_Shoot_N-)] vs [(N-22_Root_N-)+(N-22_Shoot_N-)]	0.000313298	3.85836	up-regulated
Os06g0360600	[(IR-64_Root_N-)+(IR-64_Shoot_N-)] vs [(N-22_Root_N-)+(N-22_Shoot_N-)]	0.000313298	2.49087	up-regulated
Os01g0798200	[(IR-64_Root_N-)+(IR-64_Shoot_N-)] vs [(N-22_Root_N-)+(N-22_Shoot_N-)]	0.00031379	2.68584	up-regulated
Os07g0220600	[(IR-64_Root_N-)+(IR-64_Shoot_N-)] vs [(N-22_Root_N-)+(N-22_Shoot_N-)]	0.000315514	-1.84789	down-regulated
Os09g0560800	[(IR-64_Root_N-)+(IR-64_Shoot_N-)] vs [(N-22_Root_N-)+(N-22_Shoot_N-)]	0.000315514	-2.44979	down-regulated
Os06g0142200	[(IR-64_Root_N-)+(IR-64_Shoot_N-)] vs [(N-22_Root_N-)+(N-22_Shoot_N-)]	0.000319031	1.45917	up-regulated
Os03g0177500	[(IR-64_Root_N-)+(IR-64_Shoot_N-)] vs [(N-22_Root_N-)+(N-22_Shoot_N-)]	0.000320124	1.16883	up-regulated
Os04g0359100	[(IR-64_Root_N-)+(IR-64_Shoot_N-)] vs [(N-22_Root_N-)+(N-22_Shoot_N-)]	0.000320124	1.32742	up-regulated
Os05g0397300	[(IR-64_Root_N-)+(IR-64_Shoot_N-)] vs [(N-22_Root_N-)+(N-22_Shoot_N-)]	0.000320124	1.37436	up-regulated
Os06g0220200	[(IR-64_Root_N-)+(IR-64_Shoot_N-)] vs [(N-22_Root_N-)+(N-22_Shoot_N-)]	0.000320124	4.9258	up-regulated
Os05g0499800	[(IR-64_Root_N-)+(IR-64_Shoot_N-)] vs [(N-22_Root_N-)+(N-22_Shoot_N-)]	0.000320518	2.41565	up-regulated
Os07g0469100	[(IR-64_Root_N-)+(IR-64_Shoot_N-)] vs [(N-22_Root_N-)+(N-22_Shoot_N-)]	0.000320518	-2.35719	down-regulated
Os05g0547850	[(IR-64_Root_N-)+(IR-64_Shoot_N-)] vs [(N-22_Root_N-)+(N-22_Shoot_N-)]	0.000325164	-1.64208	down-regulated
Os12g0257900	[(IR-64_Root_N-)+(IR-64_Shoot_N-)] vs [(N-22_Root_N-)+(N-22_Shoot_N-)]	0.000325841	-2.01603	down-regulated
Os12g0534700	[(IR-64_Root_N-)+(IR-64_Shoot_N-)] vs [(N-22_Root_N-)+(N-22_Shoot_N-)]	0.000331438	1.15766	up-regulated
Os03g0690500	[(IR-64_Root_N-)+(IR-64_Shoot_N-)] vs [(N-22_Root_N-)+(N-22_Shoot_N-)]	0.000334456	1.54521	up-regulated
Os06g0310200	[(IR-64_Root_N-)+(IR-64_Shoot_N-)] vs [(N-22_Root_N-)+(N-22_Shoot_N-)]	0.000334456	1.06977	up-regulated
Os11g0490900	[(IR-64_Root_N-)+(IR-64_Shoot_N-)] vs [(N-22_Root_N-)+(N-22_Shoot_N-)]	0.000334456	-1.37093	down-regulated
Os12g0541200	[(IR-64_Root_N-)+(IR-64_Shoot_N-)] vs [(N-22_Root_N-)+(N-22_Shoot_N-)]	0.000334456	-4.43994	down-regulated
Os04g0616400	[(IR-64_Root_N-)+(IR-64_Shoot_N-)] vs [(N-22_Root_N-)+(N-22_Shoot_N-)]	0.00033582	4.88096	up-regulated
Os01g0853000	[(IR-64_Root_N-)+(IR-64_Shoot_N-)] vs [(N-22_Root_N-)+(N-22_Shoot_N-)]	0.000343194	-1.42929	down-regulated
Os04g0603200	[(IR-64_Root_N-)+(IR-64_Shoot_N-)] vs [(N-22_Root_N-)+(N-22_Shoot_N-)]	0.000347729	-1.43624	down-regulated
Os01g0868000	[(IR-64_Root_N-)+(IR-64_Shoot_N-)] vs [(N-22_Root_N-)+(N-22_Shoot_N-)]	0.000351713	1.75679	up-regulated
Os02g0734600	[(IR-64_Root_N-)+(IR-64_Shoot_N-)] vs [(N-22_Root_N-)+(N-22_Shoot_N-)]	0.000351976	-1.2417	down-regulated
Os10g0394000	[(IR-64_Root_N-)+(IR-64_Shoot_N-)] vs [(N-22_Root_N-)+(N-22_Shoot_N-)]	0.000355286	1.39505	up-regulated
Os05g0304501	[(IR-64_Root_N-)+(IR-64_Shoot_N-)] vs [(N-22_Root_N-)+(N-22_Shoot_N-)]	0.000364925	-2.81744	down-regulated
Os08g0516900	[(IR-64_Root_N-)+(IR-64_Shoot_N-)] vs [(N-22_Root_N-)+(N-22_Shoot_N-)]	0.000365616	1.04212	up-regulated
Os10g0185200	[(IR-64_Root_N-)+(IR-64_Shoot_N-)] vs [(N-22_Root_N-)+(N-22_Shoot_N-)]	0.000366391	-4.13968	down-regulated
Os04g0470500	[(IR-64_Root_N-)+(IR-64_Shoot_N-)] vs [(N-22_Root_N-)+(N-22_Shoot_N-)]	0.000367456	-1.57968	down-regulated
Os07g0569550	[(IR-64_Root_N-)+(IR-64_Shoot_N-)] vs [(N-22_Root_N-)+(N-22_Shoot_N-)]	0.000367456	-2.77478	down-regulated
Os12g0235300	[(IR-64_Root_N-)+(IR-64_Shoot_N-)] vs [(N-22_Root_N-)+(N-22_Shoot_N-)]	0.000367478	-3.27123	down-regulated
Os12g0434601	[(IR-64_Root_N-)+(IR-64_Shoot_N-)] vs [(N-22_Root_N-)+(N-22_Shoot_N-)]	0.000372259	-2.53142	down-regulated
Os03g0425100	[(IR-64_Root_N-)+(IR-64_Shoot_N-)] vs [(N-22_Root_N-)+(N-22_Shoot_N-)]	0.000373743	1.3726	up-regulated
Os01g0174700	[(IR-64_Root_N-)+(IR-64_Shoot_N-)] vs [(N-22_Root_N-)+(N-22_Shoot_N-)]	0.000378189	-1.20196	down-regulated
Os06g0727900	[(IR-64_Root_N-)+(IR-64_Shoot_N-)] vs [(N-22_Root_N-)+(N-22_Shoot_N-)]	0.000378189	-2.04313	down-regulated
Os03g0788700	[(IR-64_Root_N-)+(IR-64_Shoot_N-)] vs [(N-22_Root_N-)+(N-22_Shoot_N-)]	0.000378784	2.04737	up-regulated
Os11g0664100	[(IR-64_Root_N-)+(IR-64_Shoot_N-)] vs [(N-22_Root_N-)+(N-22_Shoot_N-)]	0.000380332	-4.67876	down-regulated
Os02g0770300	[(IR-64_Root_N-)+(IR-64_Shoot_N-)] vs [(N-22_Root_N-)+(N-22_Shoot_N-)]	0.000381737	-3.32996	down-regulated
Os05g0473000	[(IR-64_Root_N-)+(IR-64_Shoot_N-)] vs [(N-22_Root_N-)+(N-22_Shoot_N-)]	0.000384014	1.43617	up-regulated
Os02g0153700	[(IR-64_Root_N-)+(IR-64_Shoot_N-)] vs [(N-22_Root_N-)+(N-22_Shoot_N-)]	0.000388636	-2.40878	down-regulated
Os03g0654400	[(IR-64_Root_N-)+(IR-64_Shoot_N-)] vs [(N-22_Root_N-)+(N-22_Shoot_N-)]	0.000388636	-1.22165	down-regulated
Os07g0248900	[(IR-64_Root_N-)+(IR-64_Shoot_N-)] vs [(N-22_Root_N-)+(N-22_Shoot_N-)]	0.00038947	2.74065	up-regulated
Os04g0330200	[(IR-64_Root_N-)+(IR-64_Shoot_N-)] vs [(N-22_Root_N-)+(N-22_Shoot_N-)]	0.000391413	4.14916	up-regulated
Os11g0555300	[(IR-64_Root_N-)+(IR-64_Shoot_N-)] vs [(N-22_Root_N-)+(N-22_Shoot_N-)]	0.000391413	-2.06048	down-regulated
Os02g0828300	[(IR-64_Root_N-)+(IR-64_Shoot_N-)] vs [(N-22_Root_N-)+(N-22_Shoot_N-)]	0.000403934	-1.90871	down-regulated
Os05g0269100	[(IR-64_Root_N-)+(IR-64_Shoot_N-)] vs [(N-22_Root_N-)+(N-22_Shoot_N-)]	0.00040659	1.05901	up-regulated
Os04g0602400	[(IR-64_Root_N-)+(IR-64_Shoot_N-)] vs [(N-22_Root_N-)+(N-22_Shoot_N-)]	0.000408745	1.2341	up-regulated
Os07g0571700	[(IR-64_Root_N-)+(IR-64_Shoot_N-)] vs [(N-22_Root_N-)+(N-22_Shoot_N-)]	0.000409429	1.40108	up-regulated
Os01g0795000	[(IR-64_Root_N-)+(IR-64_Shoot_N-)] vs [(N-22_Root_N-)+(N-22_Shoot_N-)]	0.000417965	-1.56634	down-regulated
Os01g0113300	[(IR-64_Root_N-)+(IR-64_Shoot_N-)] vs [(N-22_Root_N-)+(N-22_Shoot_N-)]	0.000419801	-2.47692	down-regulated
Os06g0493800	[(IR-64_Root_N-)+(IR-64_Shoot_N-)] vs [(N-22_Root_N-)+(N-22_Shoot_N-)]	0.000420405	4.90761	up-regulated
Os06g0136100	[(IR-64_Root_N-)+(IR-64_Shoot_N-)] vs [(N-22_Root_N-)+(N-22_Shoot_N-)]	0.000424643	1.63199	up-regulated
Os07g0686500	[(IR-64_Root_N-)+(IR-64_Shoot_N-)] vs [(N-22_Root_N-)+(N-22_Shoot_N-)]	0.000428667	-1.27191	down-regulated
Os03g0416400	[(IR-64_Root_N-)+(IR-64_Shoot_N-)] vs [(N-22_Root_N-)+(N-22_Shoot_N-)]	0.00042889	3.35551	up-regulated
Os04g0290400	[(IR-64_Root_N-)+(IR-64_Shoot_N-)] vs [(N-22_Root_N-)+(N-22_Shoot_N-)]	0.000430218	5.26248	up-regulated
Os04g0286400	[(IR-64_Root_N-)+(IR-64_Shoot_N-)] vs [(N-22_Root_N-)+(N-22_Shoot_N-)]	0.000435778	-2.22037	down-regulated
Os03g0383600	[(IR-64_Root_N-)+(IR-64_Shoot_N-)] vs [(N-22_Root_N-)+(N-22_Shoot_N-)]	0.000447711	3.68485	up-regulated
Os03g0588100	[(IR-64_Root_N-)+(IR-64_Shoot_N-)] vs [(N-22_Root_N-)+(N-22_Shoot_N-)]	0.000448517	1.85733	up-regulated
Os11g0606500	[(IR-64_Root_N-)+(IR-64_Shoot_N-)] vs [(N-22_Root_N-)+(N-22_Shoot_N-)]	0.000460774	-3.47993	down-regulated
Os01g0860500	[(IR-64_Root_N-)+(IR-64_Shoot_N-)] vs [(N-22_Root_N-)+(N-22_Shoot_N-)]	0.000463508	1.47609	up-regulated
Os06g0273500	[(IR-64_Root_N-)+(IR-64_Shoot_N-)] vs [(N-22_Root_N-)+(N-22_Shoot_N-)]	0.000463945	2.65425	up-regulated
Os05g0360800	[(IR-64_Root_N-)+(IR-64_Shoot_N-)] vs [(N-22_Root_N-)+(N-22_Shoot_N-)]	0.000469881	1.81249	up-regulated
Os08g0495500	[(IR-64_Root_N-)+(IR-64_Shoot_N-)] vs [(N-22_Root_N-)+(N-22_Shoot_N-)]	0.000469881	-1.11944	down-regulated
Os06g0321700	[(IR-64_Root_N-)+(IR-64_Shoot_N-)] vs [(N-22_Root_N-)+(N-22_Shoot_N-)]	0.000469934	-1.16858	down-regulated
Os03g0843800	[(IR-64_Root_N-)+(IR-64_Shoot_N-)] vs [(N-22_Root_N-)+(N-22_Shoot_N-)]	0.00047003	3.31584	up-regulated
Os04g0278200	[(IR-64_Root_N-)+(IR-64_Shoot_N-)] vs [(N-22_Root_N-)+(N-22_Shoot_N-)]	0.00047003	1.27444	up-regulated
Os06g0491800	[(IR-64_Root_N-)+(IR-64_Shoot_N-)] vs [(N-22_Root_N-)+(N-22_Shoot_N-)]	0.00047003	-2.82288	down-regulated
Os07g0120650	[(IR-64_Root_N-)+(IR-64_Shoot_N-)] vs [(N-22_Root_N-)+(N-22_Shoot_N-)]	0.00047003	-1.3327	down-regulated
Os01g0167800	[(IR-64_Root_N-)+(IR-64_Shoot_N-)] vs [(N-22_Root_N-)+(N-22_Shoot_N-)]	0.000471414	-1.30088	down-regulated
Os01g0559900	[(IR-64_Root_N-)+(IR-64_Shoot_N-)] vs [(N-22_Root_N-)+(N-22_Shoot_N-)]	0.000471414	1.37426	up-regulated
Os04g0630300	[(IR-64_Root_N-)+(IR-64_Shoot_N-)] vs [(N-22_Root_N-)+(N-22_Shoot_N-)]	0.000476367	2.0721	up-regulated
Os04g0595583	[(IR-64_Root_N-)+(IR-64_Shoot_N-)] vs [(N-22_Root_N-)+(N-22_Shoot_N-)]	0.000482878	-2.91424	down-regulated
Os07g0237100	[(IR-64_Root_N-)+(IR-64_Shoot_N-)] vs [(N-22_Root_N-)+(N-22_Shoot_N-)]	0.000486481	1.44209	up-regulated
Os06g0155500	[(IR-64_Root_N-)+(IR-64_Shoot_N-)] vs [(N-22_Root_N-)+(N-22_Shoot_N-)]	0.000487883	2.03399	up-regulated
Os11g0226800	[(IR-64_Root_N-)+(IR-64_Shoot_N-)] vs [(N-22_Root_N-)+(N-22_Shoot_N-)]	0.000489094	2.95891	up-regulated
Os07g0231400	[(IR-64_Root_N-)+(IR-64_Shoot_N-)] vs [(N-22_Root_N-)+(N-22_Shoot_N-)]	0.000491224	-2.03785	down-regulated
Os03g0452300	[(IR-64_Root_N-)+(IR-64_Shoot_N-)] vs [(N-22_Root_N-)+(N-22_Shoot_N-)]	0.000493548	1.10959	up-regulated
Os03g0386600	[(IR-64_Root_N-)+(IR-64_Shoot_N-)] vs [(N-22_Root_N-)+(N-22_Shoot_N-)]	0.000494088	2.68513	up-regulated
Os03g0824000	[(IR-64_Root_N-)+(IR-64_Shoot_N-)] vs [(N-22_Root_N-)+(N-22_Shoot_N-)]	0.000505008	1.3825	up-regulated
Os01g0725600	[(IR-64_Root_N-)+(IR-64_Shoot_N-)] vs [(N-22_Root_N-)+(N-22_Shoot_N-)]	0.000506463	1.4895	up-regulated
Os02g0154000	[(IR-64_Root_N-)+(IR-64_Shoot_N-)] vs [(N-22_Root_N-)+(N-22_Shoot_N-)]	0.00050827	3.17039	up-regulated
Os04g0121900	[(IR-64_Root_N-)+(IR-64_Shoot_N-)] vs [(N-22_Root_N-)+(N-22_Shoot_N-)]	0.00050827	3.60466	up-regulated
Os12g0571700	[(IR-64_Root_N-)+(IR-64_Shoot_N-)] vs [(N-22_Root_N-)+(N-22_Shoot_N-)]	0.000509262	1.66359	up-regulated
Os12g0575200	[(IR-64_Root_N-)+(IR-64_Shoot_N-)] vs [(N-22_Root_N-)+(N-22_Shoot_N-)]	0.000510551	-1.40557	down-regulated
Os01g0164500	[(IR-64_Root_N-)+(IR-64_Shoot_N-)] vs [(N-22_Root_N-)+(N-22_Shoot_N-)]	0.000524159	-1.08722	down-regulated
Os09g0549300	[(IR-64_Root_N-)+(IR-64_Shoot_N-)] vs [(N-22_Root_N-)+(N-22_Shoot_N-)]	0.000525815	2.01941	up-regulated
Os12g0125400	[(IR-64_Root_N-)+(IR-64_Shoot_N-)] vs [(N-22_Root_N-)+(N-22_Shoot_N-)]	0.000526835	3.75112	up-regulated
Os01g0236800	[(IR-64_Root_N-)+(IR-64_Shoot_N-)] vs [(N-22_Root_N-)+(N-22_Shoot_N-)]	0.000530768	1.04375	up-regulated
Os04g0602000	[(IR-64_Root_N-)+(IR-64_Shoot_N-)] vs [(N-22_Root_N-)+(N-22_Shoot_N-)]	0.000530768	2.61033	up-regulated
Os06g0678500	[(IR-64_Root_N-)+(IR-64_Shoot_N-)] vs [(N-22_Root_N-)+(N-22_Shoot_N-)]	0.000533709	-1.75168	down-regulated
Os02g0115950	[(IR-64_Root_N-)+(IR-64_Shoot_N-)] vs [(N-22_Root_N-)+(N-22_Shoot_N-)]	0.000533882	1.03931	up-regulated
Os03g0746800	[(IR-64_Root_N-)+(IR-64_Shoot_N-)] vs [(N-22_Root_N-)+(N-22_Shoot_N-)]	0.000534135	-1.17643	down-regulated
Os12g0226900	[(IR-64_Root_N-)+(IR-64_Shoot_N-)] vs [(N-22_Root_N-)+(N-22_Shoot_N-)]	0.000534135	2.51767	up-regulated
Os11g0566800	[(IR-64_Root_N-)+(IR-64_Shoot_N-)] vs [(N-22_Root_N-)+(N-22_Shoot_N-)]	0.000538553	2.18936	up-regulated
Os01g0973400	[(IR-64_Root_N-)+(IR-64_Shoot_N-)] vs [(N-22_Root_N-)+(N-22_Shoot_N-)]	0.000542021	1.60664	up-regulated
Os12g0228400	[(IR-64_Root_N-)+(IR-64_Shoot_N-)] vs [(N-22_Root_N-)+(N-22_Shoot_N-)]	0.000542529	-1.02348	down-regulated
Os01g0516600	[(IR-64_Root_N-)+(IR-64_Shoot_N-)] vs [(N-22_Root_N-)+(N-22_Shoot_N-)]	0.000549343	1.22187	up-regulated
Os04g0649600	[(IR-64_Root_N-)+(IR-64_Shoot_N-)] vs [(N-22_Root_N-)+(N-22_Shoot_N-)]	0.000558359	1.18069	up-regulated
Os06g0673800	[(IR-64_Root_N-)+(IR-64_Shoot_N-)] vs [(N-22_Root_N-)+(N-22_Shoot_N-)]	0.000558359	2.27478	up-regulated
Os06g0697200	[(IR-64_Root_N-)+(IR-64_Shoot_N-)] vs [(N-22_Root_N-)+(N-22_Shoot_N-)]	0.000567087	-3.78764	down-regulated
Os07g0658550	[(IR-64_Root_N-)+(IR-64_Shoot_N-)] vs [(N-22_Root_N-)+(N-22_Shoot_N-)]	0.000568571	-4.92304	down-regulated
Os06g0681300	[(IR-64_Root_N-)+(IR-64_Shoot_N-)] vs [(N-22_Root_N-)+(N-22_Shoot_N-)]	0.000570267	1.36395	up-regulated
Os02g0600400	[(IR-64_Root_N-)+(IR-64_Shoot_N-)] vs [(N-22_Root_N-)+(N-22_Shoot_N-)]	0.000572799	-1.46196	down-regulated
Os04g0269700	[(IR-64_Root_N-)+(IR-64_Shoot_N-)] vs [(N-22_Root_N-)+(N-22_Shoot_N-)]	0.000572799	1.58224	up-regulated
Os02g0834050	[(IR-64_Root_N-)+(IR-64_Shoot_N-)] vs [(N-22_Root_N-)+(N-22_Shoot_N-)]	0.000573462	2.15366	up-regulated
Os02g0153300	[(IR-64_Root_N-)+(IR-64_Shoot_N-)] vs [(N-22_Root_N-)+(N-22_Shoot_N-)]	0.000581213	1.14967	up-regulated
Os06g0216700	[(IR-64_Root_N-)+(IR-64_Shoot_N-)] vs [(N-22_Root_N-)+(N-22_Shoot_N-)]	0.000585104	1.24944	up-regulated
Os10g0153900	[(IR-64_Root_N-)+(IR-64_Shoot_N-)] vs [(N-22_Root_N-)+(N-22_Shoot_N-)]	0.000585104	2.76483	up-regulated
Os03g0815400	[(IR-64_Root_N-)+(IR-64_Shoot_N-)] vs [(N-22_Root_N-)+(N-22_Shoot_N-)]	0.000587019	1.01636	up-regulated
Os12g0281300	[(IR-64_Root_N-)+(IR-64_Shoot_N-)] vs [(N-22_Root_N-)+(N-22_Shoot_N-)]	0.000591156	-1.1239	down-regulated
Os06g0138700	[(IR-64_Root_N-)+(IR-64_Shoot_N-)] vs [(N-22_Root_N-)+(N-22_Shoot_N-)]	0.000596938	-2.92804	down-regulated
Os02g0111700	[(IR-64_Root_N-)+(IR-64_Shoot_N-)] vs [(N-22_Root_N-)+(N-22_Shoot_N-)]	0.000605104	-1.17196	down-regulated
Os04g0474300	[(IR-64_Root_N-)+(IR-64_Shoot_N-)] vs [(N-22_Root_N-)+(N-22_Shoot_N-)]	0.000614887	-1.90744	down-regulated
Os07g0656200	[(IR-64_Root_N-)+(IR-64_Shoot_N-)] vs [(N-22_Root_N-)+(N-22_Shoot_N-)]	0.000615168	3.00928	up-regulated
Os11g0226400	[(IR-64_Root_N-)+(IR-64_Shoot_N-)] vs [(N-22_Root_N-)+(N-22_Shoot_N-)]	0.000617195	-3.95965	down-regulated
Os06g0298000	[(IR-64_Root_N-)+(IR-64_Shoot_N-)] vs [(N-22_Root_N-)+(N-22_Shoot_N-)]	0.000617244	-1.09238	down-regulated
Os08g0481100	[(IR-64_Root_N-)+(IR-64_Shoot_N-)] vs [(N-22_Root_N-)+(N-22_Shoot_N-)]	0.000617244	-1.3761	down-regulated
Os12g0127800	[(IR-64_Root_N-)+(IR-64_Shoot_N-)] vs [(N-22_Root_N-)+(N-22_Shoot_N-)]	0.000618058	1.49648	up-regulated
Os11g0252400	[(IR-64_Root_N-)+(IR-64_Shoot_N-)] vs [(N-22_Root_N-)+(N-22_Shoot_N-)]	0.000623951	2.62081	up-regulated
Os11g0678301	[(IR-64_Root_N-)+(IR-64_Shoot_N-)] vs [(N-22_Root_N-)+(N-22_Shoot_N-)]	0.000624367	3.29044	up-regulated
Os06g0161100	[(IR-64_Root_N-)+(IR-64_Shoot_N-)] vs [(N-22_Root_N-)+(N-22_Shoot_N-)]	0.000627427	2.75813	up-regulated
Os11g0311100	[(IR-64_Root_N-)+(IR-64_Shoot_N-)] vs [(N-22_Root_N-)+(N-22_Shoot_N-)]	0.000627427	5.43923	up-regulated
Os11g0592100	[(IR-64_Root_N-)+(IR-64_Shoot_N-)] vs [(N-22_Root_N-)+(N-22_Shoot_N-)]	0.000627427	3.64123	up-regulated
Os01g0688300	[(IR-64_Root_N-)+(IR-64_Shoot_N-)] vs [(N-22_Root_N-)+(N-22_Shoot_N-)]	0.000627725	2.02178	up-regulated
Os01g0820000	[(IR-64_Root_N-)+(IR-64_Shoot_N-)] vs [(N-22_Root_N-)+(N-22_Shoot_N-)]	0.000627999	5.01677	up-regulated
Os02g0702100	[(IR-64_Root_N-)+(IR-64_Shoot_N-)] vs [(N-22_Root_N-)+(N-22_Shoot_N-)]	0.000627999	-1.21876	down-regulated
Os03g0567100	[(IR-64_Root_N-)+(IR-64_Shoot_N-)] vs [(N-22_Root_N-)+(N-22_Shoot_N-)]	0.000627999	-1.17334	down-regulated
Os06g0116800	[(IR-64_Root_N-)+(IR-64_Shoot_N-)] vs [(N-22_Root_N-)+(N-22_Shoot_N-)]	0.000627999	1.39672	up-regulated
Os06g0159450	[(IR-64_Root_N-)+(IR-64_Shoot_N-)] vs [(N-22_Root_N-)+(N-22_Shoot_N-)]	0.000627999	2.21722	up-regulated
Os07g0686300	[(IR-64_Root_N-)+(IR-64_Shoot_N-)] vs [(N-22_Root_N-)+(N-22_Shoot_N-)]	0.000627999	-2.06721	down-regulated
Os01g0937100	[(IR-64_Root_N-)+(IR-64_Shoot_N-)] vs [(N-22_Root_N-)+(N-22_Shoot_N-)]	0.000633353	1.10676	up-regulated
Os07g0465100	[(IR-64_Root_N-)+(IR-64_Shoot_N-)] vs [(N-22_Root_N-)+(N-22_Shoot_N-)]	0.000638351	-1.47989	down-regulated
Os10g0142900	[(IR-64_Root_N-)+(IR-64_Shoot_N-)] vs [(N-22_Root_N-)+(N-22_Shoot_N-)]	0.000644021	-2.81411	down-regulated
Os01g0564300	[(IR-64_Root_N-)+(IR-64_Shoot_N-)] vs [(N-22_Root_N-)+(N-22_Shoot_N-)]	0.00064949	7.17149	up-regulated
Os04g0288500	[(IR-64_Root_N-)+(IR-64_Shoot_N-)] vs [(N-22_Root_N-)+(N-22_Shoot_N-)]	0.00064949	-4.31358	down-regulated
Os11g0181700	[(IR-64_Root_N-)+(IR-64_Shoot_N-)] vs [(N-22_Root_N-)+(N-22_Shoot_N-)]	0.0006501	2.7936	up-regulated
Os04g0462800	[(IR-64_Root_N-)+(IR-64_Shoot_N-)] vs [(N-22_Root_N-)+(N-22_Shoot_N-)]	0.000653076	1.80291	up-regulated
Os05g0507300	[(IR-64_Root_N-)+(IR-64_Shoot_N-)] vs [(N-22_Root_N-)+(N-22_Shoot_N-)]	0.000656936	1.58822	up-regulated
Os06g0267200	[(IR-64_Root_N-)+(IR-64_Shoot_N-)] vs [(N-22_Root_N-)+(N-22_Shoot_N-)]	0.000657286	3.20028	up-regulated
Os08g0529100	[(IR-64_Root_N-)+(IR-64_Shoot_N-)] vs [(N-22_Root_N-)+(N-22_Shoot_N-)]	0.000660256	-1.28427	down-regulated
Os04g0613600	[(IR-64_Root_N-)+(IR-64_Shoot_N-)] vs [(N-22_Root_N-)+(N-22_Shoot_N-)]	0.000667839	6.11778	up-regulated
Os12g0110700	[(IR-64_Root_N-)+(IR-64_Shoot_N-)] vs [(N-22_Root_N-)+(N-22_Shoot_N-)]	0.000670708	1.77645	up-regulated
Os03g0802500	[(IR-64_Root_N-)+(IR-64_Shoot_N-)] vs [(N-22_Root_N-)+(N-22_Shoot_N-)]	0.000672336	1.18546	up-regulated
Os10g0124150	[(IR-64_Root_N-)+(IR-64_Shoot_N-)] vs [(N-22_Root_N-)+(N-22_Shoot_N-)]	0.000677767	-1.81522	down-regulated
Os01g0540800	[(IR-64_Root_N-)+(IR-64_Shoot_N-)] vs [(N-22_Root_N-)+(N-22_Shoot_N-)]	0.000682992	4.51805	up-regulated
Os07g0240400	[(IR-64_Root_N-)+(IR-64_Shoot_N-)] vs [(N-22_Root_N-)+(N-22_Shoot_N-)]	0.000682992	1.12296	up-regulated
Os01g0763600	[(IR-64_Root_N-)+(IR-64_Shoot_N-)] vs [(N-22_Root_N-)+(N-22_Shoot_N-)]	0.000685394	-1.08377	down-regulated
Os01g0152675	[(IR-64_Root_N-)+(IR-64_Shoot_N-)] vs [(N-22_Root_N-)+(N-22_Shoot_N-)]	0.000685561	2.38123	up-regulated
Os05g0215066	[(IR-64_Root_N-)+(IR-64_Shoot_N-)] vs [(N-22_Root_N-)+(N-22_Shoot_N-)]	0.000694379	-9.47994	down-regulated
Os02g0637000	[(IR-64_Root_N-)+(IR-64_Shoot_N-)] vs [(N-22_Root_N-)+(N-22_Shoot_N-)]	0.00069609	2.18836	up-regulated
Os08g0521000	[(IR-64_Root_N-)+(IR-64_Shoot_N-)] vs [(N-22_Root_N-)+(N-22_Shoot_N-)]	0.000700939	1.63882	up-regulated
Os11g0275400	[(IR-64_Root_N-)+(IR-64_Shoot_N-)] vs [(N-22_Root_N-)+(N-22_Shoot_N-)]	0.000709897	-1.85004	down-regulated
Os05g0462700	[(IR-64_Root_N-)+(IR-64_Shoot_N-)] vs [(N-22_Root_N-)+(N-22_Shoot_N-)]	0.000710005	1.52094	up-regulated
Os01g0553600	[(IR-64_Root_N-)+(IR-64_Shoot_N-)] vs [(N-22_Root_N-)+(N-22_Shoot_N-)]	0.000712116	-3.21296	down-regulated
Os10g0195250	[(IR-64_Root_N-)+(IR-64_Shoot_N-)] vs [(N-22_Root_N-)+(N-22_Shoot_N-)]	0.000712734	4.70535	up-regulated
Os06g0307900	[(IR-64_Root_N-)+(IR-64_Shoot_N-)] vs [(N-22_Root_N-)+(N-22_Shoot_N-)]	0.000717349	3.53622	up-regulated
Os01g0914800	[(IR-64_Root_N-)+(IR-64_Shoot_N-)] vs [(N-22_Root_N-)+(N-22_Shoot_N-)]	0.000720159	-1.04153	down-regulated
Os03g0845700	[(IR-64_Root_N-)+(IR-64_Shoot_N-)] vs [(N-22_Root_N-)+(N-22_Shoot_N-)]	0.000720159	-1.70878	down-regulated
Os05g0334750	[(IR-64_Root_N-)+(IR-64_Shoot_N-)] vs [(N-22_Root_N-)+(N-22_Shoot_N-)]	0.000720159	1.76261	up-regulated
Os06g0306600	[(IR-64_Root_N-)+(IR-64_Shoot_N-)] vs [(N-22_Root_N-)+(N-22_Shoot_N-)]	0.000720159	1.97085	up-regulated
Os08g0476000	[(IR-64_Root_N-)+(IR-64_Shoot_N-)] vs [(N-22_Root_N-)+(N-22_Shoot_N-)]	0.000720159	1.27946	up-regulated
Os08g0376100	[(IR-64_Root_N-)+(IR-64_Shoot_N-)] vs [(N-22_Root_N-)+(N-22_Shoot_N-)]	0.000723478	-2.65873	down-regulated
Os02g0825500	[(IR-64_Root_N-)+(IR-64_Shoot_N-)] vs [(N-22_Root_N-)+(N-22_Shoot_N-)]	0.000724169	-2.77935	down-regulated
Os04g0433800	[(IR-64_Root_N-)+(IR-64_Shoot_N-)] vs [(N-22_Root_N-)+(N-22_Shoot_N-)]	0.000725217	1.83975	up-regulated
Os01g0867100	[(IR-64_Root_N-)+(IR-64_Shoot_N-)] vs [(N-22_Root_N-)+(N-22_Shoot_N-)]	0.000730088	-1.23077	down-regulated
Os01g0915000	[(IR-64_Root_N-)+(IR-64_Shoot_N-)] vs [(N-22_Root_N-)+(N-22_Shoot_N-)]	0.00073433	1.93117	up-regulated
Os12g0609050	[(IR-64_Root_N-)+(IR-64_Shoot_N-)] vs [(N-22_Root_N-)+(N-22_Shoot_N-)]	0.000734371	-1.64652	down-regulated
Os11g0539901	[(IR-64_Root_N-)+(IR-64_Shoot_N-)] vs [(N-22_Root_N-)+(N-22_Shoot_N-)]	0.000734412	1.13897	up-regulated
Os12g0153433	[(IR-64_Root_N-)+(IR-64_Shoot_N-)] vs [(N-22_Root_N-)+(N-22_Shoot_N-)]	0.000737607	1.05163	up-regulated
Os07g0646600	[(IR-64_Root_N-)+(IR-64_Shoot_N-)] vs [(N-22_Root_N-)+(N-22_Shoot_N-)]	0.000739083	1.69145	up-regulated
Os01g0256300	[(IR-64_Root_N-)+(IR-64_Shoot_N-)] vs [(N-22_Root_N-)+(N-22_Shoot_N-)]	0.000739323	3.4214	up-regulated
Os12g0467700	[(IR-64_Root_N-)+(IR-64_Shoot_N-)] vs [(N-22_Root_N-)+(N-22_Shoot_N-)]	0.000744796	3.09728	up-regulated
Os10g0389200	[(IR-64_Root_N-)+(IR-64_Shoot_N-)] vs [(N-22_Root_N-)+(N-22_Shoot_N-)]	0.000749431	-1.09425	down-regulated
Os07g0570500	[(IR-64_Root_N-)+(IR-64_Shoot_N-)] vs [(N-22_Root_N-)+(N-22_Shoot_N-)]	0.000756958	-1.03243	down-regulated
Os09g0548400	[(IR-64_Root_N-)+(IR-64_Shoot_N-)] vs [(N-22_Root_N-)+(N-22_Shoot_N-)]	0.000756958	-1.34061	down-regulated
Os01g0318400	[(IR-64_Root_N-)+(IR-64_Shoot_N-)] vs [(N-22_Root_N-)+(N-22_Shoot_N-)]	0.000760494	2.02058	up-regulated
Os01g0390300	[(IR-64_Root_N-)+(IR-64_Shoot_N-)] vs [(N-22_Root_N-)+(N-22_Shoot_N-)]	0.000760494	1.07981	up-regulated
Os01g0750500	[(IR-64_Root_N-)+(IR-64_Shoot_N-)] vs [(N-22_Root_N-)+(N-22_Shoot_N-)]	0.000760494	1.62717	up-regulated
Os04g0652400	[(IR-64_Root_N-)+(IR-64_Shoot_N-)] vs [(N-22_Root_N-)+(N-22_Shoot_N-)]	0.000766927	-1.01301	down-regulated
Os10g0390100	[(IR-64_Root_N-)+(IR-64_Shoot_N-)] vs [(N-22_Root_N-)+(N-22_Shoot_N-)]	0.000767033	1.73485	up-regulated
Os03g0805800	[(IR-64_Root_N-)+(IR-64_Shoot_N-)] vs [(N-22_Root_N-)+(N-22_Shoot_N-)]	0.000774355	-3.37076	down-regulated
Os03g0711650	[(IR-64_Root_N-)+(IR-64_Shoot_N-)] vs [(N-22_Root_N-)+(N-22_Shoot_N-)]	0.000778686	-1.77307	down-regulated
Os12g0154400	[(IR-64_Root_N-)+(IR-64_Shoot_N-)] vs [(N-22_Root_N-)+(N-22_Shoot_N-)]	0.000778686	-1.27792	down-regulated
Os12g0194800	[(IR-64_Root_N-)+(IR-64_Shoot_N-)] vs [(N-22_Root_N-)+(N-22_Shoot_N-)]	0.000778686	1.06355	up-regulated
Os06g0367500	[(IR-64_Root_N-)+(IR-64_Shoot_N-)] vs [(N-22_Root_N-)+(N-22_Shoot_N-)]	0.000783907	-3.05115	down-regulated
Os07g0122100	[(IR-64_Root_N-)+(IR-64_Shoot_N-)] vs [(N-22_Root_N-)+(N-22_Shoot_N-)]	0.000788041	-3.04606	down-regulated
Os06g0275900	[(IR-64_Root_N-)+(IR-64_Shoot_N-)] vs [(N-22_Root_N-)+(N-22_Shoot_N-)]	0.000788936	1.12424	up-regulated
Os07g0567801	[(IR-64_Root_N-)+(IR-64_Shoot_N-)] vs [(N-22_Root_N-)+(N-22_Shoot_N-)]	0.000801959	6.35911	up-regulated
Os06g0118301	[(IR-64_Root_N-)+(IR-64_Shoot_N-)] vs [(N-22_Root_N-)+(N-22_Shoot_N-)]	0.000805636	-4.23969	down-regulated
Os02g0135850	[(IR-64_Root_N-)+(IR-64_Shoot_N-)] vs [(N-22_Root_N-)+(N-22_Shoot_N-)]	0.000806184	-1.34313	down-regulated
Os02g0580900	[(IR-64_Root_N-)+(IR-64_Shoot_N-)] vs [(N-22_Root_N-)+(N-22_Shoot_N-)]	0.000806184	-1.31965	down-regulated
Os11g0450400	[(IR-64_Root_N-)+(IR-64_Shoot_N-)] vs [(N-22_Root_N-)+(N-22_Shoot_N-)]	0.000810066	2.68487	up-regulated
Os09g0530900	[(IR-64_Root_N-)+(IR-64_Shoot_N-)] vs [(N-22_Root_N-)+(N-22_Shoot_N-)]	0.000820675	1.5621	up-regulated
Os05g0412000	[(IR-64_Root_N-)+(IR-64_Shoot_N-)] vs [(N-22_Root_N-)+(N-22_Shoot_N-)]	0.000832818	1.17604	up-regulated
Os12g0199000	[(IR-64_Root_N-)+(IR-64_Shoot_N-)] vs [(N-22_Root_N-)+(N-22_Shoot_N-)]	0.000843259	3.32898	up-regulated
Os01g0685300	[(IR-64_Root_N-)+(IR-64_Shoot_N-)] vs [(N-22_Root_N-)+(N-22_Shoot_N-)]	0.000844794	1.40662	up-regulated
Os05g0443800	[(IR-64_Root_N-)+(IR-64_Shoot_N-)] vs [(N-22_Root_N-)+(N-22_Shoot_N-)]	0.000856039	1.61807	up-regulated
Os06g0270950	[(IR-64_Root_N-)+(IR-64_Shoot_N-)] vs [(N-22_Root_N-)+(N-22_Shoot_N-)]	0.00085811	-3.15134	down-regulated
Os03g0137050	[(IR-64_Root_N-)+(IR-64_Shoot_N-)] vs [(N-22_Root_N-)+(N-22_Shoot_N-)]	0.000865839	2.76354	up-regulated
Os06g0703300	[(IR-64_Root_N-)+(IR-64_Shoot_N-)] vs [(N-22_Root_N-)+(N-22_Shoot_N-)]	0.000870809	1.43653	up-regulated
Os03g0395900	[(IR-64_Root_N-)+(IR-64_Shoot_N-)] vs [(N-22_Root_N-)+(N-22_Shoot_N-)]	0.000872831	1.12562	up-regulated
Os01g0966300	[(IR-64_Root_N-)+(IR-64_Shoot_N-)] vs [(N-22_Root_N-)+(N-22_Shoot_N-)]	0.000873124	-1.05639	down-regulated
Os08g0509400	[(IR-64_Root_N-)+(IR-64_Shoot_N-)] vs [(N-22_Root_N-)+(N-22_Shoot_N-)]	0.000873124	1.74936	up-regulated
Os01g0700100	[(IR-64_Root_N-)+(IR-64_Shoot_N-)] vs [(N-22_Root_N-)+(N-22_Shoot_N-)]	0.000875216	1.78091	up-regulated
Os10g0340301	[(IR-64_Root_N-)+(IR-64_Shoot_N-)] vs [(N-22_Root_N-)+(N-22_Shoot_N-)]	0.000875216	-2.48207	down-regulated
Os03g0133400	[(IR-64_Root_N-)+(IR-64_Shoot_N-)] vs [(N-22_Root_N-)+(N-22_Shoot_N-)]	0.00089603	1.41087	up-regulated
Os05g0386201	[(IR-64_Root_N-)+(IR-64_Shoot_N-)] vs [(N-22_Root_N-)+(N-22_Shoot_N-)]	0.00089603	1.68336	up-regulated
Os09g0552500	[(IR-64_Root_N-)+(IR-64_Shoot_N-)] vs [(N-22_Root_N-)+(N-22_Shoot_N-)]	0.00089603	4.30719	up-regulated
Os01g0135700	[(IR-64_Root_N-)+(IR-64_Shoot_N-)] vs [(N-22_Root_N-)+(N-22_Shoot_N-)]	0.000898386	1.0508	up-regulated
Os03g0759125	[(IR-64_Root_N-)+(IR-64_Shoot_N-)] vs [(N-22_Root_N-)+(N-22_Shoot_N-)]	0.000902962	-1.90065	down-regulated
Os07g0580700	[(IR-64_Root_N-)+(IR-64_Shoot_N-)] vs [(N-22_Root_N-)+(N-22_Shoot_N-)]	0.000911024	-2.24469	down-regulated
Os01g0535400	[(IR-64_Root_N-)+(IR-64_Shoot_N-)] vs [(N-22_Root_N-)+(N-22_Shoot_N-)]	0.000913439	1.52023	up-regulated
Os03g0327800	[(IR-64_Root_N-)+(IR-64_Shoot_N-)] vs [(N-22_Root_N-)+(N-22_Shoot_N-)]	0.000918585	-1.10556	down-regulated
Os04g0432400	[(IR-64_Root_N-)+(IR-64_Shoot_N-)] vs [(N-22_Root_N-)+(N-22_Shoot_N-)]	0.000924093	3.21044	up-regulated
Os11g0623700	[(IR-64_Root_N-)+(IR-64_Shoot_N-)] vs [(N-22_Root_N-)+(N-22_Shoot_N-)]	0.000932348	2.32722	up-regulated
Os03g0365850	[(IR-64_Root_N-)+(IR-64_Shoot_N-)] vs [(N-22_Root_N-)+(N-22_Shoot_N-)]	0.00093738	-2.12135	down-regulated
Os01g0702000	[(IR-64_Root_N-)+(IR-64_Shoot_N-)] vs [(N-22_Root_N-)+(N-22_Shoot_N-)]	0.000938496	-1.28966	down-regulated
Os07g0592000	[(IR-64_Root_N-)+(IR-64_Shoot_N-)] vs [(N-22_Root_N-)+(N-22_Shoot_N-)]	0.000938496	-1.65453	down-regulated
Os12g0528400	[(IR-64_Root_N-)+(IR-64_Shoot_N-)] vs [(N-22_Root_N-)+(N-22_Shoot_N-)]	0.000938496	-1.17866	down-regulated
Os04g0197500	[(IR-64_Root_N-)+(IR-64_Shoot_N-)] vs [(N-22_Root_N-)+(N-22_Shoot_N-)]	0.000955782	-3.62049	down-regulated
Os07g0567000	[(IR-64_Root_N-)+(IR-64_Shoot_N-)] vs [(N-22_Root_N-)+(N-22_Shoot_N-)]	0.000956115	1.01835	up-regulated
Os11g0171100	[(IR-64_Root_N-)+(IR-64_Shoot_N-)] vs [(N-22_Root_N-)+(N-22_Shoot_N-)]	0.000956115	-1.44049	down-regulated
Os12g0283100	[(IR-64_Root_N-)+(IR-64_Shoot_N-)] vs [(N-22_Root_N-)+(N-22_Shoot_N-)]	0.000972356	-2.95585	down-regulated
Os01g0183633	[(IR-64_Root_N-)+(IR-64_Shoot_N-)] vs [(N-22_Root_N-)+(N-22_Shoot_N-)]	0.000975499	-1.68284	down-regulated
Os04g0180900	[(IR-64_Root_N-)+(IR-64_Shoot_N-)] vs [(N-22_Root_N-)+(N-22_Shoot_N-)]	0.000975499	5.22291	up-regulated
Os06g0530200	[(IR-64_Root_N-)+(IR-64_Shoot_N-)] vs [(N-22_Root_N-)+(N-22_Shoot_N-)]	0.000980892	-1.11806	down-regulated
Os01g0852400	[(IR-64_Root_N-)+(IR-64_Shoot_N-)] vs [(N-22_Root_N-)+(N-22_Shoot_N-)]	0.000985562	1.70443	up-regulated
Os03g0397600	[(IR-64_Root_N-)+(IR-64_Shoot_N-)] vs [(N-22_Root_N-)+(N-22_Shoot_N-)]	0.000990174	1.36103	up-regulated
Os04g0501100	[(IR-64_Root_N-)+(IR-64_Shoot_N-)] vs [(N-22_Root_N-)+(N-22_Shoot_N-)]	0.000990174	1.10963	up-regulated
Os10g0162100	[(IR-64_Root_N-)+(IR-64_Shoot_N-)] vs [(N-22_Root_N-)+(N-22_Shoot_N-)]	0.000990174	1.45517	up-regulated
Os05g0405500	[(IR-64_Root_N-)+(IR-64_Shoot_N-)] vs [(N-22_Root_N-)+(N-22_Shoot_N-)]	0.000994703	1.5985	up-regulated
Os05g0449100	[(IR-64_Root_N-)+(IR-64_Shoot_N-)] vs [(N-22_Root_N-)+(N-22_Shoot_N-)]	0.000994703	-4.10114	down-regulated
Os06g0593200	[(IR-64_Root_N-)+(IR-64_Shoot_N-)] vs [(N-22_Root_N-)+(N-22_Shoot_N-)]	0.000995791	-1.30961	down-regulated
Os05g0509101	[(IR-64_Root_N-)+(IR-64_Shoot_N-)] vs [(N-22_Root_N-)+(N-22_Shoot_N-)]	0.000996657	-5.28926	down-regulated
Os03g0117432	[(IR-64_Root_N-)+(IR-64_Shoot_N-)] vs [(N-22_Root_N-)+(N-22_Shoot_N-)]	0.00100489	6.21545	up-regulated
Os01g0141000	[(IR-64_Root_N-)+(IR-64_Shoot_N-)] vs [(N-22_Root_N-)+(N-22_Shoot_N-)]	0.00100515	2.01884	up-regulated
Os07g0650600	[(IR-64_Root_N-)+(IR-64_Shoot_N-)] vs [(N-22_Root_N-)+(N-22_Shoot_N-)]	0.00101261	-5.43514	down-regulated
Os01g0880800	[(IR-64_Root_N-)+(IR-64_Shoot_N-)] vs [(N-22_Root_N-)+(N-22_Shoot_N-)]	0.00101775	1.48671	up-regulated
Os04g0175600	[(IR-64_Root_N-)+(IR-64_Shoot_N-)] vs [(N-22_Root_N-)+(N-22_Shoot_N-)]	0.00101775	2.63713	up-regulated
Os06g0142300	[(IR-64_Root_N-)+(IR-64_Shoot_N-)] vs [(N-22_Root_N-)+(N-22_Shoot_N-)]	0.00101775	1.55854	up-regulated
Os11g0183800	[(IR-64_Root_N-)+(IR-64_Shoot_N-)] vs [(N-22_Root_N-)+(N-22_Shoot_N-)]	0.00103538	-1.27802	down-regulated
Os07g0523400	[(IR-64_Root_N-)+(IR-64_Shoot_N-)] vs [(N-22_Root_N-)+(N-22_Shoot_N-)]	0.00103612	3.56169	up-regulated
Os04g0629100	[(IR-64_Root_N-)+(IR-64_Shoot_N-)] vs [(N-22_Root_N-)+(N-22_Shoot_N-)]	0.00104233	-1.316	down-regulated
Os03g0282166	[(IR-64_Root_N-)+(IR-64_Shoot_N-)] vs [(N-22_Root_N-)+(N-22_Shoot_N-)]	0.00105301	-1.39088	down-regulated
Os01g0347100	[(IR-64_Root_N-)+(IR-64_Shoot_N-)] vs [(N-22_Root_N-)+(N-22_Shoot_N-)]	0.00105656	-1.13575	down-regulated
Os11g0463600	[(IR-64_Root_N-)+(IR-64_Shoot_N-)] vs [(N-22_Root_N-)+(N-22_Shoot_N-)]	0.00105859	-1.66409	down-regulated
Os08g0396700	[(IR-64_Root_N-)+(IR-64_Shoot_N-)] vs [(N-22_Root_N-)+(N-22_Shoot_N-)]	0.00109209	1.2025	up-regulated
Os01g0756400	[(IR-64_Root_N-)+(IR-64_Shoot_N-)] vs [(N-22_Root_N-)+(N-22_Shoot_N-)]	0.00109734	-2.62483	down-regulated
Os01g0105900	[(IR-64_Root_N-)+(IR-64_Shoot_N-)] vs [(N-22_Root_N-)+(N-22_Shoot_N-)]	0.00110617	1.49919	up-regulated
Os01g0960900	[(IR-64_Root_N-)+(IR-64_Shoot_N-)] vs [(N-22_Root_N-)+(N-22_Shoot_N-)]	0.00110617	2.28321	up-regulated
Os04g0644800	[(IR-64_Root_N-)+(IR-64_Shoot_N-)] vs [(N-22_Root_N-)+(N-22_Shoot_N-)]	0.00110617	-1.81965	down-regulated
Os04g0632901	[(IR-64_Root_N-)+(IR-64_Shoot_N-)] vs [(N-22_Root_N-)+(N-22_Shoot_N-)]	0.00110892	-2.0582	down-regulated
Os01g0513500	[(IR-64_Root_N-)+(IR-64_Shoot_N-)] vs [(N-22_Root_N-)+(N-22_Shoot_N-)]	0.00111059	-1.3194	down-regulated
Os01g0828100	[(IR-64_Root_N-)+(IR-64_Shoot_N-)] vs [(N-22_Root_N-)+(N-22_Shoot_N-)]	0.00111221	1.32064	up-regulated
Os01g0788200	[(IR-64_Root_N-)+(IR-64_Shoot_N-)] vs [(N-22_Root_N-)+(N-22_Shoot_N-)]	0.00112093	2.06668	up-regulated
Os06g0212900	[(IR-64_Root_N-)+(IR-64_Shoot_N-)] vs [(N-22_Root_N-)+(N-22_Shoot_N-)]	0.00112093	2.06766	up-regulated
Os01g0859500	[(IR-64_Root_N-)+(IR-64_Shoot_N-)] vs [(N-22_Root_N-)+(N-22_Shoot_N-)]	0.00112773	-1.34702	down-regulated
Os03g0320600	[(IR-64_Root_N-)+(IR-64_Shoot_N-)] vs [(N-22_Root_N-)+(N-22_Shoot_N-)]	0.00112773	1.05596	up-regulated
Os06g0666500	[(IR-64_Root_N-)+(IR-64_Shoot_N-)] vs [(N-22_Root_N-)+(N-22_Shoot_N-)]	0.00112773	-1.35458	down-regulated
Os02g0672500	[(IR-64_Root_N-)+(IR-64_Shoot_N-)] vs [(N-22_Root_N-)+(N-22_Shoot_N-)]	0.00113157	-2.3579	down-regulated
Os01g0149900	[(IR-64_Root_N-)+(IR-64_Shoot_N-)] vs [(N-22_Root_N-)+(N-22_Shoot_N-)]	0.00113829	-1.48326	down-regulated
Os06g0271000	[(IR-64_Root_N-)+(IR-64_Shoot_N-)] vs [(N-22_Root_N-)+(N-22_Shoot_N-)]	0.00114742	1.85447	up-regulated
Os12g0221600	[(IR-64_Root_N-)+(IR-64_Shoot_N-)] vs [(N-22_Root_N-)+(N-22_Shoot_N-)]	0.00115725	3.65276	up-regulated
Os12g0298950	[(IR-64_Root_N-)+(IR-64_Shoot_N-)] vs [(N-22_Root_N-)+(N-22_Shoot_N-)]	0.0011612	-1.0046	down-regulated
Os02g0160900	[(IR-64_Root_N-)+(IR-64_Shoot_N-)] vs [(N-22_Root_N-)+(N-22_Shoot_N-)]	0.00117802	-1.16952	down-regulated
Os06g0703200	[(IR-64_Root_N-)+(IR-64_Shoot_N-)] vs [(N-22_Root_N-)+(N-22_Shoot_N-)]	0.00117802	-1.16674	down-regulated
Os01g0249900	[(IR-64_Root_N-)+(IR-64_Shoot_N-)] vs [(N-22_Root_N-)+(N-22_Shoot_N-)]	0.00118512	-1.78148	down-regulated
Os12g0528801	[(IR-64_Root_N-)+(IR-64_Shoot_N-)] vs [(N-22_Root_N-)+(N-22_Shoot_N-)]	0.00119617	3.3958	up-regulated
Os01g0135600	[(IR-64_Root_N-)+(IR-64_Shoot_N-)] vs [(N-22_Root_N-)+(N-22_Shoot_N-)]	0.00120143	-1.23204	down-regulated
Os01g0528000	[(IR-64_Root_N-)+(IR-64_Shoot_N-)] vs [(N-22_Root_N-)+(N-22_Shoot_N-)]	0.0012097	1.82269	up-regulated
Os07g0520200	[(IR-64_Root_N-)+(IR-64_Shoot_N-)] vs [(N-22_Root_N-)+(N-22_Shoot_N-)]	0.00121861	-1.61575	down-regulated
Os01g0248600	[(IR-64_Root_N-)+(IR-64_Shoot_N-)] vs [(N-22_Root_N-)+(N-22_Shoot_N-)]	0.00122129	1.68344	up-regulated
Os01g0686000	[(IR-64_Root_N-)+(IR-64_Shoot_N-)] vs [(N-22_Root_N-)+(N-22_Shoot_N-)]	0.00123595	-1.08247	down-regulated
Os05g0406100	[(IR-64_Root_N-)+(IR-64_Shoot_N-)] vs [(N-22_Root_N-)+(N-22_Shoot_N-)]	0.00123794	1.05116	up-regulated
Os06g0170100	[(IR-64_Root_N-)+(IR-64_Shoot_N-)] vs [(N-22_Root_N-)+(N-22_Shoot_N-)]	0.0012422	-1.17851	down-regulated
Os11g0668300	[(IR-64_Root_N-)+(IR-64_Shoot_N-)] vs [(N-22_Root_N-)+(N-22_Shoot_N-)]	0.00124523	3.11472	up-regulated
Os11g0508600	[(IR-64_Root_N-)+(IR-64_Shoot_N-)] vs [(N-22_Root_N-)+(N-22_Shoot_N-)]	0.00124874	-1.68777	down-regulated
Os11g0482901	[(IR-64_Root_N-)+(IR-64_Shoot_N-)] vs [(N-22_Root_N-)+(N-22_Shoot_N-)]	0.00125043	1.56056	up-regulated
Os04g0203600	[(IR-64_Root_N-)+(IR-64_Shoot_N-)] vs [(N-22_Root_N-)+(N-22_Shoot_N-)]	0.00125309	-2.13799	down-regulated
Os03g0376750	[(IR-64_Root_N-)+(IR-64_Shoot_N-)] vs [(N-22_Root_N-)+(N-22_Shoot_N-)]	0.00127883	-2.26389	down-regulated
Os01g0679300	[(IR-64_Root_N-)+(IR-64_Shoot_N-)] vs [(N-22_Root_N-)+(N-22_Shoot_N-)]	0.00129722	2.3932	up-regulated
Os01g0243700	[(IR-64_Root_N-)+(IR-64_Shoot_N-)] vs [(N-22_Root_N-)+(N-22_Shoot_N-)]	0.00130131	-1.38439	down-regulated
Os04g0368800	[(IR-64_Root_N-)+(IR-64_Shoot_N-)] vs [(N-22_Root_N-)+(N-22_Shoot_N-)]	0.00130515	2.89826	up-regulated
Os04g0117100	[(IR-64_Root_N-)+(IR-64_Shoot_N-)] vs [(N-22_Root_N-)+(N-22_Shoot_N-)]	0.00131212	1.13131	up-regulated
Os11g0550100	[(IR-64_Root_N-)+(IR-64_Shoot_N-)] vs [(N-22_Root_N-)+(N-22_Shoot_N-)]	0.00131955	4.49991	up-regulated
Os05g0327000	[(IR-64_Root_N-)+(IR-64_Shoot_N-)] vs [(N-22_Root_N-)+(N-22_Shoot_N-)]	0.00132136	-3.1224	down-regulated
Os02g0828400	[(IR-64_Root_N-)+(IR-64_Shoot_N-)] vs [(N-22_Root_N-)+(N-22_Shoot_N-)]	0.00134287	-1.63509	down-regulated
Os06g0673700	[(IR-64_Root_N-)+(IR-64_Shoot_N-)] vs [(N-22_Root_N-)+(N-22_Shoot_N-)]	0.00134539	-1.1467	down-regulated
Os09g0561500	[(IR-64_Root_N-)+(IR-64_Shoot_N-)] vs [(N-22_Root_N-)+(N-22_Shoot_N-)]	0.00134706	-3.5075	down-regulated
Os04g0128300	[(IR-64_Root_N-)+(IR-64_Shoot_N-)] vs [(N-22_Root_N-)+(N-22_Shoot_N-)]	0.00134917	2.21322	up-regulated
Os02g0629800	[(IR-64_Root_N-)+(IR-64_Shoot_N-)] vs [(N-22_Root_N-)+(N-22_Shoot_N-)]	0.00134972	1.97865	up-regulated
Os03g0441101	[(IR-64_Root_N-)+(IR-64_Shoot_N-)] vs [(N-22_Root_N-)+(N-22_Shoot_N-)]	0.00135319	-3.7218	down-regulated
Os02g0743800	[(IR-64_Root_N-)+(IR-64_Shoot_N-)] vs [(N-22_Root_N-)+(N-22_Shoot_N-)]	0.00137009	1.00689	up-regulated
Os03g0423000	[(IR-64_Root_N-)+(IR-64_Shoot_N-)] vs [(N-22_Root_N-)+(N-22_Shoot_N-)]	0.00139262	1.15021	up-regulated
Os12g0242800	[(IR-64_Root_N-)+(IR-64_Shoot_N-)] vs [(N-22_Root_N-)+(N-22_Shoot_N-)]	0.00139262	-2.03638	down-regulated
Os07g0229700	[(IR-64_Root_N-)+(IR-64_Shoot_N-)] vs [(N-22_Root_N-)+(N-22_Shoot_N-)]	0.00139787	1.03195	up-regulated
Os12g0187500	[(IR-64_Root_N-)+(IR-64_Shoot_N-)] vs [(N-22_Root_N-)+(N-22_Shoot_N-)]	0.00141862	-1.05649	down-regulated
Os01g0559500	[(IR-64_Root_N-)+(IR-64_Shoot_N-)] vs [(N-22_Root_N-)+(N-22_Shoot_N-)]	0.00141936	-1.0338	down-regulated
Os08g0477900	[(IR-64_Root_N-)+(IR-64_Shoot_N-)] vs [(N-22_Root_N-)+(N-22_Shoot_N-)]	0.00142103	1.34741	up-regulated
Os12g0283400	[(IR-64_Root_N-)+(IR-64_Shoot_N-)] vs [(N-22_Root_N-)+(N-22_Shoot_N-)]	0.00142103	-1.98975	down-regulated
Os06g0667400	[(IR-64_Root_N-)+(IR-64_Shoot_N-)] vs [(N-22_Root_N-)+(N-22_Shoot_N-)]	0.00142494	1.06291	up-regulated
Os04g0227100	[(IR-64_Root_N-)+(IR-64_Shoot_N-)] vs [(N-22_Root_N-)+(N-22_Shoot_N-)]	0.00143419	4.51211	up-regulated
Os02g0150450	[(IR-64_Root_N-)+(IR-64_Shoot_N-)] vs [(N-22_Root_N-)+(N-22_Shoot_N-)]	0.00143454	-1.02112	down-regulated
Os01g0781200	[(IR-64_Root_N-)+(IR-64_Shoot_N-)] vs [(N-22_Root_N-)+(N-22_Shoot_N-)]	0.00143828	-3.38569	down-regulated
Os01g0353900	[(IR-64_Root_N-)+(IR-64_Shoot_N-)] vs [(N-22_Root_N-)+(N-22_Shoot_N-)]	0.00143976	-2.11339	down-regulated
Os04g0457100	[(IR-64_Root_N-)+(IR-64_Shoot_N-)] vs [(N-22_Root_N-)+(N-22_Shoot_N-)]	0.00144038	1.85369	up-regulated
Os10g0370700	[(IR-64_Root_N-)+(IR-64_Shoot_N-)] vs [(N-22_Root_N-)+(N-22_Shoot_N-)]	0.00144061	1.34291	up-regulated
Os11g0470500	[(IR-64_Root_N-)+(IR-64_Shoot_N-)] vs [(N-22_Root_N-)+(N-22_Shoot_N-)]	0.00144766	1.21501	up-regulated
Os04g0630900	[(IR-64_Root_N-)+(IR-64_Shoot_N-)] vs [(N-22_Root_N-)+(N-22_Shoot_N-)]	0.00145424	-1.94517	down-regulated
Os02g0747500	[(IR-64_Root_N-)+(IR-64_Shoot_N-)] vs [(N-22_Root_N-)+(N-22_Shoot_N-)]	0.0014703	-1.06125	down-regulated
Os07g0548100	[(IR-64_Root_N-)+(IR-64_Shoot_N-)] vs [(N-22_Root_N-)+(N-22_Shoot_N-)]	0.00147392	-2.97134	down-regulated
Os03g0144951	[(IR-64_Root_N-)+(IR-64_Shoot_N-)] vs [(N-22_Root_N-)+(N-22_Shoot_N-)]	0.00148707	-4.586	down-regulated
Os03g0761300	[(IR-64_Root_N-)+(IR-64_Shoot_N-)] vs [(N-22_Root_N-)+(N-22_Shoot_N-)]	0.00148949	-1.13928	down-regulated
Os12g0420300	[(IR-64_Root_N-)+(IR-64_Shoot_N-)] vs [(N-22_Root_N-)+(N-22_Shoot_N-)]	0.00149833	2.19745	up-regulated
Os08g0485000	[(IR-64_Root_N-)+(IR-64_Shoot_N-)] vs [(N-22_Root_N-)+(N-22_Shoot_N-)]	0.00150539	1.12203	up-regulated
Os06g0320000	[(IR-64_Root_N-)+(IR-64_Shoot_N-)] vs [(N-22_Root_N-)+(N-22_Shoot_N-)]	0.00150911	-1.09819	down-regulated
Os07g0584366	[(IR-64_Root_N-)+(IR-64_Shoot_N-)] vs [(N-22_Root_N-)+(N-22_Shoot_N-)]	0.00151807	1.00629	up-regulated
Os01g0945600	[(IR-64_Root_N-)+(IR-64_Shoot_N-)] vs [(N-22_Root_N-)+(N-22_Shoot_N-)]	0.00153495	-2.6236	down-regulated
Os01g0269100	[(IR-64_Root_N-)+(IR-64_Shoot_N-)] vs [(N-22_Root_N-)+(N-22_Shoot_N-)]	0.0015407	1.12797	up-regulated
Os01g0285300	[(IR-64_Root_N-)+(IR-64_Shoot_N-)] vs [(N-22_Root_N-)+(N-22_Shoot_N-)]	0.0015407	-1.49783	down-regulated
Os01g0234100	[(IR-64_Root_N-)+(IR-64_Shoot_N-)] vs [(N-22_Root_N-)+(N-22_Shoot_N-)]	0.00154473	-1.41175	down-regulated
Os02g0114150	[(IR-64_Root_N-)+(IR-64_Shoot_N-)] vs [(N-22_Root_N-)+(N-22_Shoot_N-)]	0.00156466	-1.33609	down-regulated
Os01g0312800	[(IR-64_Root_N-)+(IR-64_Shoot_N-)] vs [(N-22_Root_N-)+(N-22_Shoot_N-)]	0.00157929	1.62924	up-regulated
Os07g0673900	[(IR-64_Root_N-)+(IR-64_Shoot_N-)] vs [(N-22_Root_N-)+(N-22_Shoot_N-)]	0.00159787	1.05622	up-regulated
Os01g0310550	[(IR-64_Root_N-)+(IR-64_Shoot_N-)] vs [(N-22_Root_N-)+(N-22_Shoot_N-)]	0.00159992	4.99413	up-regulated
Os05g0456100	[(IR-64_Root_N-)+(IR-64_Shoot_N-)] vs [(N-22_Root_N-)+(N-22_Shoot_N-)]	0.00159992	-3.32804	down-regulated
Os03g0616400	[(IR-64_Root_N-)+(IR-64_Shoot_N-)] vs [(N-22_Root_N-)+(N-22_Shoot_N-)]	0.00160709	-1.20707	down-regulated
Os11g0224900	[(IR-64_Root_N-)+(IR-64_Shoot_N-)] vs [(N-22_Root_N-)+(N-22_Shoot_N-)]	0.00160848	-2.76622	down-regulated
Os12g0197100	[(IR-64_Root_N-)+(IR-64_Shoot_N-)] vs [(N-22_Root_N-)+(N-22_Shoot_N-)]	0.00161061	-1.65384	down-regulated
Os12g0106801	[(IR-64_Root_N-)+(IR-64_Shoot_N-)] vs [(N-22_Root_N-)+(N-22_Shoot_N-)]	0.00163699	1.41569	up-regulated
Os01g0727800	[(IR-64_Root_N-)+(IR-64_Shoot_N-)] vs [(N-22_Root_N-)+(N-22_Shoot_N-)]	0.00165073	1.25144	up-regulated
Os05g0392900	[(IR-64_Root_N-)+(IR-64_Shoot_N-)] vs [(N-22_Root_N-)+(N-22_Shoot_N-)]	0.00165073	-5.20536	down-regulated
Os06g0202300	[(IR-64_Root_N-)+(IR-64_Shoot_N-)] vs [(N-22_Root_N-)+(N-22_Shoot_N-)]	0.00165755	-1.86419	down-regulated
Os03g0803900	[(IR-64_Root_N-)+(IR-64_Shoot_N-)] vs [(N-22_Root_N-)+(N-22_Shoot_N-)]	0.0016654	-1.06475	down-regulated
Os04g0654400	[(IR-64_Root_N-)+(IR-64_Shoot_N-)] vs [(N-22_Root_N-)+(N-22_Shoot_N-)]	0.00166619	-1.50406	down-regulated
Os01g0877900	[(IR-64_Root_N-)+(IR-64_Shoot_N-)] vs [(N-22_Root_N-)+(N-22_Shoot_N-)]	0.00167324	2.18748	up-regulated
Os11g0213500	[(IR-64_Root_N-)+(IR-64_Shoot_N-)] vs [(N-22_Root_N-)+(N-22_Shoot_N-)]	0.00167844	-1.49246	down-regulated
Os03g0682666	[(IR-64_Root_N-)+(IR-64_Shoot_N-)] vs [(N-22_Root_N-)+(N-22_Shoot_N-)]	0.0016786	2.46245	up-regulated
Os04g0142400	[(IR-64_Root_N-)+(IR-64_Shoot_N-)] vs [(N-22_Root_N-)+(N-22_Shoot_N-)]	0.0016786	-2.78931	down-regulated
Os12g0181200	[(IR-64_Root_N-)+(IR-64_Shoot_N-)] vs [(N-22_Root_N-)+(N-22_Shoot_N-)]	0.00168489	-1.7978	down-regulated
Os06g0152000	[(IR-64_Root_N-)+(IR-64_Shoot_N-)] vs [(N-22_Root_N-)+(N-22_Shoot_N-)]	0.00168603	1.51535	up-regulated
Os11g0549900	[(IR-64_Root_N-)+(IR-64_Shoot_N-)] vs [(N-22_Root_N-)+(N-22_Shoot_N-)]	0.00170332	-1.52042	down-regulated
Os04g0269100	[(IR-64_Root_N-)+(IR-64_Shoot_N-)] vs [(N-22_Root_N-)+(N-22_Shoot_N-)]	0.00170396	-1.98652	down-regulated
Os07g0298900	[(IR-64_Root_N-)+(IR-64_Shoot_N-)] vs [(N-22_Root_N-)+(N-22_Shoot_N-)]	0.00170396	-1.70117	down-regulated
Os08g0525800	[(IR-64_Root_N-)+(IR-64_Shoot_N-)] vs [(N-22_Root_N-)+(N-22_Shoot_N-)]	0.00170396	-2.00591	down-regulated
Os06g0500700	[(IR-64_Root_N-)+(IR-64_Shoot_N-)] vs [(N-22_Root_N-)+(N-22_Shoot_N-)]	0.00171738	-1.95636	down-regulated
Os11g0533800	[(IR-64_Root_N-)+(IR-64_Shoot_N-)] vs [(N-22_Root_N-)+(N-22_Shoot_N-)]	0.00172965	2.43639	up-regulated
Os07g0688500	[(IR-64_Root_N-)+(IR-64_Shoot_N-)] vs [(N-22_Root_N-)+(N-22_Shoot_N-)]	0.00173389	2.1729	up-regulated
Os06g0567000	[(IR-64_Root_N-)+(IR-64_Shoot_N-)] vs [(N-22_Root_N-)+(N-22_Shoot_N-)]	0.00173993	-1.11427	down-regulated
Os12g0632600	[(IR-64_Root_N-)+(IR-64_Shoot_N-)] vs [(N-22_Root_N-)+(N-22_Shoot_N-)]	0.00174879	1.20226	up-regulated
Os07g0249800	[(IR-64_Root_N-)+(IR-64_Shoot_N-)] vs [(N-22_Root_N-)+(N-22_Shoot_N-)]	0.00175035	-1.52393	down-regulated
Os12g0628100	[(IR-64_Root_N-)+(IR-64_Shoot_N-)] vs [(N-22_Root_N-)+(N-22_Shoot_N-)]	0.00178942	1.68936	up-regulated
Os11g0597601	[(IR-64_Root_N-)+(IR-64_Shoot_N-)] vs [(N-22_Root_N-)+(N-22_Shoot_N-)]	0.00180189	-1.35967	down-regulated
Os04g0221300	[(IR-64_Root_N-)+(IR-64_Shoot_N-)] vs [(N-22_Root_N-)+(N-22_Shoot_N-)]	0.00181677	1.68103	up-regulated
Os11g0514000	[(IR-64_Root_N-)+(IR-64_Shoot_N-)] vs [(N-22_Root_N-)+(N-22_Shoot_N-)]	0.00186991	-1.16992	down-regulated
Os02g0332700	[(IR-64_Root_N-)+(IR-64_Shoot_N-)] vs [(N-22_Root_N-)+(N-22_Shoot_N-)]	0.00189089	1.59719	up-regulated
Os03g0659700	[(IR-64_Root_N-)+(IR-64_Shoot_N-)] vs [(N-22_Root_N-)+(N-22_Shoot_N-)]	0.00189089	1.14969	up-regulated
Os01g0585300	[(IR-64_Root_N-)+(IR-64_Shoot_N-)] vs [(N-22_Root_N-)+(N-22_Shoot_N-)]	0.00189242	1.06761	up-regulated
Os02g0165500	[(IR-64_Root_N-)+(IR-64_Shoot_N-)] vs [(N-22_Root_N-)+(N-22_Shoot_N-)]	0.00190503	1.43187	up-regulated
Os01g0834250	[(IR-64_Root_N-)+(IR-64_Shoot_N-)] vs [(N-22_Root_N-)+(N-22_Shoot_N-)]	0.00192092	1.19091	up-regulated
Os01g0326000	[(IR-64_Root_N-)+(IR-64_Shoot_N-)] vs [(N-22_Root_N-)+(N-22_Shoot_N-)]	0.00192389	-1.73433	down-regulated
Os11g0645200	[(IR-64_Root_N-)+(IR-64_Shoot_N-)] vs [(N-22_Root_N-)+(N-22_Shoot_N-)]	0.00192971	-1.01048	down-regulated
Os01g0893400	[(IR-64_Root_N-)+(IR-64_Shoot_N-)] vs [(N-22_Root_N-)+(N-22_Shoot_N-)]	0.00192981	-1.40761	down-regulated
Os02g0599151	[(IR-64_Root_N-)+(IR-64_Shoot_N-)] vs [(N-22_Root_N-)+(N-22_Shoot_N-)]	0.00192981	-2.38364	down-regulated
Os06g0601000	[(IR-64_Root_N-)+(IR-64_Shoot_N-)] vs [(N-22_Root_N-)+(N-22_Shoot_N-)]	0.00192981	-1.03416	down-regulated
Os11g0432600	[(IR-64_Root_N-)+(IR-64_Shoot_N-)] vs [(N-22_Root_N-)+(N-22_Shoot_N-)]	0.00192981	1.81976	up-regulated
Os11g0572301	[(IR-64_Root_N-)+(IR-64_Shoot_N-)] vs [(N-22_Root_N-)+(N-22_Shoot_N-)]	0.00192981	-1.31838	down-regulated
Os01g0536400	[(IR-64_Root_N-)+(IR-64_Shoot_N-)] vs [(N-22_Root_N-)+(N-22_Shoot_N-)]	0.00194034	1.89329	up-regulated
Os01g0899200	[(IR-64_Root_N-)+(IR-64_Shoot_N-)] vs [(N-22_Root_N-)+(N-22_Shoot_N-)]	0.00195082	-1.48837	down-regulated
Os05g0370000	[(IR-64_Root_N-)+(IR-64_Shoot_N-)] vs [(N-22_Root_N-)+(N-22_Shoot_N-)]	0.00195717	1.55382	up-regulated
Os05g0263500	[(IR-64_Root_N-)+(IR-64_Shoot_N-)] vs [(N-22_Root_N-)+(N-22_Shoot_N-)]	0.00196676	1.06231	up-regulated
Os04g0658800	[(IR-64_Root_N-)+(IR-64_Shoot_N-)] vs [(N-22_Root_N-)+(N-22_Shoot_N-)]	0.00197395	1.37508	up-regulated
Os05g0387800	[(IR-64_Root_N-)+(IR-64_Shoot_N-)] vs [(N-22_Root_N-)+(N-22_Shoot_N-)]	0.00197411	2.32032	up-regulated
Os11g0702100	[(IR-64_Root_N-)+(IR-64_Shoot_N-)] vs [(N-22_Root_N-)+(N-22_Shoot_N-)]	0.00197411	2.05427	up-regulated
Os02g0699000	[(IR-64_Root_N-)+(IR-64_Shoot_N-)] vs [(N-22_Root_N-)+(N-22_Shoot_N-)]	0.00198295	1.5289	up-regulated
Os06g0116900	[(IR-64_Root_N-)+(IR-64_Shoot_N-)] vs [(N-22_Root_N-)+(N-22_Shoot_N-)]	0.00198295	-2.92561	down-regulated
Os08g0357300	[(IR-64_Root_N-)+(IR-64_Shoot_N-)] vs [(N-22_Root_N-)+(N-22_Shoot_N-)]	0.00198662	-1.93021	down-regulated
Os02g0102850	[(IR-64_Root_N-)+(IR-64_Shoot_N-)] vs [(N-22_Root_N-)+(N-22_Shoot_N-)]	0.00201089	1.60292	up-regulated
Os11g0611600	[(IR-64_Root_N-)+(IR-64_Shoot_N-)] vs [(N-22_Root_N-)+(N-22_Shoot_N-)]	0.00201476	-1.79628	down-regulated
Os01g0566500	[(IR-64_Root_N-)+(IR-64_Shoot_N-)] vs [(N-22_Root_N-)+(N-22_Shoot_N-)]	0.00202068	5.79161	up-regulated
Os01g0693400	[(IR-64_Root_N-)+(IR-64_Shoot_N-)] vs [(N-22_Root_N-)+(N-22_Shoot_N-)]	0.00203972	1.00698	up-regulated
Os11g0278900	[(IR-64_Root_N-)+(IR-64_Shoot_N-)] vs [(N-22_Root_N-)+(N-22_Shoot_N-)]	0.00204521	-2.50821	down-regulated
Os05g0281400	[(IR-64_Root_N-)+(IR-64_Shoot_N-)] vs [(N-22_Root_N-)+(N-22_Shoot_N-)]	0.00205066	6.45069	up-regulated
Os12g0149700	[(IR-64_Root_N-)+(IR-64_Shoot_N-)] vs [(N-22_Root_N-)+(N-22_Shoot_N-)]	0.00206293	1.27451	up-regulated
Os01g0153100	[(IR-64_Root_N-)+(IR-64_Shoot_N-)] vs [(N-22_Root_N-)+(N-22_Shoot_N-)]	0.00208272	-1.99907	down-regulated
Os04g0163800	[(IR-64_Root_N-)+(IR-64_Shoot_N-)] vs [(N-22_Root_N-)+(N-22_Shoot_N-)]	0.00208272	-1.45215	down-regulated
Os07g0534100	[(IR-64_Root_N-)+(IR-64_Shoot_N-)] vs [(N-22_Root_N-)+(N-22_Shoot_N-)]	0.00208272	-1.44958	down-regulated
Os01g0133200	[(IR-64_Root_N-)+(IR-64_Shoot_N-)] vs [(N-22_Root_N-)+(N-22_Shoot_N-)]	0.00208416	1.21127	up-regulated
Os07g0230400	[(IR-64_Root_N-)+(IR-64_Shoot_N-)] vs [(N-22_Root_N-)+(N-22_Shoot_N-)]	0.00209524	4.61661	up-regulated
Os11g0579200	[(IR-64_Root_N-)+(IR-64_Shoot_N-)] vs [(N-22_Root_N-)+(N-22_Shoot_N-)]	0.00210939	3.35563	up-regulated
Os04g0604200	[(IR-64_Root_N-)+(IR-64_Shoot_N-)] vs [(N-22_Root_N-)+(N-22_Shoot_N-)]	0.00212021	2.17066	up-regulated
Os05g0445100	[(IR-64_Root_N-)+(IR-64_Shoot_N-)] vs [(N-22_Root_N-)+(N-22_Shoot_N-)]	0.00214448	1.2659	up-regulated
Os07g0554500	[(IR-64_Root_N-)+(IR-64_Shoot_N-)] vs [(N-22_Root_N-)+(N-22_Shoot_N-)]	0.00214908	2.99043	up-regulated
Os02g0579600	[(IR-64_Root_N-)+(IR-64_Shoot_N-)] vs [(N-22_Root_N-)+(N-22_Shoot_N-)]	0.00215314	-1.30861	down-regulated
Os01g0684800	[(IR-64_Root_N-)+(IR-64_Shoot_N-)] vs [(N-22_Root_N-)+(N-22_Shoot_N-)]	0.00215766	-2.6959	down-regulated
Os04g0476400	[(IR-64_Root_N-)+(IR-64_Shoot_N-)] vs [(N-22_Root_N-)+(N-22_Shoot_N-)]	0.00219265	-1.39672	down-regulated
Os08g0373000	[(IR-64_Root_N-)+(IR-64_Shoot_N-)] vs [(N-22_Root_N-)+(N-22_Shoot_N-)]	0.00222061	-1.56589	down-regulated
Os01g0511000	[(IR-64_Root_N-)+(IR-64_Shoot_N-)] vs [(N-22_Root_N-)+(N-22_Shoot_N-)]	0.00222586	1.0426	up-regulated
Os06g0284500	[(IR-64_Root_N-)+(IR-64_Shoot_N-)] vs [(N-22_Root_N-)+(N-22_Shoot_N-)]	0.00223237	1.29708	up-regulated
Os06g0324000	[(IR-64_Root_N-)+(IR-64_Shoot_N-)] vs [(N-22_Root_N-)+(N-22_Shoot_N-)]	0.00223237	3.65651	up-regulated
Os11g0275200	[(IR-64_Root_N-)+(IR-64_Shoot_N-)] vs [(N-22_Root_N-)+(N-22_Shoot_N-)]	0.00224144	1.25562	up-regulated
Os06g0141100	[(IR-64_Root_N-)+(IR-64_Shoot_N-)] vs [(N-22_Root_N-)+(N-22_Shoot_N-)]	0.00224428	1.12028	up-regulated
Os02g0148700	[(IR-64_Root_N-)+(IR-64_Shoot_N-)] vs [(N-22_Root_N-)+(N-22_Shoot_N-)]	0.00224865	1.51117	up-regulated
Os12g0257500	[(IR-64_Root_N-)+(IR-64_Shoot_N-)] vs [(N-22_Root_N-)+(N-22_Shoot_N-)]	0.0022676	1.03563	up-regulated
Os12g0514100	[(IR-64_Root_N-)+(IR-64_Shoot_N-)] vs [(N-22_Root_N-)+(N-22_Shoot_N-)]	0.00227494	1.05498	up-regulated
Os02g0435600	[(IR-64_Root_N-)+(IR-64_Shoot_N-)] vs [(N-22_Root_N-)+(N-22_Shoot_N-)]	0.00229407	-2.76491	down-regulated
Os05g0322900	[(IR-64_Root_N-)+(IR-64_Shoot_N-)] vs [(N-22_Root_N-)+(N-22_Shoot_N-)]	0.00229407	1.28602	up-regulated
Os02g0616800	[(IR-64_Root_N-)+(IR-64_Shoot_N-)] vs [(N-22_Root_N-)+(N-22_Shoot_N-)]	0.002318	2.39502	up-regulated
Os07g0524000	[(IR-64_Root_N-)+(IR-64_Shoot_N-)] vs [(N-22_Root_N-)+(N-22_Shoot_N-)]	0.002318	-1.02909	down-regulated
Os12g0588200	[(IR-64_Root_N-)+(IR-64_Shoot_N-)] vs [(N-22_Root_N-)+(N-22_Shoot_N-)]	0.00232216	-3.95945	down-regulated
Os05g0219900	[(IR-64_Root_N-)+(IR-64_Shoot_N-)] vs [(N-22_Root_N-)+(N-22_Shoot_N-)]	0.00232351	2.11513	up-regulated
Os11g0199801	[(IR-64_Root_N-)+(IR-64_Shoot_N-)] vs [(N-22_Root_N-)+(N-22_Shoot_N-)]	0.00232351	1.31526	up-regulated
Os11g0601950	[(IR-64_Root_N-)+(IR-64_Shoot_N-)] vs [(N-22_Root_N-)+(N-22_Shoot_N-)]	0.00233125	2.83999	up-regulated
Os05g0325200	[(IR-64_Root_N-)+(IR-64_Shoot_N-)] vs [(N-22_Root_N-)+(N-22_Shoot_N-)]	0.00234228	-2.04776	down-regulated
Os05g0480000	[(IR-64_Root_N-)+(IR-64_Shoot_N-)] vs [(N-22_Root_N-)+(N-22_Shoot_N-)]	0.00234291	1.15202	up-regulated
Os02g0107200	[(IR-64_Root_N-)+(IR-64_Shoot_N-)] vs [(N-22_Root_N-)+(N-22_Shoot_N-)]	0.00237791	-1.60925	down-regulated
Os01g0736500	[(IR-64_Root_N-)+(IR-64_Shoot_N-)] vs [(N-22_Root_N-)+(N-22_Shoot_N-)]	0.00237913	-3.00266	down-regulated
Os02g0767800	[(IR-64_Root_N-)+(IR-64_Shoot_N-)] vs [(N-22_Root_N-)+(N-22_Shoot_N-)]	0.00238623	1.11839	up-regulated
Os04g0652600	[(IR-64_Root_N-)+(IR-64_Shoot_N-)] vs [(N-22_Root_N-)+(N-22_Shoot_N-)]	0.00238763	-1.96694	down-regulated
Os11g0650500	[(IR-64_Root_N-)+(IR-64_Shoot_N-)] vs [(N-22_Root_N-)+(N-22_Shoot_N-)]	0.00239227	-1.81376	down-regulated
Os01g0897200	[(IR-64_Root_N-)+(IR-64_Shoot_N-)] vs [(N-22_Root_N-)+(N-22_Shoot_N-)]	0.00239986	-1.00819	down-regulated
Os01g0914300	[(IR-64_Root_N-)+(IR-64_Shoot_N-)] vs [(N-22_Root_N-)+(N-22_Shoot_N-)]	0.00241597	-1.16919	down-regulated
Os03g0100020	[(IR-64_Root_N-)+(IR-64_Shoot_N-)] vs [(N-22_Root_N-)+(N-22_Shoot_N-)]	0.00243016	1.68793	up-regulated
Os01g0267300	[(IR-64_Root_N-)+(IR-64_Shoot_N-)] vs [(N-22_Root_N-)+(N-22_Shoot_N-)]	0.00245693	-1.82749	down-regulated
Os01g0511600	[(IR-64_Root_N-)+(IR-64_Shoot_N-)] vs [(N-22_Root_N-)+(N-22_Shoot_N-)]	0.00249248	1.45241	up-regulated
Os06g0549700	[(IR-64_Root_N-)+(IR-64_Shoot_N-)] vs [(N-22_Root_N-)+(N-22_Shoot_N-)]	0.00249315	1.3184	up-regulated
Os07g0580766	[(IR-64_Root_N-)+(IR-64_Shoot_N-)] vs [(N-22_Root_N-)+(N-22_Shoot_N-)]	0.00249665	1.28897	up-regulated
Os04g0188433	[(IR-64_Root_N-)+(IR-64_Shoot_N-)] vs [(N-22_Root_N-)+(N-22_Shoot_N-)]	0.00256059	-1.70661	down-regulated
Os06g0557400	[(IR-64_Root_N-)+(IR-64_Shoot_N-)] vs [(N-22_Root_N-)+(N-22_Shoot_N-)]	0.00256059	2.53893	up-regulated
Os07g0228000	[(IR-64_Root_N-)+(IR-64_Shoot_N-)] vs [(N-22_Root_N-)+(N-22_Shoot_N-)]	0.00256059	-4.72883	down-regulated
Os04g0458400	[(IR-64_Root_N-)+(IR-64_Shoot_N-)] vs [(N-22_Root_N-)+(N-22_Shoot_N-)]	0.0025843	4.12302	up-regulated
Os06g0142400	[(IR-64_Root_N-)+(IR-64_Shoot_N-)] vs [(N-22_Root_N-)+(N-22_Shoot_N-)]	0.00258618	1.11983	up-regulated
Os02g0601100	[(IR-64_Root_N-)+(IR-64_Shoot_N-)] vs [(N-22_Root_N-)+(N-22_Shoot_N-)]	0.00259335	-1.49825	down-regulated
Os11g0195600	[(IR-64_Root_N-)+(IR-64_Shoot_N-)] vs [(N-22_Root_N-)+(N-22_Shoot_N-)]	0.00261636	-2.0197	down-regulated
Os02g0601000	[(IR-64_Root_N-)+(IR-64_Shoot_N-)] vs [(N-22_Root_N-)+(N-22_Shoot_N-)]	0.00261654	4.90615	up-regulated
Os07g0437500	[(IR-64_Root_N-)+(IR-64_Shoot_N-)] vs [(N-22_Root_N-)+(N-22_Shoot_N-)]	0.00261654	-1.46098	down-regulated
Os12g0110100	[(IR-64_Root_N-)+(IR-64_Shoot_N-)] vs [(N-22_Root_N-)+(N-22_Shoot_N-)]	0.00261712	-1.42969	down-regulated
Os11g0266500	[(IR-64_Root_N-)+(IR-64_Shoot_N-)] vs [(N-22_Root_N-)+(N-22_Shoot_N-)]	0.00263475	-1.89772	down-regulated
Os06g0349800	[(IR-64_Root_N-)+(IR-64_Shoot_N-)] vs [(N-22_Root_N-)+(N-22_Shoot_N-)]	0.00264088	-1.25538	down-regulated
Os01g0289900	[(IR-64_Root_N-)+(IR-64_Shoot_N-)] vs [(N-22_Root_N-)+(N-22_Shoot_N-)]	0.002666	2.11942	up-regulated
Os05g0412800	[(IR-64_Root_N-)+(IR-64_Shoot_N-)] vs [(N-22_Root_N-)+(N-22_Shoot_N-)]	0.002666	1.25674	up-regulated
Os06g0274300	[(IR-64_Root_N-)+(IR-64_Shoot_N-)] vs [(N-22_Root_N-)+(N-22_Shoot_N-)]	0.002666	2.30323	up-regulated
Os05g0345100	[(IR-64_Root_N-)+(IR-64_Shoot_N-)] vs [(N-22_Root_N-)+(N-22_Shoot_N-)]	0.00267736	1.0136	up-regulated
Os11g0431700	[(IR-64_Root_N-)+(IR-64_Shoot_N-)] vs [(N-22_Root_N-)+(N-22_Shoot_N-)]	0.00267736	1.56382	up-regulated
Os01g0782100	[(IR-64_Root_N-)+(IR-64_Shoot_N-)] vs [(N-22_Root_N-)+(N-22_Shoot_N-)]	0.00270907	-2.14519	down-regulated
Os01g0243800	[(IR-64_Root_N-)+(IR-64_Shoot_N-)] vs [(N-22_Root_N-)+(N-22_Shoot_N-)]	0.00271798	-1.72088	down-regulated
Os06g0168150	[(IR-64_Root_N-)+(IR-64_Shoot_N-)] vs [(N-22_Root_N-)+(N-22_Shoot_N-)]	0.00272645	-3.95075	down-regulated
Os02g0613100	[(IR-64_Root_N-)+(IR-64_Shoot_N-)] vs [(N-22_Root_N-)+(N-22_Shoot_N-)]	0.00275871	1.95415	up-regulated
Os07g0121800	[(IR-64_Root_N-)+(IR-64_Shoot_N-)] vs [(N-22_Root_N-)+(N-22_Shoot_N-)]	0.00276125	2.24335	up-regulated
Os03g0730000	[(IR-64_Root_N-)+(IR-64_Shoot_N-)] vs [(N-22_Root_N-)+(N-22_Shoot_N-)]	0.00277628	1.2527	up-regulated
Os07g0111700	[(IR-64_Root_N-)+(IR-64_Shoot_N-)] vs [(N-22_Root_N-)+(N-22_Shoot_N-)]	0.00281216	1.68309	up-regulated
Os06g0289200	[(IR-64_Root_N-)+(IR-64_Shoot_N-)] vs [(N-22_Root_N-)+(N-22_Shoot_N-)]	0.00282787	2.04892	up-regulated
Os03g0763000	[(IR-64_Root_N-)+(IR-64_Shoot_N-)] vs [(N-22_Root_N-)+(N-22_Shoot_N-)]	0.0028376	1.25431	up-regulated
Os11g0605900	[(IR-64_Root_N-)+(IR-64_Shoot_N-)] vs [(N-22_Root_N-)+(N-22_Shoot_N-)]	0.0028376	5.31409	up-regulated
Os10g0137000	[(IR-64_Root_N-)+(IR-64_Shoot_N-)] vs [(N-22_Root_N-)+(N-22_Shoot_N-)]	0.00284863	-1.49379	down-regulated
Os01g0813700	[(IR-64_Root_N-)+(IR-64_Shoot_N-)] vs [(N-22_Root_N-)+(N-22_Shoot_N-)]	0.00284911	-1.56574	down-regulated
Os03g0114100	[(IR-64_Root_N-)+(IR-64_Shoot_N-)] vs [(N-22_Root_N-)+(N-22_Shoot_N-)]	0.002913	1.07466	up-regulated
Os06g0649000	[(IR-64_Root_N-)+(IR-64_Shoot_N-)] vs [(N-22_Root_N-)+(N-22_Shoot_N-)]	0.002913	1.0738	up-regulated
Os07g0561500	[(IR-64_Root_N-)+(IR-64_Shoot_N-)] vs [(N-22_Root_N-)+(N-22_Shoot_N-)]	0.00291362	1.80404	up-regulated
Os01g0764850	[(IR-64_Root_N-)+(IR-64_Shoot_N-)] vs [(N-22_Root_N-)+(N-22_Shoot_N-)]	0.00293677	-1.29989	down-regulated
Os06g0142800	[(IR-64_Root_N-)+(IR-64_Shoot_N-)] vs [(N-22_Root_N-)+(N-22_Shoot_N-)]	0.00293833	1.65407	up-regulated
Os06g0329200	[(IR-64_Root_N-)+(IR-64_Shoot_N-)] vs [(N-22_Root_N-)+(N-22_Shoot_N-)]	0.00293833	2.97836	up-regulated
Os09g0552600	[(IR-64_Root_N-)+(IR-64_Shoot_N-)] vs [(N-22_Root_N-)+(N-22_Shoot_N-)]	0.00293878	2.69667	up-regulated
Os02g0602800	[(IR-64_Root_N-)+(IR-64_Shoot_N-)] vs [(N-22_Root_N-)+(N-22_Shoot_N-)]	0.00295091	1.51712	up-regulated
Os11g0674400	[(IR-64_Root_N-)+(IR-64_Shoot_N-)] vs [(N-22_Root_N-)+(N-22_Shoot_N-)]	0.00295091	4.49692	up-regulated
Os02g0613400	[(IR-64_Root_N-)+(IR-64_Shoot_N-)] vs [(N-22_Root_N-)+(N-22_Shoot_N-)]	0.00301679	-1.09096	down-regulated
Os04g0297800	[(IR-64_Root_N-)+(IR-64_Shoot_N-)] vs [(N-22_Root_N-)+(N-22_Shoot_N-)]	0.00304011	5.61517	up-regulated
Os06g0716100	[(IR-64_Root_N-)+(IR-64_Shoot_N-)] vs [(N-22_Root_N-)+(N-22_Shoot_N-)]	0.00304011	2.20207	up-regulated
Os02g0744800	[(IR-64_Root_N-)+(IR-64_Shoot_N-)] vs [(N-22_Root_N-)+(N-22_Shoot_N-)]	0.00305395	2.12331	up-regulated
Os08g0472800	[(IR-64_Root_N-)+(IR-64_Shoot_N-)] vs [(N-22_Root_N-)+(N-22_Shoot_N-)]	0.0030808	1.11517	up-regulated
Os05g0529600	[(IR-64_Root_N-)+(IR-64_Shoot_N-)] vs [(N-22_Root_N-)+(N-22_Shoot_N-)]	0.00310145	1.03419	up-regulated
Os01g0130900	[(IR-64_Root_N-)+(IR-64_Shoot_N-)] vs [(N-22_Root_N-)+(N-22_Shoot_N-)]	0.00311958	1.44919	up-regulated
Os12g0583000	[(IR-64_Root_N-)+(IR-64_Shoot_N-)] vs [(N-22_Root_N-)+(N-22_Shoot_N-)]	0.00311958	-2.20508	down-regulated
Os03g0351300	[(IR-64_Root_N-)+(IR-64_Shoot_N-)] vs [(N-22_Root_N-)+(N-22_Shoot_N-)]	0.00313399	1.2733	up-regulated
Os04g0116600	[(IR-64_Root_N-)+(IR-64_Shoot_N-)] vs [(N-22_Root_N-)+(N-22_Shoot_N-)]	0.00317641	2.04812	up-regulated
Os04g0625300	[(IR-64_Root_N-)+(IR-64_Shoot_N-)] vs [(N-22_Root_N-)+(N-22_Shoot_N-)]	0.00319714	-1.76875	down-regulated
Os02g0164000	[(IR-64_Root_N-)+(IR-64_Shoot_N-)] vs [(N-22_Root_N-)+(N-22_Shoot_N-)]	0.00320732	1.97004	up-regulated
Os08g0511400	[(IR-64_Root_N-)+(IR-64_Shoot_N-)] vs [(N-22_Root_N-)+(N-22_Shoot_N-)]	0.00326338	2.05726	up-regulated
Os12g0555300	[(IR-64_Root_N-)+(IR-64_Shoot_N-)] vs [(N-22_Root_N-)+(N-22_Shoot_N-)]	0.00326794	3.44459	up-regulated
Os06g0656300	[(IR-64_Root_N-)+(IR-64_Shoot_N-)] vs [(N-22_Root_N-)+(N-22_Shoot_N-)]	0.0032684	1.09178	up-regulated
Os06g0661500	[(IR-64_Root_N-)+(IR-64_Shoot_N-)] vs [(N-22_Root_N-)+(N-22_Shoot_N-)]	0.00327464	1.0448	up-regulated
Os01g0733500	[(IR-64_Root_N-)+(IR-64_Shoot_N-)] vs [(N-22_Root_N-)+(N-22_Shoot_N-)]	0.0032764	1.43356	up-regulated
Os03g0363100	[(IR-64_Root_N-)+(IR-64_Shoot_N-)] vs [(N-22_Root_N-)+(N-22_Shoot_N-)]	0.00332509	-2.33148	down-regulated
Os05g0200500	[(IR-64_Root_N-)+(IR-64_Shoot_N-)] vs [(N-22_Root_N-)+(N-22_Shoot_N-)]	0.00332543	-1.3502	down-regulated
Os11g0417400	[(IR-64_Root_N-)+(IR-64_Shoot_N-)] vs [(N-22_Root_N-)+(N-22_Shoot_N-)]	0.00332673	1.60193	up-regulated
Os02g0674233	[(IR-64_Root_N-)+(IR-64_Shoot_N-)] vs [(N-22_Root_N-)+(N-22_Shoot_N-)]	0.00332691	1.78063	up-regulated
Os11g0544800	[(IR-64_Root_N-)+(IR-64_Shoot_N-)] vs [(N-22_Root_N-)+(N-22_Shoot_N-)]	0.00332691	-1.44275	down-regulated
Os06g0151850	[(IR-64_Root_N-)+(IR-64_Shoot_N-)] vs [(N-22_Root_N-)+(N-22_Shoot_N-)]	0.00334873	-2.11391	down-regulated
Os06g0176600	[(IR-64_Root_N-)+(IR-64_Shoot_N-)] vs [(N-22_Root_N-)+(N-22_Shoot_N-)]	0.003399	2.26673	up-regulated
Os02g0773200	[(IR-64_Root_N-)+(IR-64_Shoot_N-)] vs [(N-22_Root_N-)+(N-22_Shoot_N-)]	0.0034145	-1.59648	down-regulated
Os08g0367300	[(IR-64_Root_N-)+(IR-64_Shoot_N-)] vs [(N-22_Root_N-)+(N-22_Shoot_N-)]	0.00344801	-1.52756	down-regulated
Os01g0953000	[(IR-64_Root_N-)+(IR-64_Shoot_N-)] vs [(N-22_Root_N-)+(N-22_Shoot_N-)]	0.00351666	-1.08095	down-regulated
Os06g0283100	[(IR-64_Root_N-)+(IR-64_Shoot_N-)] vs [(N-22_Root_N-)+(N-22_Shoot_N-)]	0.00352094	1.9805	up-regulated
Os10g0160600	[(IR-64_Root_N-)+(IR-64_Shoot_N-)] vs [(N-22_Root_N-)+(N-22_Shoot_N-)]	0.00356934	1.12432	up-regulated
Os07g0569700	[(IR-64_Root_N-)+(IR-64_Shoot_N-)] vs [(N-22_Root_N-)+(N-22_Shoot_N-)]	0.00358984	-2.10851	down-regulated
Os01g0794600	[(IR-64_Root_N-)+(IR-64_Shoot_N-)] vs [(N-22_Root_N-)+(N-22_Shoot_N-)]	0.00359576	2.34649	up-regulated
Os04g0487000	[(IR-64_Root_N-)+(IR-64_Shoot_N-)] vs [(N-22_Root_N-)+(N-22_Shoot_N-)]	0.00364313	2.0774	up-regulated
Os12g0158400	[(IR-64_Root_N-)+(IR-64_Shoot_N-)] vs [(N-22_Root_N-)+(N-22_Shoot_N-)]	0.00364313	1.36985	up-regulated
Os08g0503200	[(IR-64_Root_N-)+(IR-64_Shoot_N-)] vs [(N-22_Root_N-)+(N-22_Shoot_N-)]	0.00366653	-1.00681	down-regulated
Os08g0487000	[(IR-64_Root_N-)+(IR-64_Shoot_N-)] vs [(N-22_Root_N-)+(N-22_Shoot_N-)]	0.00367016	-1.00424	down-regulated
Os02g0818500	[(IR-64_Root_N-)+(IR-64_Shoot_N-)] vs [(N-22_Root_N-)+(N-22_Shoot_N-)]	0.00368563	2.93195	up-regulated
Os05g0339200	[(IR-64_Root_N-)+(IR-64_Shoot_N-)] vs [(N-22_Root_N-)+(N-22_Shoot_N-)]	0.00368835	1.07367	up-regulated
Os04g0499100	[(IR-64_Root_N-)+(IR-64_Shoot_N-)] vs [(N-22_Root_N-)+(N-22_Shoot_N-)]	0.00374998	1.88985	up-regulated
Os03g0572250	[(IR-64_Root_N-)+(IR-64_Shoot_N-)] vs [(N-22_Root_N-)+(N-22_Shoot_N-)]	0.00375234	1.49131	up-regulated
Os06g0609600	[(IR-64_Root_N-)+(IR-64_Shoot_N-)] vs [(N-22_Root_N-)+(N-22_Shoot_N-)]	0.00376602	-1.3654	down-regulated
Os06g0274000	[(IR-64_Root_N-)+(IR-64_Shoot_N-)] vs [(N-22_Root_N-)+(N-22_Shoot_N-)]	0.00379414	1.64813	up-regulated
Os07g0285200	[(IR-64_Root_N-)+(IR-64_Shoot_N-)] vs [(N-22_Root_N-)+(N-22_Shoot_N-)]	0.00379414	1.00437	up-regulated
Os03g0729300	[(IR-64_Root_N-)+(IR-64_Shoot_N-)] vs [(N-22_Root_N-)+(N-22_Shoot_N-)]	0.00380188	-1.02071	down-regulated
Os04g0482100	[(IR-64_Root_N-)+(IR-64_Shoot_N-)] vs [(N-22_Root_N-)+(N-22_Shoot_N-)]	0.00386639	1.56385	up-regulated
Os10g0391500	[(IR-64_Root_N-)+(IR-64_Shoot_N-)] vs [(N-22_Root_N-)+(N-22_Shoot_N-)]	0.00386639	1.33159	up-regulated
Os02g0594232	[(IR-64_Root_N-)+(IR-64_Shoot_N-)] vs [(N-22_Root_N-)+(N-22_Shoot_N-)]	0.00389163	2.47808	up-regulated
Os03g0124000	[(IR-64_Root_N-)+(IR-64_Shoot_N-)] vs [(N-22_Root_N-)+(N-22_Shoot_N-)]	0.00389766	1.09464	up-regulated
Os01g0556650	[(IR-64_Root_N-)+(IR-64_Shoot_N-)] vs [(N-22_Root_N-)+(N-22_Shoot_N-)]	0.00390681	1.26032	up-regulated
Os05g0450600	[(IR-64_Root_N-)+(IR-64_Shoot_N-)] vs [(N-22_Root_N-)+(N-22_Shoot_N-)]	0.00391135	1.0748	up-regulated
Os07g0566500	[(IR-64_Root_N-)+(IR-64_Shoot_N-)] vs [(N-22_Root_N-)+(N-22_Shoot_N-)]	0.00391135	1.31618	up-regulated
Os11g0357094	[(IR-64_Root_N-)+(IR-64_Shoot_N-)] vs [(N-22_Root_N-)+(N-22_Shoot_N-)]	0.00393595	1.37317	up-regulated
Os03g0648100	[(IR-64_Root_N-)+(IR-64_Shoot_N-)] vs [(N-22_Root_N-)+(N-22_Shoot_N-)]	0.00393883	1.09599	up-regulated
Os07g0494800	[(IR-64_Root_N-)+(IR-64_Shoot_N-)] vs [(N-22_Root_N-)+(N-22_Shoot_N-)]	0.0039459	1.83552	up-regulated
Os04g0170500	[(IR-64_Root_N-)+(IR-64_Shoot_N-)] vs [(N-22_Root_N-)+(N-22_Shoot_N-)]	0.00396441	4.44361	up-regulated
Os11g0547000	[(IR-64_Root_N-)+(IR-64_Shoot_N-)] vs [(N-22_Root_N-)+(N-22_Shoot_N-)]	0.00396441	-1.05056	down-regulated
Os05g0496000	[(IR-64_Root_N-)+(IR-64_Shoot_N-)] vs [(N-22_Root_N-)+(N-22_Shoot_N-)]	0.0039812	-1.27645	down-regulated
Os06g0332900	[(IR-64_Root_N-)+(IR-64_Shoot_N-)] vs [(N-22_Root_N-)+(N-22_Shoot_N-)]	0.003986	1.55174	up-regulated
Os12g0115700	[(IR-64_Root_N-)+(IR-64_Shoot_N-)] vs [(N-22_Root_N-)+(N-22_Shoot_N-)]	0.0039894	1.46731	up-regulated
Os04g0465300	[(IR-64_Root_N-)+(IR-64_Shoot_N-)] vs [(N-22_Root_N-)+(N-22_Shoot_N-)]	0.00399376	1.39347	up-regulated
Os06g0179800	[(IR-64_Root_N-)+(IR-64_Shoot_N-)] vs [(N-22_Root_N-)+(N-22_Shoot_N-)]	0.00400672	-1.88545	down-regulated
Os01g0248400	[(IR-64_Root_N-)+(IR-64_Shoot_N-)] vs [(N-22_Root_N-)+(N-22_Shoot_N-)]	0.0040197	-1.00645	down-regulated
Os01g0683700	[(IR-64_Root_N-)+(IR-64_Shoot_N-)] vs [(N-22_Root_N-)+(N-22_Shoot_N-)]	0.00402366	-1.06005	down-regulated
Os12g0535400	[(IR-64_Root_N-)+(IR-64_Shoot_N-)] vs [(N-22_Root_N-)+(N-22_Shoot_N-)]	0.00402366	1.25696	up-regulated
Os06g0256000	[(IR-64_Root_N-)+(IR-64_Shoot_N-)] vs [(N-22_Root_N-)+(N-22_Shoot_N-)]	0.00406634	1.86133	up-regulated
Os06g0546500	[(IR-64_Root_N-)+(IR-64_Shoot_N-)] vs [(N-22_Root_N-)+(N-22_Shoot_N-)]	0.00406634	2.13086	up-regulated
Os01g0880850	[(IR-64_Root_N-)+(IR-64_Shoot_N-)] vs [(N-22_Root_N-)+(N-22_Shoot_N-)]	0.00409703	1.91511	up-regulated
Os01g0976500	[(IR-64_Root_N-)+(IR-64_Shoot_N-)] vs [(N-22_Root_N-)+(N-22_Shoot_N-)]	0.00409943	-1.63226	down-regulated
Os12g0233500	[(IR-64_Root_N-)+(IR-64_Shoot_N-)] vs [(N-22_Root_N-)+(N-22_Shoot_N-)]	0.00409943	-2.73934	down-regulated
Os05g0238400	[(IR-64_Root_N-)+(IR-64_Shoot_N-)] vs [(N-22_Root_N-)+(N-22_Shoot_N-)]	0.00413608	1.28095	up-regulated
Os02g0807200	[(IR-64_Root_N-)+(IR-64_Shoot_N-)] vs [(N-22_Root_N-)+(N-22_Shoot_N-)]	0.0041385	1.75652	up-regulated
Os03g0182000	[(IR-64_Root_N-)+(IR-64_Shoot_N-)] vs [(N-22_Root_N-)+(N-22_Shoot_N-)]	0.00415324	1.41828	up-regulated
Os01g0268100	[(IR-64_Root_N-)+(IR-64_Shoot_N-)] vs [(N-22_Root_N-)+(N-22_Shoot_N-)]	0.0041678	-1.38244	down-regulated
Os12g0147800	[(IR-64_Root_N-)+(IR-64_Shoot_N-)] vs [(N-22_Root_N-)+(N-22_Shoot_N-)]	0.00422035	1.31222	up-regulated
Os01g0182100	[(IR-64_Root_N-)+(IR-64_Shoot_N-)] vs [(N-22_Root_N-)+(N-22_Shoot_N-)]	0.00430263	-1.6325	down-regulated
Os12g0299600	[(IR-64_Root_N-)+(IR-64_Shoot_N-)] vs [(N-22_Root_N-)+(N-22_Shoot_N-)]	0.00430398	-3.24688	down-regulated
Os01g0392600	[(IR-64_Root_N-)+(IR-64_Shoot_N-)] vs [(N-22_Root_N-)+(N-22_Shoot_N-)]	0.00435862	1.03228	up-regulated
Os08g0421300	[(IR-64_Root_N-)+(IR-64_Shoot_N-)] vs [(N-22_Root_N-)+(N-22_Shoot_N-)]	0.00435862	-1.40369	down-regulated
Os01g0138500	[(IR-64_Root_N-)+(IR-64_Shoot_N-)] vs [(N-22_Root_N-)+(N-22_Shoot_N-)]	0.00437658	1.45474	up-regulated
Os01g0783800	[(IR-64_Root_N-)+(IR-64_Shoot_N-)] vs [(N-22_Root_N-)+(N-22_Shoot_N-)]	0.00439465	2.21262	up-regulated
Os01g0846400	[(IR-64_Root_N-)+(IR-64_Shoot_N-)] vs [(N-22_Root_N-)+(N-22_Shoot_N-)]	0.004397	1.44018	up-regulated
Os02g0317500	[(IR-64_Root_N-)+(IR-64_Shoot_N-)] vs [(N-22_Root_N-)+(N-22_Shoot_N-)]	0.00441711	1.13616	up-regulated
Os12g0623800	[(IR-64_Root_N-)+(IR-64_Shoot_N-)] vs [(N-22_Root_N-)+(N-22_Shoot_N-)]	0.00442079	-1.19822	down-regulated
Os11g0155100	[(IR-64_Root_N-)+(IR-64_Shoot_N-)] vs [(N-22_Root_N-)+(N-22_Shoot_N-)]	0.00444176	1.42255	up-regulated
Os03g0586500	[(IR-64_Root_N-)+(IR-64_Shoot_N-)] vs [(N-22_Root_N-)+(N-22_Shoot_N-)]	0.00445552	-1.18134	down-regulated
Os03g0439500	[(IR-64_Root_N-)+(IR-64_Shoot_N-)] vs [(N-22_Root_N-)+(N-22_Shoot_N-)]	0.00446626	-2.42234	down-regulated
Os03g0717200	[(IR-64_Root_N-)+(IR-64_Shoot_N-)] vs [(N-22_Root_N-)+(N-22_Shoot_N-)]	0.00446626	1.45839	up-regulated
Os06g0278450	[(IR-64_Root_N-)+(IR-64_Shoot_N-)] vs [(N-22_Root_N-)+(N-22_Shoot_N-)]	0.00451649	-2.7688	down-regulated
Os11g0572200	[(IR-64_Root_N-)+(IR-64_Shoot_N-)] vs [(N-22_Root_N-)+(N-22_Shoot_N-)]	0.00455579	-1.01501	down-regulated
Os05g0221200	[(IR-64_Root_N-)+(IR-64_Shoot_N-)] vs [(N-22_Root_N-)+(N-22_Shoot_N-)]	0.00457152	1.66327	up-regulated
Os03g0138900	[(IR-64_Root_N-)+(IR-64_Shoot_N-)] vs [(N-22_Root_N-)+(N-22_Shoot_N-)]	0.00460195	-1.12877	down-regulated
Os06g0621500	[(IR-64_Root_N-)+(IR-64_Shoot_N-)] vs [(N-22_Root_N-)+(N-22_Shoot_N-)]	0.00463016	-2.58647	down-regulated
Os06g0725200	[(IR-64_Root_N-)+(IR-64_Shoot_N-)] vs [(N-22_Root_N-)+(N-22_Shoot_N-)]	0.00469584	1.30652	up-regulated
Os02g0150300	[(IR-64_Root_N-)+(IR-64_Shoot_N-)] vs [(N-22_Root_N-)+(N-22_Shoot_N-)]	0.00470908	1.36599	up-regulated
Os04g0503100	[(IR-64_Root_N-)+(IR-64_Shoot_N-)] vs [(N-22_Root_N-)+(N-22_Shoot_N-)]	0.004712	3.38336	up-regulated
Os03g0111500	[(IR-64_Root_N-)+(IR-64_Shoot_N-)] vs [(N-22_Root_N-)+(N-22_Shoot_N-)]	0.00472873	-1.04619	down-regulated
Os01g0918300	[(IR-64_Root_N-)+(IR-64_Shoot_N-)] vs [(N-22_Root_N-)+(N-22_Shoot_N-)]	0.00473469	-1.28047	down-regulated
Os03g0769700	[(IR-64_Root_N-)+(IR-64_Shoot_N-)] vs [(N-22_Root_N-)+(N-22_Shoot_N-)]	0.00474166	1.4021	up-regulated
Os01g0102800	[(IR-64_Root_N-)+(IR-64_Shoot_N-)] vs [(N-22_Root_N-)+(N-22_Shoot_N-)]	0.00475827	-1.45065	down-regulated
Os01g0223000	[(IR-64_Root_N-)+(IR-64_Shoot_N-)] vs [(N-22_Root_N-)+(N-22_Shoot_N-)]	0.00475872	1.74026	up-regulated
Os03g0383100	[(IR-64_Root_N-)+(IR-64_Shoot_N-)] vs [(N-22_Root_N-)+(N-22_Shoot_N-)]	0.00475894	2.59974	up-regulated
Os03g0131800	[(IR-64_Root_N-)+(IR-64_Shoot_N-)] vs [(N-22_Root_N-)+(N-22_Shoot_N-)]	0.00478698	1.28087	up-regulated
Os11g0483000	[(IR-64_Root_N-)+(IR-64_Shoot_N-)] vs [(N-22_Root_N-)+(N-22_Shoot_N-)]	0.0048225	1.09742	up-regulated
Os12g0102700	[(IR-64_Root_N-)+(IR-64_Shoot_N-)] vs [(N-22_Root_N-)+(N-22_Shoot_N-)]	0.00483077	1.45194	up-regulated
Os07g0264800	[(IR-64_Root_N-)+(IR-64_Shoot_N-)] vs [(N-22_Root_N-)+(N-22_Shoot_N-)]	0.00483989	1.02651	up-regulated
Os03g0601100	[(IR-64_Root_N-)+(IR-64_Shoot_N-)] vs [(N-22_Root_N-)+(N-22_Shoot_N-)]	0.00485199	2.77589	up-regulated
Os03g0737701	[(IR-64_Root_N-)+(IR-64_Shoot_N-)] vs [(N-22_Root_N-)+(N-22_Shoot_N-)]	0.00485199	1.01859	up-regulated
Os03g0747900	[(IR-64_Root_N-)+(IR-64_Shoot_N-)] vs [(N-22_Root_N-)+(N-22_Shoot_N-)]	0.00488076	1.03619	up-regulated
Os05g0382400	[(IR-64_Root_N-)+(IR-64_Shoot_N-)] vs [(N-22_Root_N-)+(N-22_Shoot_N-)]	0.00488076	1.91124	up-regulated
Os11g0598500	[(IR-64_Root_N-)+(IR-64_Shoot_N-)] vs [(N-22_Root_N-)+(N-22_Shoot_N-)]	0.00489154	-2.24655	down-regulated
Os03g0849700	[(IR-64_Root_N-)+(IR-64_Shoot_N-)] vs [(N-22_Root_N-)+(N-22_Shoot_N-)]	0.00491873	-1.49239	down-regulated
Os02g0781966	[(IR-64_Root_N-)+(IR-64_Shoot_N-)] vs [(N-22_Root_N-)+(N-22_Shoot_N-)]	0.00492605	1.41633	up-regulated
Os05g0409500	[(IR-64_Root_N-)+(IR-64_Shoot_N-)] vs [(N-22_Root_N-)+(N-22_Shoot_N-)]	0.00498004	1.07773	up-regulated
Os05g0525900	[(IR-64_Root_N-)+(IR-64_Shoot_N-)] vs [(N-22_Root_N-)+(N-22_Shoot_N-)]	0.00499056	1.12752	up-regulated
Os04g0594100	[(IR-64_Root_N-)+(IR-64_Shoot_N-)] vs [(N-22_Root_N-)+(N-22_Shoot_N-)]	0.00499306	1.65574	up-regulated
Os10g0160100	[(IR-64_Root_N-)+(IR-64_Shoot_N-)] vs [(N-22_Root_N-)+(N-22_Shoot_N-)]	0.00502355	1.17295	up-regulated
Os03g0366800	[(IR-64_Root_N-)+(IR-64_Shoot_N-)] vs [(N-22_Root_N-)+(N-22_Shoot_N-)]	0.00504078	-1.17845	down-regulated
Os01g0693300	[(IR-64_Root_N-)+(IR-64_Shoot_N-)] vs [(N-22_Root_N-)+(N-22_Shoot_N-)]	0.00504425	-3.84254	down-regulated
Os08g0421000	[(IR-64_Root_N-)+(IR-64_Shoot_N-)] vs [(N-22_Root_N-)+(N-22_Shoot_N-)]	0.00504425	-3.46015	down-regulated
Os04g0349700	[(IR-64_Root_N-)+(IR-64_Shoot_N-)] vs [(N-22_Root_N-)+(N-22_Shoot_N-)]	0.00504454	3.32293	up-regulated
Os02g0613000	[(IR-64_Root_N-)+(IR-64_Shoot_N-)] vs [(N-22_Root_N-)+(N-22_Shoot_N-)]	0.00515092	1.35533	up-regulated
Os07g0122300	[(IR-64_Root_N-)+(IR-64_Shoot_N-)] vs [(N-22_Root_N-)+(N-22_Shoot_N-)]	0.00517945	-1.0658	down-regulated
Os03g0830500	[(IR-64_Root_N-)+(IR-64_Shoot_N-)] vs [(N-22_Root_N-)+(N-22_Shoot_N-)]	0.00519034	-1.50378	down-regulated
Os01g0553901	[(IR-64_Root_N-)+(IR-64_Shoot_N-)] vs [(N-22_Root_N-)+(N-22_Shoot_N-)]	0.00519063	2.19526	up-regulated
Os01g0290800	[(IR-64_Root_N-)+(IR-64_Shoot_N-)] vs [(N-22_Root_N-)+(N-22_Shoot_N-)]	0.00519182	-1.86843	down-regulated
Os02g0606700	[(IR-64_Root_N-)+(IR-64_Shoot_N-)] vs [(N-22_Root_N-)+(N-22_Shoot_N-)]	0.00522463	1.66064	up-regulated
Os11g0242800	[(IR-64_Root_N-)+(IR-64_Shoot_N-)] vs [(N-22_Root_N-)+(N-22_Shoot_N-)]	0.00522682	-2.39889	down-regulated
Os02g0777400	[(IR-64_Root_N-)+(IR-64_Shoot_N-)] vs [(N-22_Root_N-)+(N-22_Shoot_N-)]	0.00523504	-1.80156	down-regulated
Os08g0387700	[(IR-64_Root_N-)+(IR-64_Shoot_N-)] vs [(N-22_Root_N-)+(N-22_Shoot_N-)]	0.00523504	1.12523	up-regulated
Os12g0488800	[(IR-64_Root_N-)+(IR-64_Shoot_N-)] vs [(N-22_Root_N-)+(N-22_Shoot_N-)]	0.00523504	-1.29014	down-regulated
Os11g0194900	[(IR-64_Root_N-)+(IR-64_Shoot_N-)] vs [(N-22_Root_N-)+(N-22_Shoot_N-)]	0.0052753	1.11152	up-regulated
Os07g0114000	[(IR-64_Root_N-)+(IR-64_Shoot_N-)] vs [(N-22_Root_N-)+(N-22_Shoot_N-)]	0.00529459	3.06107	up-regulated
Os07g0115500	[(IR-64_Root_N-)+(IR-64_Shoot_N-)] vs [(N-22_Root_N-)+(N-22_Shoot_N-)]	0.0053144	-1.0548	down-regulated
Os04g0623500	[(IR-64_Root_N-)+(IR-64_Shoot_N-)] vs [(N-22_Root_N-)+(N-22_Shoot_N-)]	0.00533137	1.12944	up-regulated
Os05g0390800	[(IR-64_Root_N-)+(IR-64_Shoot_N-)] vs [(N-22_Root_N-)+(N-22_Shoot_N-)]	0.00537858	-1.17943	down-regulated
Os01g0226300	[(IR-64_Root_N-)+(IR-64_Shoot_N-)] vs [(N-22_Root_N-)+(N-22_Shoot_N-)]	0.00538988	1.25925	up-regulated
Os03g0651300	[(IR-64_Root_N-)+(IR-64_Shoot_N-)] vs [(N-22_Root_N-)+(N-22_Shoot_N-)]	0.00538988	1.88254	up-regulated
Os04g0103500	[(IR-64_Root_N-)+(IR-64_Shoot_N-)] vs [(N-22_Root_N-)+(N-22_Shoot_N-)]	0.00538988	-1.83845	down-regulated
Os08g0339200	[(IR-64_Root_N-)+(IR-64_Shoot_N-)] vs [(N-22_Root_N-)+(N-22_Shoot_N-)]	0.00540601	1.01796	up-regulated
Os04g0370600	[(IR-64_Root_N-)+(IR-64_Shoot_N-)] vs [(N-22_Root_N-)+(N-22_Shoot_N-)]	0.00541129	-1.17078	down-regulated
Os01g0232000	[(IR-64_Root_N-)+(IR-64_Shoot_N-)] vs [(N-22_Root_N-)+(N-22_Shoot_N-)]	0.00541836	1.79979	up-regulated
Os02g0599700	[(IR-64_Root_N-)+(IR-64_Shoot_N-)] vs [(N-22_Root_N-)+(N-22_Shoot_N-)]	0.00545829	3.92167	up-regulated
Os01g0220100	[(IR-64_Root_N-)+(IR-64_Shoot_N-)] vs [(N-22_Root_N-)+(N-22_Shoot_N-)]	0.00548412	-1.20176	down-regulated
Os04g0122000	[(IR-64_Root_N-)+(IR-64_Shoot_N-)] vs [(N-22_Root_N-)+(N-22_Shoot_N-)]	0.00548412	-2.26232	down-regulated
Os11g0592500	[(IR-64_Root_N-)+(IR-64_Shoot_N-)] vs [(N-22_Root_N-)+(N-22_Shoot_N-)]	0.00548412	-1.0671	down-regulated
Os07g0632600	[(IR-64_Root_N-)+(IR-64_Shoot_N-)] vs [(N-22_Root_N-)+(N-22_Shoot_N-)]	0.00549877	-1.17318	down-regulated
Os01g0116800	[(IR-64_Root_N-)+(IR-64_Shoot_N-)] vs [(N-22_Root_N-)+(N-22_Shoot_N-)]	0.0055331	-1.98698	down-regulated
Os05g0477800	[(IR-64_Root_N-)+(IR-64_Shoot_N-)] vs [(N-22_Root_N-)+(N-22_Shoot_N-)]	0.0055388	-1.00657	down-regulated
Os01g0127600	[(IR-64_Root_N-)+(IR-64_Shoot_N-)] vs [(N-22_Root_N-)+(N-22_Shoot_N-)]	0.0055449	2.64985	up-regulated
Os01g0159800	[(IR-64_Root_N-)+(IR-64_Shoot_N-)] vs [(N-22_Root_N-)+(N-22_Shoot_N-)]	0.0055449	-1.30823	down-regulated
Os01g0975900	[(IR-64_Root_N-)+(IR-64_Shoot_N-)] vs [(N-22_Root_N-)+(N-22_Shoot_N-)]	0.0055449	1.42759	up-regulated
Os10g0159300	[(IR-64_Root_N-)+(IR-64_Shoot_N-)] vs [(N-22_Root_N-)+(N-22_Shoot_N-)]	0.0055449	-1.82812	down-regulated
Os05g0372400	[(IR-64_Root_N-)+(IR-64_Shoot_N-)] vs [(N-22_Root_N-)+(N-22_Shoot_N-)]	0.00556167	-1.04497	down-regulated
Os07g0664400	[(IR-64_Root_N-)+(IR-64_Shoot_N-)] vs [(N-22_Root_N-)+(N-22_Shoot_N-)]	0.00556167	2.15407	up-regulated
Os01g0291733	[(IR-64_Root_N-)+(IR-64_Shoot_N-)] vs [(N-22_Root_N-)+(N-22_Shoot_N-)]	0.00556516	1.4563	up-regulated
Os11g0552100	[(IR-64_Root_N-)+(IR-64_Shoot_N-)] vs [(N-22_Root_N-)+(N-22_Shoot_N-)]	0.00556933	1.33677	up-regulated
Os02g0812700	[(IR-64_Root_N-)+(IR-64_Shoot_N-)] vs [(N-22_Root_N-)+(N-22_Shoot_N-)]	0.00557462	1.39652	up-regulated
Os07g0113200	[(IR-64_Root_N-)+(IR-64_Shoot_N-)] vs [(N-22_Root_N-)+(N-22_Shoot_N-)]	0.00563451	1.46744	up-regulated
Os06g0289900	[(IR-64_Root_N-)+(IR-64_Shoot_N-)] vs [(N-22_Root_N-)+(N-22_Shoot_N-)]	0.0056423	1.2834	up-regulated
Os08g0450100	[(IR-64_Root_N-)+(IR-64_Shoot_N-)] vs [(N-22_Root_N-)+(N-22_Shoot_N-)]	0.00565922	1.58128	up-regulated
Os09g0569450	[(IR-64_Root_N-)+(IR-64_Shoot_N-)] vs [(N-22_Root_N-)+(N-22_Shoot_N-)]	0.00570352	-2.02628	down-regulated
Os09g0536700	[(IR-64_Root_N-)+(IR-64_Shoot_N-)] vs [(N-22_Root_N-)+(N-22_Shoot_N-)]	0.00570421	1.02028	up-regulated
Os03g0642900	[(IR-64_Root_N-)+(IR-64_Shoot_N-)] vs [(N-22_Root_N-)+(N-22_Shoot_N-)]	0.00581996	1.60464	up-regulated
Os02g0761300	[(IR-64_Root_N-)+(IR-64_Shoot_N-)] vs [(N-22_Root_N-)+(N-22_Shoot_N-)]	0.00585121	1.68568	up-regulated
Os11g0648700	[(IR-64_Root_N-)+(IR-64_Shoot_N-)] vs [(N-22_Root_N-)+(N-22_Shoot_N-)]	0.00585121	3.91489	up-regulated
Os12g0174300	[(IR-64_Root_N-)+(IR-64_Shoot_N-)] vs [(N-22_Root_N-)+(N-22_Shoot_N-)]	0.00585591	1.19535	up-regulated
Os03g0175200	[(IR-64_Root_N-)+(IR-64_Shoot_N-)] vs [(N-22_Root_N-)+(N-22_Shoot_N-)]	0.00589272	1.29007	up-regulated
Os02g0154600	[(IR-64_Root_N-)+(IR-64_Shoot_N-)] vs [(N-22_Root_N-)+(N-22_Shoot_N-)]	0.00589965	-2.3343	down-regulated
Os03g0127500	[(IR-64_Root_N-)+(IR-64_Shoot_N-)] vs [(N-22_Root_N-)+(N-22_Shoot_N-)]	0.00592424	1.00996	up-regulated
Os02g0572300	[(IR-64_Root_N-)+(IR-64_Shoot_N-)] vs [(N-22_Root_N-)+(N-22_Shoot_N-)]	0.0059246	1.08712	up-regulated
Os03g0130350	[(IR-64_Root_N-)+(IR-64_Shoot_N-)] vs [(N-22_Root_N-)+(N-22_Shoot_N-)]	0.00593233	-4.60919	down-regulated
Os01g0952700	[(IR-64_Root_N-)+(IR-64_Shoot_N-)] vs [(N-22_Root_N-)+(N-22_Shoot_N-)]	0.00595449	-1.2634	down-regulated
Os11g0591550	[(IR-64_Root_N-)+(IR-64_Shoot_N-)] vs [(N-22_Root_N-)+(N-22_Shoot_N-)]	0.00597038	-1.05319	down-regulated
Os06g0316000	[(IR-64_Root_N-)+(IR-64_Shoot_N-)] vs [(N-22_Root_N-)+(N-22_Shoot_N-)]	0.00597152	-1.1756	down-regulated
Os01g0883100	[(IR-64_Root_N-)+(IR-64_Shoot_N-)] vs [(N-22_Root_N-)+(N-22_Shoot_N-)]	0.00597759	1.58158	up-regulated
Os02g0805250	[(IR-64_Root_N-)+(IR-64_Shoot_N-)] vs [(N-22_Root_N-)+(N-22_Shoot_N-)]	0.00606148	-1.25259	down-regulated
Os05g0560100	[(IR-64_Root_N-)+(IR-64_Shoot_N-)] vs [(N-22_Root_N-)+(N-22_Shoot_N-)]	0.00606726	2.00508	up-regulated
Os02g0812000	[(IR-64_Root_N-)+(IR-64_Shoot_N-)] vs [(N-22_Root_N-)+(N-22_Shoot_N-)]	0.00607436	-1.38962	down-regulated
Os04g0136700	[(IR-64_Root_N-)+(IR-64_Shoot_N-)] vs [(N-22_Root_N-)+(N-22_Shoot_N-)]	0.00610665	1.0765	up-regulated
Os06g0208151	[(IR-64_Root_N-)+(IR-64_Shoot_N-)] vs [(N-22_Root_N-)+(N-22_Shoot_N-)]	0.00610844	-2.7771	down-regulated
Os04g0372201	[(IR-64_Root_N-)+(IR-64_Shoot_N-)] vs [(N-22_Root_N-)+(N-22_Shoot_N-)]	0.00612532	-2.39709	down-regulated
Os05g0513100	[(IR-64_Root_N-)+(IR-64_Shoot_N-)] vs [(N-22_Root_N-)+(N-22_Shoot_N-)]	0.00612653	1.55471	up-regulated
Os02g0829100	[(IR-64_Root_N-)+(IR-64_Shoot_N-)] vs [(N-22_Root_N-)+(N-22_Shoot_N-)]	0.00613348	1.2761	up-regulated
Os01g0702900	[(IR-64_Root_N-)+(IR-64_Shoot_N-)] vs [(N-22_Root_N-)+(N-22_Shoot_N-)]	0.00614079	2.30472	up-regulated
Os02g0736700	[(IR-64_Root_N-)+(IR-64_Shoot_N-)] vs [(N-22_Root_N-)+(N-22_Shoot_N-)]	0.00617927	1.02599	up-regulated
Os01g0176050	[(IR-64_Root_N-)+(IR-64_Shoot_N-)] vs [(N-22_Root_N-)+(N-22_Shoot_N-)]	0.00618986	-1.97141	down-regulated
Os03g0724700	[(IR-64_Root_N-)+(IR-64_Shoot_N-)] vs [(N-22_Root_N-)+(N-22_Shoot_N-)]	0.00619185	2.11596	up-regulated
Os04g0309500	[(IR-64_Root_N-)+(IR-64_Shoot_N-)] vs [(N-22_Root_N-)+(N-22_Shoot_N-)]	0.0061935	1.23919	up-regulated
Os01g0975000	[(IR-64_Root_N-)+(IR-64_Shoot_N-)] vs [(N-22_Root_N-)+(N-22_Shoot_N-)]	0.00622874	1.26033	up-regulated
Os04g0186450	[(IR-64_Root_N-)+(IR-64_Shoot_N-)] vs [(N-22_Root_N-)+(N-22_Shoot_N-)]	0.00627164	-2.76998	down-regulated
Os12g0243050	[(IR-64_Root_N-)+(IR-64_Shoot_N-)] vs [(N-22_Root_N-)+(N-22_Shoot_N-)]	0.00627164	-2.13871	down-regulated
Os05g0526900	[(IR-64_Root_N-)+(IR-64_Shoot_N-)] vs [(N-22_Root_N-)+(N-22_Shoot_N-)]	0.00627969	1.53088	up-regulated
Os03g0823350	[(IR-64_Root_N-)+(IR-64_Shoot_N-)] vs [(N-22_Root_N-)+(N-22_Shoot_N-)]	0.00629901	2.03328	up-regulated
Os05g0535300	[(IR-64_Root_N-)+(IR-64_Shoot_N-)] vs [(N-22_Root_N-)+(N-22_Shoot_N-)]	0.00629901	-1.69768	down-regulated
Os06g0125000	[(IR-64_Root_N-)+(IR-64_Shoot_N-)] vs [(N-22_Root_N-)+(N-22_Shoot_N-)]	0.00629901	-2.83916	down-regulated
Os06g0186100	[(IR-64_Root_N-)+(IR-64_Shoot_N-)] vs [(N-22_Root_N-)+(N-22_Shoot_N-)]	0.00630543	-1.63253	down-regulated
Os05g0463800	[(IR-64_Root_N-)+(IR-64_Shoot_N-)] vs [(N-22_Root_N-)+(N-22_Shoot_N-)]	0.00631615	-1.26393	down-regulated
Os01g0393000	[(IR-64_Root_N-)+(IR-64_Shoot_N-)] vs [(N-22_Root_N-)+(N-22_Shoot_N-)]	0.00633091	1.15596	up-regulated
Os08g0390200	[(IR-64_Root_N-)+(IR-64_Shoot_N-)] vs [(N-22_Root_N-)+(N-22_Shoot_N-)]	0.00635967	1.31314	up-regulated
Os02g0629332	[(IR-64_Root_N-)+(IR-64_Shoot_N-)] vs [(N-22_Root_N-)+(N-22_Shoot_N-)]	0.00637721	-1.17785	down-regulated
Os10g0133500	[(IR-64_Root_N-)+(IR-64_Shoot_N-)] vs [(N-22_Root_N-)+(N-22_Shoot_N-)]	0.00638546	1.82617	up-regulated
Os12g0630100	[(IR-64_Root_N-)+(IR-64_Shoot_N-)] vs [(N-22_Root_N-)+(N-22_Shoot_N-)]	0.00638546	2.64298	up-regulated
Os08g0378000	[(IR-64_Root_N-)+(IR-64_Shoot_N-)] vs [(N-22_Root_N-)+(N-22_Shoot_N-)]	0.006458	-1.51449	down-regulated
Os02g0816600	[(IR-64_Root_N-)+(IR-64_Shoot_N-)] vs [(N-22_Root_N-)+(N-22_Shoot_N-)]	0.00647121	1.23575	up-regulated
Os05g0495700	[(IR-64_Root_N-)+(IR-64_Shoot_N-)] vs [(N-22_Root_N-)+(N-22_Shoot_N-)]	0.00647121	1.06701	up-regulated
Os05g0524300	[(IR-64_Root_N-)+(IR-64_Shoot_N-)] vs [(N-22_Root_N-)+(N-22_Shoot_N-)]	0.00647121	1.14183	up-regulated
Os10g0398600	[(IR-64_Root_N-)+(IR-64_Shoot_N-)] vs [(N-22_Root_N-)+(N-22_Shoot_N-)]	0.00650155	2.13311	up-regulated
Os07g0602600	[(IR-64_Root_N-)+(IR-64_Shoot_N-)] vs [(N-22_Root_N-)+(N-22_Shoot_N-)]	0.00655408	-2.46575	down-regulated
Os11g0156800	[(IR-64_Root_N-)+(IR-64_Shoot_N-)] vs [(N-22_Root_N-)+(N-22_Shoot_N-)]	0.0065622	-1.39106	down-regulated
Os06g0185500	[(IR-64_Root_N-)+(IR-64_Shoot_N-)] vs [(N-22_Root_N-)+(N-22_Shoot_N-)]	0.00659952	2.66598	up-regulated
Os12g0472500	[(IR-64_Root_N-)+(IR-64_Shoot_N-)] vs [(N-22_Root_N-)+(N-22_Shoot_N-)]	0.00664169	1.90859	up-regulated
Os03g0778100	[(IR-64_Root_N-)+(IR-64_Shoot_N-)] vs [(N-22_Root_N-)+(N-22_Shoot_N-)]	0.00665274	1.46121	up-regulated
Os02g0727500	[(IR-64_Root_N-)+(IR-64_Shoot_N-)] vs [(N-22_Root_N-)+(N-22_Shoot_N-)]	0.00668211	1.01533	up-regulated
Os02g0609500	[(IR-64_Root_N-)+(IR-64_Shoot_N-)] vs [(N-22_Root_N-)+(N-22_Shoot_N-)]	0.0066869	1.30779	up-regulated
Os02g0620000	[(IR-64_Root_N-)+(IR-64_Shoot_N-)] vs [(N-22_Root_N-)+(N-22_Shoot_N-)]	0.00674116	1.58602	up-regulated
Os01g0223200	[(IR-64_Root_N-)+(IR-64_Shoot_N-)] vs [(N-22_Root_N-)+(N-22_Shoot_N-)]	0.00675125	-2.48922	down-regulated
Os02g0585200	[(IR-64_Root_N-)+(IR-64_Shoot_N-)] vs [(N-22_Root_N-)+(N-22_Shoot_N-)]	0.00675125	1.32118	up-regulated
Os09g0572700	[(IR-64_Root_N-)+(IR-64_Shoot_N-)] vs [(N-22_Root_N-)+(N-22_Shoot_N-)]	0.00681355	1.03724	up-regulated
Os10g0380100	[(IR-64_Root_N-)+(IR-64_Shoot_N-)] vs [(N-22_Root_N-)+(N-22_Shoot_N-)]	0.00683219	2.98665	up-regulated
Os10g0135400	[(IR-64_Root_N-)+(IR-64_Shoot_N-)] vs [(N-22_Root_N-)+(N-22_Shoot_N-)]	0.00684866	1.33232	up-regulated
Os03g0757400	[(IR-64_Root_N-)+(IR-64_Shoot_N-)] vs [(N-22_Root_N-)+(N-22_Shoot_N-)]	0.00687764	-1.04877	down-regulated
Os05g0380900	[(IR-64_Root_N-)+(IR-64_Shoot_N-)] vs [(N-22_Root_N-)+(N-22_Shoot_N-)]	0.0069272	-1.12585	down-regulated
Os06g0215900	[(IR-64_Root_N-)+(IR-64_Shoot_N-)] vs [(N-22_Root_N-)+(N-22_Shoot_N-)]	0.0069272	1.67802	up-regulated
Os06g0190800	[(IR-64_Root_N-)+(IR-64_Shoot_N-)] vs [(N-22_Root_N-)+(N-22_Shoot_N-)]	0.00692871	-1.53996	down-regulated
Os12g0145900	[(IR-64_Root_N-)+(IR-64_Shoot_N-)] vs [(N-22_Root_N-)+(N-22_Shoot_N-)]	0.0070426	1.20526	up-regulated
Os01g0859200	[(IR-64_Root_N-)+(IR-64_Shoot_N-)] vs [(N-22_Root_N-)+(N-22_Shoot_N-)]	0.00706589	1.34301	up-regulated
Os02g0161100	[(IR-64_Root_N-)+(IR-64_Shoot_N-)] vs [(N-22_Root_N-)+(N-22_Shoot_N-)]	0.0070715	-2.43963	down-regulated
Os07g0209700	[(IR-64_Root_N-)+(IR-64_Shoot_N-)] vs [(N-22_Root_N-)+(N-22_Shoot_N-)]	0.0070715	1.15063	up-regulated
Os11g0226700	[(IR-64_Root_N-)+(IR-64_Shoot_N-)] vs [(N-22_Root_N-)+(N-22_Shoot_N-)]	0.0070715	2.85611	up-regulated
Os03g0122300	[(IR-64_Root_N-)+(IR-64_Shoot_N-)] vs [(N-22_Root_N-)+(N-22_Shoot_N-)]	0.00707949	1.11643	up-regulated
Os01g0283700	[(IR-64_Root_N-)+(IR-64_Shoot_N-)] vs [(N-22_Root_N-)+(N-22_Shoot_N-)]	0.00709689	-2.41569	down-regulated
Os06g0658900	[(IR-64_Root_N-)+(IR-64_Shoot_N-)] vs [(N-22_Root_N-)+(N-22_Shoot_N-)]	0.00715024	1.08133	up-regulated
Os07g0516400	[(IR-64_Root_N-)+(IR-64_Shoot_N-)] vs [(N-22_Root_N-)+(N-22_Shoot_N-)]	0.00715024	1.21337	up-regulated
Os06g0210900	[(IR-64_Root_N-)+(IR-64_Shoot_N-)] vs [(N-22_Root_N-)+(N-22_Shoot_N-)]	0.00715316	1.40722	up-regulated
Os11g0236932	[(IR-64_Root_N-)+(IR-64_Shoot_N-)] vs [(N-22_Root_N-)+(N-22_Shoot_N-)]	0.00716331	1.80589	up-regulated
Os05g0549232	[(IR-64_Root_N-)+(IR-64_Shoot_N-)] vs [(N-22_Root_N-)+(N-22_Shoot_N-)]	0.00718109	1.58785	up-regulated
Os01g0918400	[(IR-64_Root_N-)+(IR-64_Shoot_N-)] vs [(N-22_Root_N-)+(N-22_Shoot_N-)]	0.0071898	1.67356	up-regulated
Os12g0434400	[(IR-64_Root_N-)+(IR-64_Shoot_N-)] vs [(N-22_Root_N-)+(N-22_Shoot_N-)]	0.00719558	2.25349	up-regulated
Os01g0678800	[(IR-64_Root_N-)+(IR-64_Shoot_N-)] vs [(N-22_Root_N-)+(N-22_Shoot_N-)]	0.00720894	-2.03203	down-regulated
Os02g0129000	[(IR-64_Root_N-)+(IR-64_Shoot_N-)] vs [(N-22_Root_N-)+(N-22_Shoot_N-)]	0.00721163	-3.51121	down-regulated
Os05g0409400	[(IR-64_Root_N-)+(IR-64_Shoot_N-)] vs [(N-22_Root_N-)+(N-22_Shoot_N-)]	0.00723324	1.41685	up-regulated
Os01g0150200	[(IR-64_Root_N-)+(IR-64_Shoot_N-)] vs [(N-22_Root_N-)+(N-22_Shoot_N-)]	0.00723782	-1.42702	down-regulated
Os01g0740800	[(IR-64_Root_N-)+(IR-64_Shoot_N-)] vs [(N-22_Root_N-)+(N-22_Shoot_N-)]	0.00724104	1.09163	up-regulated
Os06g0125200	[(IR-64_Root_N-)+(IR-64_Shoot_N-)] vs [(N-22_Root_N-)+(N-22_Shoot_N-)]	0.00725314	2.28	up-regulated
Os01g0586800	[(IR-64_Root_N-)+(IR-64_Shoot_N-)] vs [(N-22_Root_N-)+(N-22_Shoot_N-)]	0.00725565	-2.21284	down-regulated
Os01g0965900	[(IR-64_Root_N-)+(IR-64_Shoot_N-)] vs [(N-22_Root_N-)+(N-22_Shoot_N-)]	0.00737498	-1.75882	down-regulated
Os04g0194800	[(IR-64_Root_N-)+(IR-64_Shoot_N-)] vs [(N-22_Root_N-)+(N-22_Shoot_N-)]	0.00744001	1.42982	up-regulated
Os04g0597900	[(IR-64_Root_N-)+(IR-64_Shoot_N-)] vs [(N-22_Root_N-)+(N-22_Shoot_N-)]	0.00746006	1.0685	up-regulated
Os01g0708500	[(IR-64_Root_N-)+(IR-64_Shoot_N-)] vs [(N-22_Root_N-)+(N-22_Shoot_N-)]	0.00746773	-1.06056	down-regulated
Os02g0555200	[(IR-64_Root_N-)+(IR-64_Shoot_N-)] vs [(N-22_Root_N-)+(N-22_Shoot_N-)]	0.00749309	1.82999	up-regulated
Os05g0385400	[(IR-64_Root_N-)+(IR-64_Shoot_N-)] vs [(N-22_Root_N-)+(N-22_Shoot_N-)]	0.00750855	-1.2771	down-regulated
Os01g0707500	[(IR-64_Root_N-)+(IR-64_Shoot_N-)] vs [(N-22_Root_N-)+(N-22_Shoot_N-)]	0.00751636	1.05397	up-regulated
Os01g0583300	[(IR-64_Root_N-)+(IR-64_Shoot_N-)] vs [(N-22_Root_N-)+(N-22_Shoot_N-)]	0.0075664	1.688	up-regulated
Os03g0765900	[(IR-64_Root_N-)+(IR-64_Shoot_N-)] vs [(N-22_Root_N-)+(N-22_Shoot_N-)]	0.0075664	1.15227	up-regulated
Os08g0374600	[(IR-64_Root_N-)+(IR-64_Shoot_N-)] vs [(N-22_Root_N-)+(N-22_Shoot_N-)]	0.00756926	1.6497	up-regulated
Os03g0413000	[(IR-64_Root_N-)+(IR-64_Shoot_N-)] vs [(N-22_Root_N-)+(N-22_Shoot_N-)]	0.00757253	1.48666	up-regulated
Os12g0615700	[(IR-64_Root_N-)+(IR-64_Shoot_N-)] vs [(N-22_Root_N-)+(N-22_Shoot_N-)]	0.00757602	1.49918	up-regulated
Os05g0275700	[(IR-64_Root_N-)+(IR-64_Shoot_N-)] vs [(N-22_Root_N-)+(N-22_Shoot_N-)]	0.00759441	1.31818	up-regulated
Os01g0140700	[(IR-64_Root_N-)+(IR-64_Shoot_N-)] vs [(N-22_Root_N-)+(N-22_Shoot_N-)]	0.00760013	1.06782	up-regulated
Os06g0329900	[(IR-64_Root_N-)+(IR-64_Shoot_N-)] vs [(N-22_Root_N-)+(N-22_Shoot_N-)]	0.0076221	-1.12784	down-regulated
Os10g0147200	[(IR-64_Root_N-)+(IR-64_Shoot_N-)] vs [(N-22_Root_N-)+(N-22_Shoot_N-)]	0.00764462	1.50922	up-regulated
Os07g0570600	[(IR-64_Root_N-)+(IR-64_Shoot_N-)] vs [(N-22_Root_N-)+(N-22_Shoot_N-)]	0.00767113	1.16895	up-regulated
Os05g0390300	[(IR-64_Root_N-)+(IR-64_Shoot_N-)] vs [(N-22_Root_N-)+(N-22_Shoot_N-)]	0.00770071	1.00077	up-regulated
Os06g0222100	[(IR-64_Root_N-)+(IR-64_Shoot_N-)] vs [(N-22_Root_N-)+(N-22_Shoot_N-)]	0.0077096	1.08955	up-regulated
Os04g0456900	[(IR-64_Root_N-)+(IR-64_Shoot_N-)] vs [(N-22_Root_N-)+(N-22_Shoot_N-)]	0.00771457	1.47761	up-regulated
Os05g0510932	[(IR-64_Root_N-)+(IR-64_Shoot_N-)] vs [(N-22_Root_N-)+(N-22_Shoot_N-)]	0.00786626	1.82644	up-regulated
Os06g0626466	[(IR-64_Root_N-)+(IR-64_Shoot_N-)] vs [(N-22_Root_N-)+(N-22_Shoot_N-)]	0.0079298	-1.25797	down-regulated
Os10g0392800	[(IR-64_Root_N-)+(IR-64_Shoot_N-)] vs [(N-22_Root_N-)+(N-22_Shoot_N-)]	0.00793056	-1.7726	down-regulated
Os06g0633100	[(IR-64_Root_N-)+(IR-64_Shoot_N-)] vs [(N-22_Root_N-)+(N-22_Shoot_N-)]	0.00795609	2.46191	up-regulated
Os08g0334300	[(IR-64_Root_N-)+(IR-64_Shoot_N-)] vs [(N-22_Root_N-)+(N-22_Shoot_N-)]	0.00796817	1.63132	up-regulated
Os04g0602900	[(IR-64_Root_N-)+(IR-64_Shoot_N-)] vs [(N-22_Root_N-)+(N-22_Shoot_N-)]	0.00798503	-1.07984	down-regulated
Os01g0906450	[(IR-64_Root_N-)+(IR-64_Shoot_N-)] vs [(N-22_Root_N-)+(N-22_Shoot_N-)]	0.0079895	1.82139	up-regulated
Os03g0673800	[(IR-64_Root_N-)+(IR-64_Shoot_N-)] vs [(N-22_Root_N-)+(N-22_Shoot_N-)]	0.0079895	1.2957	up-regulated
Os10g0377000	[(IR-64_Root_N-)+(IR-64_Shoot_N-)] vs [(N-22_Root_N-)+(N-22_Shoot_N-)]	0.0079895	1.04641	up-regulated
Os03g0446200	[(IR-64_Root_N-)+(IR-64_Shoot_N-)] vs [(N-22_Root_N-)+(N-22_Shoot_N-)]	0.00799764	-1.28947	down-regulated
Os04g0565200	[(IR-64_Root_N-)+(IR-64_Shoot_N-)] vs [(N-22_Root_N-)+(N-22_Shoot_N-)]	0.00799764	1.68608	up-regulated
Os09g0563300	[(IR-64_Root_N-)+(IR-64_Shoot_N-)] vs [(N-22_Root_N-)+(N-22_Shoot_N-)]	0.00809762	-1.37856	down-regulated
Os12g0171500	[(IR-64_Root_N-)+(IR-64_Shoot_N-)] vs [(N-22_Root_N-)+(N-22_Shoot_N-)]	0.00809762	1.45562	up-regulated
Os03g0857900	[(IR-64_Root_N-)+(IR-64_Shoot_N-)] vs [(N-22_Root_N-)+(N-22_Shoot_N-)]	0.00810128	1.11008	up-regulated
Os11g0585700	[(IR-64_Root_N-)+(IR-64_Shoot_N-)] vs [(N-22_Root_N-)+(N-22_Shoot_N-)]	0.008144	-1.48669	down-regulated
Os01g0388101	[(IR-64_Root_N-)+(IR-64_Shoot_N-)] vs [(N-22_Root_N-)+(N-22_Shoot_N-)]	0.00814562	1.47449	up-regulated
Os07g0673400	[(IR-64_Root_N-)+(IR-64_Shoot_N-)] vs [(N-22_Root_N-)+(N-22_Shoot_N-)]	0.00815594	1.43296	up-regulated
Os03g0849900	[(IR-64_Root_N-)+(IR-64_Shoot_N-)] vs [(N-22_Root_N-)+(N-22_Shoot_N-)]	0.00820699	1.04655	up-regulated
Os01g0891400	[(IR-64_Root_N-)+(IR-64_Shoot_N-)] vs [(N-22_Root_N-)+(N-22_Shoot_N-)]	0.00823628	-2.37828	down-regulated
Os08g0337800	[(IR-64_Root_N-)+(IR-64_Shoot_N-)] vs [(N-22_Root_N-)+(N-22_Shoot_N-)]	0.00828509	-1.33371	down-regulated
Os07g0605800	[(IR-64_Root_N-)+(IR-64_Shoot_N-)] vs [(N-22_Root_N-)+(N-22_Shoot_N-)]	0.00836507	-1.10077	down-regulated
Os01g0581400	[(IR-64_Root_N-)+(IR-64_Shoot_N-)] vs [(N-22_Root_N-)+(N-22_Shoot_N-)]	0.0083669	1.58964	up-regulated
Os10g0109900	[(IR-64_Root_N-)+(IR-64_Shoot_N-)] vs [(N-22_Root_N-)+(N-22_Shoot_N-)]	0.00837631	1.24556	up-regulated
Os01g0687400	[(IR-64_Root_N-)+(IR-64_Shoot_N-)] vs [(N-22_Root_N-)+(N-22_Shoot_N-)]	0.00848549	-1.60079	down-regulated
Os11g0225300	[(IR-64_Root_N-)+(IR-64_Shoot_N-)] vs [(N-22_Root_N-)+(N-22_Shoot_N-)]	0.0085195	-1.2999	down-regulated
Os07g0643000	[(IR-64_Root_N-)+(IR-64_Shoot_N-)] vs [(N-22_Root_N-)+(N-22_Shoot_N-)]	0.00853546	-1.66257	down-regulated
Os01g0155800	[(IR-64_Root_N-)+(IR-64_Shoot_N-)] vs [(N-22_Root_N-)+(N-22_Shoot_N-)]	0.00854056	-1.87425	down-regulated
Os06g0147000	[(IR-64_Root_N-)+(IR-64_Shoot_N-)] vs [(N-22_Root_N-)+(N-22_Shoot_N-)]	0.00855675	2.14848	up-regulated
Os01g0119500	[(IR-64_Root_N-)+(IR-64_Shoot_N-)] vs [(N-22_Root_N-)+(N-22_Shoot_N-)]	0.008576	-1.07537	down-regulated
Os05g0454800	[(IR-64_Root_N-)+(IR-64_Shoot_N-)] vs [(N-22_Root_N-)+(N-22_Shoot_N-)]	0.00864058	-1.06046	down-regulated
Os01g0757700	[(IR-64_Root_N-)+(IR-64_Shoot_N-)] vs [(N-22_Root_N-)+(N-22_Shoot_N-)]	0.00864919	1.9668	up-regulated
Os11g0303600	[(IR-64_Root_N-)+(IR-64_Shoot_N-)] vs [(N-22_Root_N-)+(N-22_Shoot_N-)]	0.00864919	3.4281	up-regulated
Os08g0391800	[(IR-64_Root_N-)+(IR-64_Shoot_N-)] vs [(N-22_Root_N-)+(N-22_Shoot_N-)]	0.00872313	-2.52564	down-regulated
Os03g0668500	[(IR-64_Root_N-)+(IR-64_Shoot_N-)] vs [(N-22_Root_N-)+(N-22_Shoot_N-)]	0.00874178	1.42488	up-regulated
Os01g0971800	[(IR-64_Root_N-)+(IR-64_Shoot_N-)] vs [(N-22_Root_N-)+(N-22_Shoot_N-)]	0.00876598	-1.88157	down-regulated
Os01g0589200	[(IR-64_Root_N-)+(IR-64_Shoot_N-)] vs [(N-22_Root_N-)+(N-22_Shoot_N-)]	0.00877305	-1.03499	down-regulated
Os06g0145400	[(IR-64_Root_N-)+(IR-64_Shoot_N-)] vs [(N-22_Root_N-)+(N-22_Shoot_N-)]	0.00881268	-1.35942	down-regulated
Os03g0828600	[(IR-64_Root_N-)+(IR-64_Shoot_N-)] vs [(N-22_Root_N-)+(N-22_Shoot_N-)]	0.00886123	-1.11119	down-regulated
Os01g0685200	[(IR-64_Root_N-)+(IR-64_Shoot_N-)] vs [(N-22_Root_N-)+(N-22_Shoot_N-)]	0.00887897	1.86841	up-regulated
Os05g0438700	[(IR-64_Root_N-)+(IR-64_Shoot_N-)] vs [(N-22_Root_N-)+(N-22_Shoot_N-)]	0.00887897	1.92593	up-regulated
Os03g0663400	[(IR-64_Root_N-)+(IR-64_Shoot_N-)] vs [(N-22_Root_N-)+(N-22_Shoot_N-)]	0.00890503	-1.33658	down-regulated
Os12g0137200	[(IR-64_Root_N-)+(IR-64_Shoot_N-)] vs [(N-22_Root_N-)+(N-22_Shoot_N-)]	0.00909285	1.7437	up-regulated
Os12g0144700	[(IR-64_Root_N-)+(IR-64_Shoot_N-)] vs [(N-22_Root_N-)+(N-22_Shoot_N-)]	0.00909668	1.72021	up-regulated
Os05g0420300	[(IR-64_Root_N-)+(IR-64_Shoot_N-)] vs [(N-22_Root_N-)+(N-22_Shoot_N-)]	0.00909705	-1.1015	down-regulated
Os07g0680300	[(IR-64_Root_N-)+(IR-64_Shoot_N-)] vs [(N-22_Root_N-)+(N-22_Shoot_N-)]	0.00913342	1.05792	up-regulated
Os02g0107800	[(IR-64_Root_N-)+(IR-64_Shoot_N-)] vs [(N-22_Root_N-)+(N-22_Shoot_N-)]	0.00913602	1.57732	up-regulated
Os07g0574400	[(IR-64_Root_N-)+(IR-64_Shoot_N-)] vs [(N-22_Root_N-)+(N-22_Shoot_N-)]	0.00913633	1.12842	up-regulated
Os01g0900900	[(IR-64_Root_N-)+(IR-64_Shoot_N-)] vs [(N-22_Root_N-)+(N-22_Shoot_N-)]	0.00913902	-1.0149	down-regulated
Os06g0218500	[(IR-64_Root_N-)+(IR-64_Shoot_N-)] vs [(N-22_Root_N-)+(N-22_Shoot_N-)]	0.00913902	-2.55434	down-regulated
Os03g0338200	[(IR-64_Root_N-)+(IR-64_Shoot_N-)] vs [(N-22_Root_N-)+(N-22_Shoot_N-)]	0.00916905	1.0819	up-regulated
Os10g0377300	[(IR-64_Root_N-)+(IR-64_Shoot_N-)] vs [(N-22_Root_N-)+(N-22_Shoot_N-)]	0.0091986	1.19982	up-regulated
Os07g0684700	[(IR-64_Root_N-)+(IR-64_Shoot_N-)] vs [(N-22_Root_N-)+(N-22_Shoot_N-)]	0.00923521	-3.18946	down-regulated
Os01g0829000	[(IR-64_Root_N-)+(IR-64_Shoot_N-)] vs [(N-22_Root_N-)+(N-22_Shoot_N-)]	0.00923563	-1.04449	down-regulated
Os03g0802400	[(IR-64_Root_N-)+(IR-64_Shoot_N-)] vs [(N-22_Root_N-)+(N-22_Shoot_N-)]	0.00925027	1.21527	up-regulated
Os01g0885000	[(IR-64_Root_N-)+(IR-64_Shoot_N-)] vs [(N-22_Root_N-)+(N-22_Shoot_N-)]	0.00927086	-1.12434	down-regulated
Os03g0799900	[(IR-64_Root_N-)+(IR-64_Shoot_N-)] vs [(N-22_Root_N-)+(N-22_Shoot_N-)]	0.00929159	-1.43352	down-regulated
Os07g0605600	[(IR-64_Root_N-)+(IR-64_Shoot_N-)] vs [(N-22_Root_N-)+(N-22_Shoot_N-)]	0.00929159	2.26963	up-regulated
Os08g0502600	[(IR-64_Root_N-)+(IR-64_Shoot_N-)] vs [(N-22_Root_N-)+(N-22_Shoot_N-)]	0.00930245	1.80727	up-regulated
Os03g0645966	[(IR-64_Root_N-)+(IR-64_Shoot_N-)] vs [(N-22_Root_N-)+(N-22_Shoot_N-)]	0.00934412	-1.42017	down-regulated
Os04g0577500	[(IR-64_Root_N-)+(IR-64_Shoot_N-)] vs [(N-22_Root_N-)+(N-22_Shoot_N-)]	0.00944571	-1.24749	down-regulated
Os01g0784200	[(IR-64_Root_N-)+(IR-64_Shoot_N-)] vs [(N-22_Root_N-)+(N-22_Shoot_N-)]	0.00949859	-1.57928	down-regulated
Os04g0583200	[(IR-64_Root_N-)+(IR-64_Shoot_N-)] vs [(N-22_Root_N-)+(N-22_Shoot_N-)]	0.00952168	1.24007	up-regulated
Os12g0103300	[(IR-64_Root_N-)+(IR-64_Shoot_N-)] vs [(N-22_Root_N-)+(N-22_Shoot_N-)]	0.00952168	2.03063	up-regulated
Os01g0258000	[(IR-64_Root_N-)+(IR-64_Shoot_N-)] vs [(N-22_Root_N-)+(N-22_Shoot_N-)]	0.00954667	1.14485	up-regulated
Os04g0223000	[(IR-64_Root_N-)+(IR-64_Shoot_N-)] vs [(N-22_Root_N-)+(N-22_Shoot_N-)]	0.00955031	-1.10046	down-regulated
Os06g0171700	[(IR-64_Root_N-)+(IR-64_Shoot_N-)] vs [(N-22_Root_N-)+(N-22_Shoot_N-)]	0.00959578	-1.05	down-regulated
Os01g0713200	[(IR-64_Root_N-)+(IR-64_Shoot_N-)] vs [(N-22_Root_N-)+(N-22_Shoot_N-)]	0.00963459	1.3845	up-regulated
Os07g0185700	[(IR-64_Root_N-)+(IR-64_Shoot_N-)] vs [(N-22_Root_N-)+(N-22_Shoot_N-)]	0.00963459	-1.05097	down-regulated
Os06g0603300	[(IR-64_Root_N-)+(IR-64_Shoot_N-)] vs [(N-22_Root_N-)+(N-22_Shoot_N-)]	0.00963513	1.29183	up-regulated
Os03g0671800	[(IR-64_Root_N-)+(IR-64_Shoot_N-)] vs [(N-22_Root_N-)+(N-22_Shoot_N-)]	0.00964545	1.7777	up-regulated
Os01g0950800	[(IR-64_Root_N-)+(IR-64_Shoot_N-)] vs [(N-22_Root_N-)+(N-22_Shoot_N-)]	0.00979208	-1.40102	down-regulated
Os04g0452500	[(IR-64_Root_N-)+(IR-64_Shoot_N-)] vs [(N-22_Root_N-)+(N-22_Shoot_N-)]	0.00979516	-1.41119	down-regulated
Os07g0628600	[(IR-64_Root_N-)+(IR-64_Shoot_N-)] vs [(N-22_Root_N-)+(N-22_Shoot_N-)]	0.0097966	1.58066	up-regulated
Os08g0422000	[(IR-64_Root_N-)+(IR-64_Shoot_N-)] vs [(N-22_Root_N-)+(N-22_Shoot_N-)]	0.00983897	1.06867	up-regulated
Os03g0129400	[(IR-64_Root_N-)+(IR-64_Shoot_N-)] vs [(N-22_Root_N-)+(N-22_Shoot_N-)]	0.00985091	-1.59427	down-regulated
Os12g0548501	[(IR-64_Root_N-)+(IR-64_Shoot_N-)] vs [(N-22_Root_N-)+(N-22_Shoot_N-)]	0.00985091	2.0736	up-regulated
Os04g0423600	[(IR-64_Root_N-)+(IR-64_Shoot_N-)] vs [(N-22_Root_N-)+(N-22_Shoot_N-)]	0.00985356	-1.01382	down-regulated
Os04g0114801	[(IR-64_Root_N-)+(IR-64_Shoot_N-)] vs [(N-22_Root_N-)+(N-22_Shoot_N-)]	0.00989601	1.48902	up-regulated
Os11g0653300	[(IR-64_Root_N-)+(IR-64_Shoot_N-)] vs [(N-22_Root_N-)+(N-22_Shoot_N-)]	0.00989601	1.68018	up-regulated
Os06g0683800	[(IR-64_Root_N-)+(IR-64_Shoot_N-)] vs [(N-22_Root_N-)+(N-22_Shoot_N-)]	0.00991927	1.3922	up-regulated

## Sheet: Genotype_Specific-DAS genes
GeneID	Contrasting Groups	adj.pval	maxdeltaPS	log2FC	up.down
Os01g0155600	[(IR64_Root_N-)+(IR64_Shoot_N-)] vs [(N-22_Root_N-)+(N-22_Shoot_N-)]	0.00610647	0.428177	0.264933	up-regulated
Os01g0185200	[(IR64_Root_N-)+(IR64_Shoot_N-)] vs [(N-22_Root_N-)+(N-22_Shoot_N-)]	0.00532636	0.264562	0.672286	up-regulated
Os01g0236300	[(IR64_Root_N-)+(IR64_Shoot_N-)] vs [(N-22_Root_N-)+(N-22_Shoot_N-)]	0.00207291	0.441407	-0.499408	down-regulated
Os01g0238800	[(IR64_Root_N-)+(IR64_Shoot_N-)] vs [(N-22_Root_N-)+(N-22_Shoot_N-)]	0.00621284	-0.462356	-0.0796626	down-regulated
Os01g0253300	[(IR64_Root_N-)+(IR64_Shoot_N-)] vs [(N-22_Root_N-)+(N-22_Shoot_N-)]	5.14242e-05	0.239742	0.59305	up-regulated
Os01g0254100	[(IR64_Root_N-)+(IR64_Shoot_N-)] vs [(N-22_Root_N-)+(N-22_Shoot_N-)]	0.00441973	-0.194502	-0.121133	down-regulated
Os01g0337600	[(IR64_Root_N-)+(IR64_Shoot_N-)] vs [(N-22_Root_N-)+(N-22_Shoot_N-)]	0.000171786	-0.11445	-0.268487	down-regulated
Os01g0363500	[(IR64_Root_N-)+(IR64_Shoot_N-)] vs [(N-22_Root_N-)+(N-22_Shoot_N-)]	8.90731e-07	-0.873107	-7.48743	down-regulated
Os01g0367300	[(IR64_Root_N-)+(IR64_Shoot_N-)] vs [(N-22_Root_N-)+(N-22_Shoot_N-)]	1.76774e-08	-0.338512	-0.196639	down-regulated
Os01g0390400	[(IR64_Root_N-)+(IR64_Shoot_N-)] vs [(N-22_Root_N-)+(N-22_Shoot_N-)]	0.00300079	0.136977	-0.394849	down-regulated
Os01g0516600	[(IR64_Root_N-)+(IR64_Shoot_N-)] vs [(N-22_Root_N-)+(N-22_Shoot_N-)]	5.32953e-05	-0.213144	1.22187	up-regulated
Os01g0524500	[(IR64_Root_N-)+(IR64_Shoot_N-)] vs [(N-22_Root_N-)+(N-22_Shoot_N-)]	0.00403761	-0.315498	-0.0178872	down-regulated
Os01g0534800	[(IR64_Root_N-)+(IR64_Shoot_N-)] vs [(N-22_Root_N-)+(N-22_Shoot_N-)]	0.000237386	0.276309	-0.432758	down-regulated
Os01g0550100	[(IR64_Root_N-)+(IR64_Shoot_N-)] vs [(N-22_Root_N-)+(N-22_Shoot_N-)]	0.000279062	-0.204917	0.0790175	up-regulated
Os01g0550300	[(IR64_Root_N-)+(IR64_Shoot_N-)] vs [(N-22_Root_N-)+(N-22_Shoot_N-)]	0.00583561	0.342346	0.212825	up-regulated
Os01g0565600	[(IR64_Root_N-)+(IR64_Shoot_N-)] vs [(N-22_Root_N-)+(N-22_Shoot_N-)]	9.23583e-05	0.160379	-0.0881149	down-regulated
Os01g0681600	[(IR64_Root_N-)+(IR64_Shoot_N-)] vs [(N-22_Root_N-)+(N-22_Shoot_N-)]	1.47769e-06	-0.292455	1.00804	up-regulated
Os01g0683100	[(IR64_Root_N-)+(IR64_Shoot_N-)] vs [(N-22_Root_N-)+(N-22_Shoot_N-)]	0.000190423	-0.267903	0.181541	up-regulated
Os01g0685800	[(IR64_Root_N-)+(IR64_Shoot_N-)] vs [(N-22_Root_N-)+(N-22_Shoot_N-)]	0.00655753	0.246774	-0.31443	down-regulated
Os01g0750100	[(IR64_Root_N-)+(IR64_Shoot_N-)] vs [(N-22_Root_N-)+(N-22_Shoot_N-)]	0.00559011	-0.181959	-0.121686	down-regulated
Os01g0773100	[(IR64_Root_N-)+(IR64_Shoot_N-)] vs [(N-22_Root_N-)+(N-22_Shoot_N-)]	0.00583561	0.353959	0.290096	up-regulated
Os01g0807900	[(IR64_Root_N-)+(IR64_Shoot_N-)] vs [(N-22_Root_N-)+(N-22_Shoot_N-)]	9.31948e-09	-0.229653	-0.610751	down-regulated
Os01g0837500	[(IR64_Root_N-)+(IR64_Shoot_N-)] vs [(N-22_Root_N-)+(N-22_Shoot_N-)]	0.000639562	-0.291671	0.228869	up-regulated
Os01g0842200	[(IR64_Root_N-)+(IR64_Shoot_N-)] vs [(N-22_Root_N-)+(N-22_Shoot_N-)]	0.00030314	0.287552	0.431209	up-regulated
Os01g0856500	[(IR64_Root_N-)+(IR64_Shoot_N-)] vs [(N-22_Root_N-)+(N-22_Shoot_N-)]	0.000702104	-0.252935	-0.167602	down-regulated
Os01g0897800	[(IR64_Root_N-)+(IR64_Shoot_N-)] vs [(N-22_Root_N-)+(N-22_Shoot_N-)]	0.00204469	0.187136	-0.105177	down-regulated
Os01g0902300	[(IR64_Root_N-)+(IR64_Shoot_N-)] vs [(N-22_Root_N-)+(N-22_Shoot_N-)]	4.90813e-06	0.14181	0.383186	up-regulated
Os01g0905200	[(IR64_Root_N-)+(IR64_Shoot_N-)] vs [(N-22_Root_N-)+(N-22_Shoot_N-)]	1.32469e-05	-0.241617	0.0289994	up-regulated
Os01g0907300	[(IR64_Root_N-)+(IR64_Shoot_N-)] vs [(N-22_Root_N-)+(N-22_Shoot_N-)]	0.00683557	-0.116303	-0.222777	down-regulated
Os01g0934000	[(IR64_Root_N-)+(IR64_Shoot_N-)] vs [(N-22_Root_N-)+(N-22_Shoot_N-)]	0.000109544	-0.189843	-0.0479301	down-regulated
Os01g0934500	[(IR64_Root_N-)+(IR64_Shoot_N-)] vs [(N-22_Root_N-)+(N-22_Shoot_N-)]	0.00217476	0.466001	-5.06811	down-regulated
Os01g0966000	[(IR64_Root_N-)+(IR64_Shoot_N-)] vs [(N-22_Root_N-)+(N-22_Shoot_N-)]	1.85598e-08	-0.23757	-0.337106	down-regulated
Os01g0978100	[(IR64_Root_N-)+(IR64_Shoot_N-)] vs [(N-22_Root_N-)+(N-22_Shoot_N-)]	0.000489937	-0.622709	-0.268163	down-regulated
Os02g0164300	[(IR64_Root_N-)+(IR64_Shoot_N-)] vs [(N-22_Root_N-)+(N-22_Shoot_N-)]	0.0043532	-0.34281	-0.977895	down-regulated
Os02g0601800	[(IR64_Root_N-)+(IR64_Shoot_N-)] vs [(N-22_Root_N-)+(N-22_Shoot_N-)]	0.00470157	-0.142798	0.0950166	up-regulated
Os02g0608100	[(IR64_Root_N-)+(IR64_Shoot_N-)] vs [(N-22_Root_N-)+(N-22_Shoot_N-)]	5.97494e-05	-0.277309	0.230812	up-regulated
Os02g0677700	[(IR64_Root_N-)+(IR64_Shoot_N-)] vs [(N-22_Root_N-)+(N-22_Shoot_N-)]	0.00821878	-0.132909	0.595676	up-regulated
Os02g0721600	[(IR64_Root_N-)+(IR64_Shoot_N-)] vs [(N-22_Root_N-)+(N-22_Shoot_N-)]	0.000702104	0.450086	0.0649942	up-regulated
Os02g0725300	[(IR64_Root_N-)+(IR64_Shoot_N-)] vs [(N-22_Root_N-)+(N-22_Shoot_N-)]	0.00116644	-0.520177	0.52715	up-regulated
Os02g0779200	[(IR64_Root_N-)+(IR64_Shoot_N-)] vs [(N-22_Root_N-)+(N-22_Shoot_N-)]	0.0071452	0.250298	0.167853	up-regulated
Os02g0817500	[(IR64_Root_N-)+(IR64_Shoot_N-)] vs [(N-22_Root_N-)+(N-22_Shoot_N-)]	6.47615e-05	-0.580725	0.214935	up-regulated
Os03g0109600	[(IR64_Root_N-)+(IR64_Shoot_N-)] vs [(N-22_Root_N-)+(N-22_Shoot_N-)]	0.000936811	-0.190399	-0.135697	down-regulated
Os03g0120300	[(IR64_Root_N-)+(IR64_Shoot_N-)] vs [(N-22_Root_N-)+(N-22_Shoot_N-)]	0.00399793	0.60467	0.0626593	up-regulated
Os03g0123600	[(IR64_Root_N-)+(IR64_Shoot_N-)] vs [(N-22_Root_N-)+(N-22_Shoot_N-)]	0.00204469	0.753417	0.664902	up-regulated
Os03g0124200	[(IR64_Root_N-)+(IR64_Shoot_N-)] vs [(N-22_Root_N-)+(N-22_Shoot_N-)]	0.000661887	0.300921	-0.44153	down-regulated
Os03g0145800	[(IR64_Root_N-)+(IR64_Shoot_N-)] vs [(N-22_Root_N-)+(N-22_Shoot_N-)]	0.00621284	-0.24811	-0.864307	down-regulated
Os03g0157300	[(IR64_Root_N-)+(IR64_Shoot_N-)] vs [(N-22_Root_N-)+(N-22_Shoot_N-)]	0.00315014	0.175332	-0.0318444	down-regulated
Os03g0168400	[(IR64_Root_N-)+(IR64_Shoot_N-)] vs [(N-22_Root_N-)+(N-22_Shoot_N-)]	0.00279449	0.449236	-1.05785	down-regulated
Os03g0182600	[(IR64_Root_N-)+(IR64_Shoot_N-)] vs [(N-22_Root_N-)+(N-22_Shoot_N-)]	0.00640561	-0.247157	0.0554114	up-regulated
Os03g0269100	[(IR64_Root_N-)+(IR64_Shoot_N-)] vs [(N-22_Root_N-)+(N-22_Shoot_N-)]	0.00195607	0.590482	6.9877	up-regulated
Os03g0330300	[(IR64_Root_N-)+(IR64_Shoot_N-)] vs [(N-22_Root_N-)+(N-22_Shoot_N-)]	7.1266e-07	-0.201474	0.1596	up-regulated
Os03g0363900	[(IR64_Root_N-)+(IR64_Shoot_N-)] vs [(N-22_Root_N-)+(N-22_Shoot_N-)]	9.31948e-09	-0.663254	-0.139036	down-regulated
Os03g0375300	[(IR64_Root_N-)+(IR64_Shoot_N-)] vs [(N-22_Root_N-)+(N-22_Shoot_N-)]	0.0010588	-0.557904	0.732902	up-regulated
Os03g0386000	[(IR64_Root_N-)+(IR64_Shoot_N-)] vs [(N-22_Root_N-)+(N-22_Shoot_N-)]	0.00551462	-0.378774	-0.152279	down-regulated
Os03g0401300	[(IR64_Root_N-)+(IR64_Shoot_N-)] vs [(N-22_Root_N-)+(N-22_Shoot_N-)]	0.00390732	-0.10957	-0.0945757	down-regulated
Os03g0410300	[(IR64_Root_N-)+(IR64_Shoot_N-)] vs [(N-22_Root_N-)+(N-22_Shoot_N-)]	1.51661e-07	0.560081	0.426119	up-regulated
Os03g0448500	[(IR64_Root_N-)+(IR64_Shoot_N-)] vs [(N-22_Root_N-)+(N-22_Shoot_N-)]	0.00300079	-0.142331	0.129736	up-regulated
Os03g0576900	[(IR64_Root_N-)+(IR64_Shoot_N-)] vs [(N-22_Root_N-)+(N-22_Shoot_N-)]	0.00501598	-0.190345	-0.449152	down-regulated
Os03g0583900	[(IR64_Root_N-)+(IR64_Shoot_N-)] vs [(N-22_Root_N-)+(N-22_Shoot_N-)]	7.1266e-07	0.29684	1.72438	up-regulated
Os03g0670700	[(IR64_Root_N-)+(IR64_Shoot_N-)] vs [(N-22_Root_N-)+(N-22_Shoot_N-)]	0.000831057	-0.391164	-0.788518	down-regulated
Os03g0687000	[(IR64_Root_N-)+(IR64_Shoot_N-)] vs [(N-22_Root_N-)+(N-22_Shoot_N-)]	0.0051482	0.194427	-0.748501	down-regulated
Os03g0700700	[(IR64_Root_N-)+(IR64_Shoot_N-)] vs [(N-22_Root_N-)+(N-22_Shoot_N-)]	0.000171786	-0.246161	1.10747	up-regulated
Os03g0708600	[(IR64_Root_N-)+(IR64_Shoot_N-)] vs [(N-22_Root_N-)+(N-22_Shoot_N-)]	0.000109544	0.566285	0.014014	up-regulated
Os03g0711400	[(IR64_Root_N-)+(IR64_Shoot_N-)] vs [(N-22_Root_N-)+(N-22_Shoot_N-)]	1.18695e-05	0.401109	-0.52917	down-regulated
Os03g0712700	[(IR64_Root_N-)+(IR64_Shoot_N-)] vs [(N-22_Root_N-)+(N-22_Shoot_N-)]	0.00217476	-0.108271	-0.413387	down-regulated
Os03g0713400	[(IR64_Root_N-)+(IR64_Shoot_N-)] vs [(N-22_Root_N-)+(N-22_Shoot_N-)]	0.00509726	-0.110777	0.17169	up-regulated
Os03g0717700	[(IR64_Root_N-)+(IR64_Shoot_N-)] vs [(N-22_Root_N-)+(N-22_Shoot_N-)]	0.000171786	0.179391	-0.419486	down-regulated
Os03g0720300	[(IR64_Root_N-)+(IR64_Shoot_N-)] vs [(N-22_Root_N-)+(N-22_Shoot_N-)]	4.90813e-06	0.216767	-0.813488	down-regulated
Os03g0766900	[(IR64_Root_N-)+(IR64_Shoot_N-)] vs [(N-22_Root_N-)+(N-22_Shoot_N-)]	0.00335218	-0.110966	-0.473462	down-regulated
Os03g0774200	[(IR64_Root_N-)+(IR64_Shoot_N-)] vs [(N-22_Root_N-)+(N-22_Shoot_N-)]	0.000460499	0.24685	-0.498432	down-regulated
Os03g0778100	[(IR64_Root_N-)+(IR64_Shoot_N-)] vs [(N-22_Root_N-)+(N-22_Shoot_N-)]	0.00837794	-0.487267	1.46121	up-regulated
Os03g0780600	[(IR64_Root_N-)+(IR64_Shoot_N-)] vs [(N-22_Root_N-)+(N-22_Shoot_N-)]	0.000357225	0.103308	-0.446669	down-regulated
Os03g0784900	[(IR64_Root_N-)+(IR64_Shoot_N-)] vs [(N-22_Root_N-)+(N-22_Shoot_N-)]	0.00115279	0.31391	-0.615127	down-regulated
Os03g0796000	[(IR64_Root_N-)+(IR64_Shoot_N-)] vs [(N-22_Root_N-)+(N-22_Shoot_N-)]	2.74436e-05	-0.286266	0.264019	up-regulated
Os03g0805400	[(IR64_Root_N-)+(IR64_Shoot_N-)] vs [(N-22_Root_N-)+(N-22_Shoot_N-)]	0.00413456	0.292836	0.20273	up-regulated
Os03g0833300	[(IR64_Root_N-)+(IR64_Shoot_N-)] vs [(N-22_Root_N-)+(N-22_Shoot_N-)]	0.00487529	-0.123918	-0.242137	down-regulated
Os03g0848400	[(IR64_Root_N-)+(IR64_Shoot_N-)] vs [(N-22_Root_N-)+(N-22_Shoot_N-)]	0.00786988	0.169188	0.17782	up-regulated
Os03g0849800	[(IR64_Root_N-)+(IR64_Shoot_N-)] vs [(N-22_Root_N-)+(N-22_Shoot_N-)]	0.00522579	0.145863	0.664898	up-regulated
Os04g0281900	[(IR64_Root_N-)+(IR64_Shoot_N-)] vs [(N-22_Root_N-)+(N-22_Shoot_N-)]	0.00217476	-0.295875	0.566076	up-regulated
Os04g0350000	[(IR64_Root_N-)+(IR64_Shoot_N-)] vs [(N-22_Root_N-)+(N-22_Shoot_N-)]	0.000208146	0.754379	0.926837	up-regulated
Os04g0423600	[(IR64_Root_N-)+(IR64_Shoot_N-)] vs [(N-22_Root_N-)+(N-22_Shoot_N-)]	0.0072166	-0.4467	-1.01382	down-regulated
Os04g0451200	[(IR64_Root_N-)+(IR64_Shoot_N-)] vs [(N-22_Root_N-)+(N-22_Shoot_N-)]	0.00279449	0.224553	-0.292048	down-regulated
Os04g0488000	[(IR64_Root_N-)+(IR64_Shoot_N-)] vs [(N-22_Root_N-)+(N-22_Shoot_N-)]	8.50489e-05	0.352224	-0.0979494	down-regulated
Os04g0497000	[(IR64_Root_N-)+(IR64_Shoot_N-)] vs [(N-22_Root_N-)+(N-22_Shoot_N-)]	0.00973368	-0.373493	0.305799	up-regulated
Os04g0578800	[(IR64_Root_N-)+(IR64_Shoot_N-)] vs [(N-22_Root_N-)+(N-22_Shoot_N-)]	0.000571852	0.105008	0.865949	up-regulated
Os04g0599000	[(IR64_Root_N-)+(IR64_Shoot_N-)] vs [(N-22_Root_N-)+(N-22_Shoot_N-)]	0.00628069	-0.391009	0.383796	up-regulated
Os04g0599900	[(IR64_Root_N-)+(IR64_Shoot_N-)] vs [(N-22_Root_N-)+(N-22_Shoot_N-)]	0.00457626	-0.374529	-0.303875	down-regulated
Os04g0602100	[(IR64_Root_N-)+(IR64_Shoot_N-)] vs [(N-22_Root_N-)+(N-22_Shoot_N-)]	0.00109493	-0.539262	-0.486998	down-regulated
Os04g0649700	[(IR64_Root_N-)+(IR64_Shoot_N-)] vs [(N-22_Root_N-)+(N-22_Shoot_N-)]	0.00101701	0.221784	0.126948	up-regulated
Os05g0208500	[(IR64_Root_N-)+(IR64_Shoot_N-)] vs [(N-22_Root_N-)+(N-22_Shoot_N-)]	8.07346e-06	-0.297798	0.242966	up-regulated
Os05g0311000	[(IR64_Root_N-)+(IR64_Shoot_N-)] vs [(N-22_Root_N-)+(N-22_Shoot_N-)]	0.00628069	-0.36519	0.0510102	up-regulated
Os05g0376300	[(IR64_Root_N-)+(IR64_Shoot_N-)] vs [(N-22_Root_N-)+(N-22_Shoot_N-)]	0.000976462	-0.150018	0.987418	up-regulated
Os05g0378800	[(IR64_Root_N-)+(IR64_Shoot_N-)] vs [(N-22_Root_N-)+(N-22_Shoot_N-)]	0.00368655	0.226933	0.0820568	up-regulated
Os05g0395300	[(IR64_Root_N-)+(IR64_Shoot_N-)] vs [(N-22_Root_N-)+(N-22_Shoot_N-)]	8.50489e-05	0.454668	-0.33298	down-regulated
Os05g0405900	[(IR64_Root_N-)+(IR64_Shoot_N-)] vs [(N-22_Root_N-)+(N-22_Shoot_N-)]	0.00470157	-0.187756	-0.496075	down-regulated
Os05g0487300	[(IR64_Root_N-)+(IR64_Shoot_N-)] vs [(N-22_Root_N-)+(N-22_Shoot_N-)]	8.65052e-07	-0.230596	-0.200672	down-regulated
Os05g0519200	[(IR64_Root_N-)+(IR64_Shoot_N-)] vs [(N-22_Root_N-)+(N-22_Shoot_N-)]	0.00534529	0.205418	0.305156	up-regulated
Os05g0554500	[(IR64_Root_N-)+(IR64_Shoot_N-)] vs [(N-22_Root_N-)+(N-22_Shoot_N-)]	0.000936811	-0.112256	-0.690822	down-regulated
Os05g0557800	[(IR64_Root_N-)+(IR64_Shoot_N-)] vs [(N-22_Root_N-)+(N-22_Shoot_N-)]	5.34882e-05	-0.359774	-0.018351	down-regulated
Os06g0133800	[(IR64_Root_N-)+(IR64_Shoot_N-)] vs [(N-22_Root_N-)+(N-22_Shoot_N-)]	0.00475646	0.133221	-0.20832	down-regulated
Os06g0193400	[(IR64_Root_N-)+(IR64_Shoot_N-)] vs [(N-22_Root_N-)+(N-22_Shoot_N-)]	1.7377e-05	0.379494	-0.930227	down-regulated
Os06g0225300	[(IR64_Root_N-)+(IR64_Shoot_N-)] vs [(N-22_Root_N-)+(N-22_Shoot_N-)]	0.00116644	0.470884	-0.648733	down-regulated
Os06g0326500	[(IR64_Root_N-)+(IR64_Shoot_N-)] vs [(N-22_Root_N-)+(N-22_Shoot_N-)]	0.00564801	-0.686352	-0.254481	down-regulated
Os06g0353400	[(IR64_Root_N-)+(IR64_Shoot_N-)] vs [(N-22_Root_N-)+(N-22_Shoot_N-)]	0.00785011	-0.100259	-0.405612	down-regulated
Os06g0502900	[(IR64_Root_N-)+(IR64_Shoot_N-)] vs [(N-22_Root_N-)+(N-22_Shoot_N-)]	0.00435713	-0.188541	0.401036	up-regulated
Os06g0547900	[(IR64_Root_N-)+(IR64_Shoot_N-)] vs [(N-22_Root_N-)+(N-22_Shoot_N-)]	0.00559011	0.101496	-0.355381	down-regulated
Os06g0606800	[(IR64_Root_N-)+(IR64_Shoot_N-)] vs [(N-22_Root_N-)+(N-22_Shoot_N-)]	0.00368655	-0.204117	-0.309295	down-regulated
Os06g0634300	[(IR64_Root_N-)+(IR64_Shoot_N-)] vs [(N-22_Root_N-)+(N-22_Shoot_N-)]	0.00974539	-0.181503	0.321141	up-regulated
Os06g0648200	[(IR64_Root_N-)+(IR64_Shoot_N-)] vs [(N-22_Root_N-)+(N-22_Shoot_N-)]	0.000608824	0.246712	-0.210099	down-regulated
Os06g0663900	[(IR64_Root_N-)+(IR64_Shoot_N-)] vs [(N-22_Root_N-)+(N-22_Shoot_N-)]	0.00283624	0.269146	-0.720709	down-regulated
Os06g0680900	[(IR64_Root_N-)+(IR64_Shoot_N-)] vs [(N-22_Root_N-)+(N-22_Shoot_N-)]	0.000699331	0.142863	0.0390408	up-regulated
Os06g0686400	[(IR64_Root_N-)+(IR64_Shoot_N-)] vs [(N-22_Root_N-)+(N-22_Shoot_N-)]	0.000332149	0.154076	-0.377342	down-regulated
Os06g0711600	[(IR64_Root_N-)+(IR64_Shoot_N-)] vs [(N-22_Root_N-)+(N-22_Shoot_N-)]	0.000698429	0.312191	0.315977	up-regulated
Os06g0720500	[(IR64_Root_N-)+(IR64_Shoot_N-)] vs [(N-22_Root_N-)+(N-22_Shoot_N-)]	0.00399793	0.231485	-0.421045	down-regulated
Os07g0111700	[(IR64_Root_N-)+(IR64_Shoot_N-)] vs [(N-22_Root_N-)+(N-22_Shoot_N-)]	3.30259e-05	0.390399	1.68309	up-regulated
Os07g0173200	[(IR64_Root_N-)+(IR64_Shoot_N-)] vs [(N-22_Root_N-)+(N-22_Shoot_N-)]	0.00525114	-0.219213	0.0751497	up-regulated
Os07g0176900	[(IR64_Root_N-)+(IR64_Shoot_N-)] vs [(N-22_Root_N-)+(N-22_Shoot_N-)]	7.61269e-06	-0.141676	0.170953	up-regulated
Os07g0185000	[(IR64_Root_N-)+(IR64_Shoot_N-)] vs [(N-22_Root_N-)+(N-22_Shoot_N-)]	0.00151996	0.222178	-0.0137691	down-regulated
Os07g0222800	[(IR64_Root_N-)+(IR64_Shoot_N-)] vs [(N-22_Root_N-)+(N-22_Shoot_N-)]	0.00621284	0.10859	-0.292517	down-regulated
Os07g0238700	[(IR64_Root_N-)+(IR64_Shoot_N-)] vs [(N-22_Root_N-)+(N-22_Shoot_N-)]	0.000608933	0.402001	-0.0805073	down-regulated
Os07g0301200	[(IR64_Root_N-)+(IR64_Shoot_N-)] vs [(N-22_Root_N-)+(N-22_Shoot_N-)]	0.00952011	0.200802	-0.694166	down-regulated
Os07g0461600	[(IR64_Root_N-)+(IR64_Shoot_N-)] vs [(N-22_Root_N-)+(N-22_Shoot_N-)]	0.00593346	-0.260321	0.153745	up-regulated
Os07g0476200	[(IR64_Root_N-)+(IR64_Shoot_N-)] vs [(N-22_Root_N-)+(N-22_Shoot_N-)]	0.00999281	0.620381	-0.986084	down-regulated
Os07g0499300	[(IR64_Root_N-)+(IR64_Shoot_N-)] vs [(N-22_Root_N-)+(N-22_Shoot_N-)]	0.000489937	0.181388	-0.0436236	down-regulated
Os07g0522600	[(IR64_Root_N-)+(IR64_Shoot_N-)] vs [(N-22_Root_N-)+(N-22_Shoot_N-)]	0.000182336	0.303482	-2.07171	down-regulated
Os07g0530700	[(IR64_Root_N-)+(IR64_Shoot_N-)] vs [(N-22_Root_N-)+(N-22_Shoot_N-)]	0.00551462	-0.340538	0.362812	up-regulated
Os07g0553600	[(IR64_Root_N-)+(IR64_Shoot_N-)] vs [(N-22_Root_N-)+(N-22_Shoot_N-)]	0.0045473	0.455147	-0.63268	down-regulated
Os07g0586500	[(IR64_Root_N-)+(IR64_Shoot_N-)] vs [(N-22_Root_N-)+(N-22_Shoot_N-)]	0.00325979	-0.392264	-0.468776	down-regulated
Os07g0607300	[(IR64_Root_N-)+(IR64_Shoot_N-)] vs [(N-22_Root_N-)+(N-22_Shoot_N-)]	0.00449429	-0.211924	0.0704588	up-regulated
Os07g0632600	[(IR64_Root_N-)+(IR64_Shoot_N-)] vs [(N-22_Root_N-)+(N-22_Shoot_N-)]	0.000126628	0.520432	-1.17318	down-regulated
Os07g0681100	[(IR64_Root_N-)+(IR64_Shoot_N-)] vs [(N-22_Root_N-)+(N-22_Shoot_N-)]	0.00399793	0.391863	-0.249753	down-regulated
Os07g0683900	[(IR64_Root_N-)+(IR64_Shoot_N-)] vs [(N-22_Root_N-)+(N-22_Shoot_N-)]	6.78374e-07	-0.229345	0.0707756	up-regulated
Os07g0687200	[(IR64_Root_N-)+(IR64_Shoot_N-)] vs [(N-22_Root_N-)+(N-22_Shoot_N-)]	0.00221188	-0.205993	-0.683821	down-regulated
Os08g0323600	[(IR64_Root_N-)+(IR64_Shoot_N-)] vs [(N-22_Root_N-)+(N-22_Shoot_N-)]	0.00521658	0.440812	-0.891149	down-regulated
Os08g0366000	[(IR64_Root_N-)+(IR64_Shoot_N-)] vs [(N-22_Root_N-)+(N-22_Shoot_N-)]	0.00177805	0.506516	0.0367374	up-regulated
Os08g0374200	[(IR64_Root_N-)+(IR64_Shoot_N-)] vs [(N-22_Root_N-)+(N-22_Shoot_N-)]	0.00257829	-0.608698	0.748331	up-regulated
Os08g0377400	[(IR64_Root_N-)+(IR64_Shoot_N-)] vs [(N-22_Root_N-)+(N-22_Shoot_N-)]	1.39949e-05	0.567147	-2.38597	down-regulated
Os08g0379300	[(IR64_Root_N-)+(IR64_Shoot_N-)] vs [(N-22_Root_N-)+(N-22_Shoot_N-)]	0.00340521	-0.328847	-1.70384	down-regulated
Os08g0485600	[(IR64_Root_N-)+(IR64_Shoot_N-)] vs [(N-22_Root_N-)+(N-22_Shoot_N-)]	1.70213e-05	0.189957	0.19658	up-regulated
Os08g0493900	[(IR64_Root_N-)+(IR64_Shoot_N-)] vs [(N-22_Root_N-)+(N-22_Shoot_N-)]	0.00522579	-0.309298	-0.701054	down-regulated
Os08g0521400	[(IR64_Root_N-)+(IR64_Shoot_N-)] vs [(N-22_Root_N-)+(N-22_Shoot_N-)]	0.00525114	-0.245815	0.364206	up-regulated
Os11g0200950	[(IR64_Root_N-)+(IR64_Shoot_N-)] vs [(N-22_Root_N-)+(N-22_Shoot_N-)]	0.000109544	0.45341	0.0201059	up-regulated
Os11g0225300	[(IR64_Root_N-)+(IR64_Shoot_N-)] vs [(N-22_Root_N-)+(N-22_Shoot_N-)]	0.00183791	0.42605	-1.2999	down-regulated
Os11g0499600	[(IR64_Root_N-)+(IR64_Shoot_N-)] vs [(N-22_Root_N-)+(N-22_Shoot_N-)]	0.000608824	-0.333912	-0.129857	down-regulated
Os11g0533500	[(IR64_Root_N-)+(IR64_Shoot_N-)] vs [(N-22_Root_N-)+(N-22_Shoot_N-)]	4.92445e-09	0.705601	-0.0112164	down-regulated
Os11g0684100	[(IR64_Root_N-)+(IR64_Shoot_N-)] vs [(N-22_Root_N-)+(N-22_Shoot_N-)]	6.78374e-07	0.937971	1.19646	up-regulated
Os11g0703900	[(IR64_Root_N-)+(IR64_Shoot_N-)] vs [(N-22_Root_N-)+(N-22_Shoot_N-)]	0.00846642	0.157193	1.16227	up-regulated
Os12g0104300	[(IR64_Root_N-)+(IR64_Shoot_N-)] vs [(N-22_Root_N-)+(N-22_Shoot_N-)]	0.00672262	-0.22284	0.353691	up-regulated
Os12g0174800	[(IR64_Root_N-)+(IR64_Shoot_N-)] vs [(N-22_Root_N-)+(N-22_Shoot_N-)]	0.00204469	0.529939	-0.25667	down-regulated
Os12g0194800	[(IR64_Root_N-)+(IR64_Shoot_N-)] vs [(N-22_Root_N-)+(N-22_Shoot_N-)]	4.90813e-06	0.461192	1.06355	up-regulated
Os12g0263800	[(IR64_Root_N-)+(IR64_Shoot_N-)] vs [(N-22_Root_N-)+(N-22_Shoot_N-)]	6.78374e-07	0.838308	3.37657	up-regulated
Os12g0264500	[(IR64_Root_N-)+(IR64_Shoot_N-)] vs [(N-22_Root_N-)+(N-22_Shoot_N-)]	0.000534585	-0.263439	1.59945	up-regulated
Os12g0271600	[(IR64_Root_N-)+(IR64_Shoot_N-)] vs [(N-22_Root_N-)+(N-22_Shoot_N-)]	0.00655753	-0.206344	-0.473038	down-regulated
Os12g0283900	[(IR64_Root_N-)+(IR64_Shoot_N-)] vs [(N-22_Root_N-)+(N-22_Shoot_N-)]	4.90813e-06	0.146065	0.687394	up-regulated
Os12g0285100	[(IR64_Root_N-)+(IR64_Shoot_N-)] vs [(N-22_Root_N-)+(N-22_Shoot_N-)]	0.006393	-0.247149	-0.197351	down-regulated
Os12g0541500	[(IR64_Root_N-)+(IR64_Shoot_N-)] vs [(N-22_Root_N-)+(N-22_Shoot_N-)]	0.000232283	-0.236111	-0.855833	down-regulated
Os12g0566700	[(IR64_Root_N-)+(IR64_Shoot_N-)] vs [(N-22_Root_N-)+(N-22_Shoot_N-)]	0.00204469	0.640977	-0.0932961	down-regulated
Os12g0574800	[(IR64_Root_N-)+(IR64_Shoot_N-)] vs [(N-22_Root_N-)+(N-22_Shoot_N-)]	0.000798825	-0.242979	-0.154774	down-regulated
Os12g0621900	[(IR64_Root_N-)+(IR64_Shoot_N-)] vs [(N-22_Root_N-)+(N-22_Shoot_N-)]	0.00593346	-0.282948	0.177659	up-regulated

## Sheet: Tissue_Specific-DEGs
GeneID	Contrasting Groups	adj.pval	maxdeltaPS	log2FC	up.down
Os01g0791033	[(Root_IR-64_N+)+(Root_IR-64_N-) vs (Shoot_IR-64_N+)+(Shoot_IR-64_N-)	2.38456e-10	-8.41916	down-regulated
Os07g0513000	[(Root_IR-64_N+)+(Root_IR-64_N-) vs (Shoot_IR-64_N+)+(Shoot_IR-64_N-)	5.87366e-10	-6.52601	down-regulated
Os10g0355800	[(Root_IR-64_N+)+(Root_IR-64_N-) vs (Shoot_IR-64_N+)+(Shoot_IR-64_N-)	5.87366e-10	-5.9184	down-regulated
Os01g0279100	[(Root_IR-64_N+)+(Root_IR-64_N-) vs (Shoot_IR-64_N+)+(Shoot_IR-64_N-)	1.05805e-09	-9.78731	down-regulated
Os02g0729400	[(Root_IR-64_N+)+(Root_IR-64_N-) vs (Shoot_IR-64_N+)+(Shoot_IR-64_N-)	1.05805e-09	-10.5171	down-regulated
Os05g0496200	[(Root_IR-64_N+)+(Root_IR-64_N-) vs (Shoot_IR-64_N+)+(Shoot_IR-64_N-)	1.05805e-09	-5.67771	down-regulated
Os12g0207600	[(Root_IR-64_N+)+(Root_IR-64_N-) vs (Shoot_IR-64_N+)+(Shoot_IR-64_N-)	1.05805e-09	-7.86675	down-regulated
Os12g0274700	[(Root_IR-64_N+)+(Root_IR-64_N-) vs (Shoot_IR-64_N+)+(Shoot_IR-64_N-)	1.05805e-09	-11.7926	down-regulated
Os01g0773700	[(Root_IR-64_N+)+(Root_IR-64_N-) vs (Shoot_IR-64_N+)+(Shoot_IR-64_N-)	1.06147e-09	-9.92613	down-regulated
Os02g0553200	[(Root_IR-64_N+)+(Root_IR-64_N-) vs (Shoot_IR-64_N+)+(Shoot_IR-64_N-)	1.06147e-09	-7.54983	down-regulated
Os02g0731600	[(Root_IR-64_N+)+(Root_IR-64_N-) vs (Shoot_IR-64_N+)+(Shoot_IR-64_N-)	1.06147e-09	-9.6659	down-regulated
Os02g0744900	[(Root_IR-64_N+)+(Root_IR-64_N-) vs (Shoot_IR-64_N+)+(Shoot_IR-64_N-)	1.06147e-09	-8.45292	down-regulated
Os03g0565200	[(Root_IR-64_N+)+(Root_IR-64_N-) vs (Shoot_IR-64_N+)+(Shoot_IR-64_N-)	1.06147e-09	-5.58427	down-regulated
Os06g0608700	[(Root_IR-64_N+)+(Root_IR-64_N-) vs (Shoot_IR-64_N+)+(Shoot_IR-64_N-)	1.06147e-09	-8.42846	down-regulated
Os06g0725900	[(Root_IR-64_N+)+(Root_IR-64_N-) vs (Shoot_IR-64_N+)+(Shoot_IR-64_N-)	1.06147e-09	-5.14883	down-regulated
Os07g0102100	[(Root_IR-64_N+)+(Root_IR-64_N-) vs (Shoot_IR-64_N+)+(Shoot_IR-64_N-)	1.06147e-09	-5.43529	down-regulated
Os12g0188700	[(Root_IR-64_N+)+(Root_IR-64_N-) vs (Shoot_IR-64_N+)+(Shoot_IR-64_N-)	1.06147e-09	-8.37457	down-regulated
Os07g0626800	[(Root_IR-64_N+)+(Root_IR-64_N-) vs (Shoot_IR-64_N+)+(Shoot_IR-64_N-)	1.17942e-09	-9.22847	down-regulated
Os08g0345800	[(Root_IR-64_N+)+(Root_IR-64_N-) vs (Shoot_IR-64_N+)+(Shoot_IR-64_N-)	1.17942e-09	-4.17852	down-regulated
Os07g0212200	[(Root_IR-64_N+)+(Root_IR-64_N-) vs (Shoot_IR-64_N+)+(Shoot_IR-64_N-)	1.31261e-09	-9.99246	down-regulated
Os04g0459500	[(Root_IR-64_N+)+(Root_IR-64_N-) vs (Shoot_IR-64_N+)+(Shoot_IR-64_N-)	1.31486e-09	-13.0885	down-regulated
Os01g0803300	[(Root_IR-64_N+)+(Root_IR-64_N-) vs (Shoot_IR-64_N+)+(Shoot_IR-64_N-)	1.34333e-09	4.26252	up-regulated
Os01g0291500	[(Root_IR-64_N+)+(Root_IR-64_N-) vs (Shoot_IR-64_N+)+(Shoot_IR-64_N-)	1.36547e-09	4.20073	up-regulated
Os03g0331600	[(Root_IR-64_N+)+(Root_IR-64_N-) vs (Shoot_IR-64_N+)+(Shoot_IR-64_N-)	1.36547e-09	-3.84077	down-regulated
Os03g0278900	[(Root_IR-64_N+)+(Root_IR-64_N-) vs (Shoot_IR-64_N+)+(Shoot_IR-64_N-)	1.42616e-09	-7.42217	down-regulated
Os03g0725800	[(Root_IR-64_N+)+(Root_IR-64_N-) vs (Shoot_IR-64_N+)+(Shoot_IR-64_N-)	1.42616e-09	3.49912	up-regulated
Os03g0169100	[(Root_IR-64_N+)+(Root_IR-64_N-) vs (Shoot_IR-64_N+)+(Shoot_IR-64_N-)	1.56682e-09	-4.69946	down-regulated
Os06g0101600	[(Root_IR-64_N+)+(Root_IR-64_N-) vs (Shoot_IR-64_N+)+(Shoot_IR-64_N-)	1.76882e-09	-13.9092	down-regulated
Os03g0100030	[(Root_IR-64_N+)+(Root_IR-64_N-) vs (Shoot_IR-64_N+)+(Shoot_IR-64_N-)	1.78845e-09	-5.90284	down-regulated
Os03g0765900	[(Root_IR-64_N+)+(Root_IR-64_N-) vs (Shoot_IR-64_N+)+(Shoot_IR-64_N-)	1.78845e-09	-7.80767	down-regulated
Os02g0596000	[(Root_IR-64_N+)+(Root_IR-64_N-) vs (Shoot_IR-64_N+)+(Shoot_IR-64_N-)	1.99178e-09	-4.85092	down-regulated
Os02g0634700	[(Root_IR-64_N+)+(Root_IR-64_N-) vs (Shoot_IR-64_N+)+(Shoot_IR-64_N-)	2.11403e-09	-3.16278	down-regulated
Os02g0768300	[(Root_IR-64_N+)+(Root_IR-64_N-) vs (Shoot_IR-64_N+)+(Shoot_IR-64_N-)	2.12023e-09	6.13568	up-regulated
Os04g0652400	[(Root_IR-64_N+)+(Root_IR-64_N-) vs (Shoot_IR-64_N+)+(Shoot_IR-64_N-)	2.26146e-09	-5.822	down-regulated
Os06g0220500	[(Root_IR-64_N+)+(Root_IR-64_N-) vs (Shoot_IR-64_N+)+(Shoot_IR-64_N-)	2.26146e-09	5.60052	up-regulated
Os06g0669400	[(Root_IR-64_N+)+(Root_IR-64_N-) vs (Shoot_IR-64_N+)+(Shoot_IR-64_N-)	2.26146e-09	-4.84761	down-regulated
Os10g0181600	[(Root_IR-64_N+)+(Root_IR-64_N-) vs (Shoot_IR-64_N+)+(Shoot_IR-64_N-)	2.26146e-09	-9.17283	down-regulated
Os01g0378100	[(Root_IR-64_N+)+(Root_IR-64_N-) vs (Shoot_IR-64_N+)+(Shoot_IR-64_N-)	2.3333e-09	-7.63257	down-regulated
Os03g0116400	[(Root_IR-64_N+)+(Root_IR-64_N-) vs (Shoot_IR-64_N+)+(Shoot_IR-64_N-)	2.3333e-09	3.91523	up-regulated
Os06g0316000	[(Root_IR-64_N+)+(Root_IR-64_N-) vs (Shoot_IR-64_N+)+(Shoot_IR-64_N-)	2.3333e-09	-8.68816	down-regulated
Os09g0543900	[(Root_IR-64_N+)+(Root_IR-64_N-) vs (Shoot_IR-64_N+)+(Shoot_IR-64_N-)	2.3333e-09	6.10132	up-regulated
Os01g0600900	[(Root_IR-64_N+)+(Root_IR-64_N-) vs (Shoot_IR-64_N+)+(Shoot_IR-64_N-)	2.39504e-09	-12.7326	down-regulated
Os01g0862200	[(Root_IR-64_N+)+(Root_IR-64_N-) vs (Shoot_IR-64_N+)+(Shoot_IR-64_N-)	2.40342e-09	-10.1969	down-regulated
Os03g0360600	[(Root_IR-64_N+)+(Root_IR-64_N-) vs (Shoot_IR-64_N+)+(Shoot_IR-64_N-)	2.40342e-09	-6.32539	down-regulated
Os04g0497700	[(Root_IR-64_N+)+(Root_IR-64_N-) vs (Shoot_IR-64_N+)+(Shoot_IR-64_N-)	2.40342e-09	-3.38422	down-regulated
Os03g0131200	[(Root_IR-64_N+)+(Root_IR-64_N-) vs (Shoot_IR-64_N+)+(Shoot_IR-64_N-)	2.7473e-09	-8.75866	down-regulated
Os06g0264800	[(Root_IR-64_N+)+(Root_IR-64_N-) vs (Shoot_IR-64_N+)+(Shoot_IR-64_N-)	2.7473e-09	-11.5324	down-regulated
Os01g0239200	[(Root_IR-64_N+)+(Root_IR-64_N-) vs (Shoot_IR-64_N+)+(Shoot_IR-64_N-)	2.85355e-09	-3.34224	down-regulated
Os01g0585300	[(Root_IR-64_N+)+(Root_IR-64_N-) vs (Shoot_IR-64_N+)+(Shoot_IR-64_N-)	2.86418e-09	-5.76933	down-regulated
Os04g0602100	[(Root_IR-64_N+)+(Root_IR-64_N-) vs (Shoot_IR-64_N+)+(Shoot_IR-64_N-)	3.09093e-09	-10.8559	down-regulated
Os03g0323200	[(Root_IR-64_N+)+(Root_IR-64_N-) vs (Shoot_IR-64_N+)+(Shoot_IR-64_N-)	3.1493e-09	-8.44068	down-regulated
Os04g0450900	[(Root_IR-64_N+)+(Root_IR-64_N-) vs (Shoot_IR-64_N+)+(Shoot_IR-64_N-)	3.1493e-09	3.81596	up-regulated
Os11g0150100	[(Root_IR-64_N+)+(Root_IR-64_N-) vs (Shoot_IR-64_N+)+(Shoot_IR-64_N-)	3.22305e-09	-5.66907	down-regulated
Os07g0553800	[(Root_IR-64_N+)+(Root_IR-64_N-) vs (Shoot_IR-64_N+)+(Shoot_IR-64_N-)	3.31652e-09	5.74738	up-regulated
Os08g0502700	[(Root_IR-64_N+)+(Root_IR-64_N-) vs (Shoot_IR-64_N+)+(Shoot_IR-64_N-)	3.32265e-09	-9.32511	down-regulated
Os02g0595700	[(Root_IR-64_N+)+(Root_IR-64_N-) vs (Shoot_IR-64_N+)+(Shoot_IR-64_N-)	3.44976e-09	-4.10394	down-regulated
Os01g0279700	[(Root_IR-64_N+)+(Root_IR-64_N-) vs (Shoot_IR-64_N+)+(Shoot_IR-64_N-)	3.50037e-09	-6.60222	down-regulated
Os06g0102100	[(Root_IR-64_N+)+(Root_IR-64_N-) vs (Shoot_IR-64_N+)+(Shoot_IR-64_N-)	3.68921e-09	-6.73021	down-regulated
Os01g0959900	[(Root_IR-64_N+)+(Root_IR-64_N-) vs (Shoot_IR-64_N+)+(Shoot_IR-64_N-)	3.84221e-09	-8.66361	down-regulated
Os02g0103800	[(Root_IR-64_N+)+(Root_IR-64_N-) vs (Shoot_IR-64_N+)+(Shoot_IR-64_N-)	4.18154e-09	-12.81	down-regulated
Os04g0493000	[(Root_IR-64_N+)+(Root_IR-64_N-) vs (Shoot_IR-64_N+)+(Shoot_IR-64_N-)	4.2341e-09	-7.28542	down-regulated
Os06g0705100	[(Root_IR-64_N+)+(Root_IR-64_N-) vs (Shoot_IR-64_N+)+(Shoot_IR-64_N-)	4.2341e-09	-8.04512	down-regulated
Os03g0131900	[(Root_IR-64_N+)+(Root_IR-64_N-) vs (Shoot_IR-64_N+)+(Shoot_IR-64_N-)	4.24186e-09	-5.85935	down-regulated
Os07g0592600	[(Root_IR-64_N+)+(Root_IR-64_N-) vs (Shoot_IR-64_N+)+(Shoot_IR-64_N-)	4.24186e-09	6.06414	up-regulated
Os01g0720500	[(Root_IR-64_N+)+(Root_IR-64_N-) vs (Shoot_IR-64_N+)+(Shoot_IR-64_N-)	4.39145e-09	-9.80884	down-regulated
Os05g0388500	[(Root_IR-64_N+)+(Root_IR-64_N-) vs (Shoot_IR-64_N+)+(Shoot_IR-64_N-)	4.39145e-09	-3.43423	down-regulated
Os02g0610800	[(Root_IR-64_N+)+(Root_IR-64_N-) vs (Shoot_IR-64_N+)+(Shoot_IR-64_N-)	4.40039e-09	-8.59234	down-regulated
Os03g0778100	[(Root_IR-64_N+)+(Root_IR-64_N-) vs (Shoot_IR-64_N+)+(Shoot_IR-64_N-)	4.40039e-09	-8.92959	down-regulated
Os05g0453700	[(Root_IR-64_N+)+(Root_IR-64_N-) vs (Shoot_IR-64_N+)+(Shoot_IR-64_N-)	4.40039e-09	4.4751	up-regulated
Os12g0230100	[(Root_IR-64_N+)+(Root_IR-64_N-) vs (Shoot_IR-64_N+)+(Shoot_IR-64_N-)	4.40039e-09	-3.49071	down-regulated
Os02g0744000	[(Root_IR-64_N+)+(Root_IR-64_N-) vs (Shoot_IR-64_N+)+(Shoot_IR-64_N-)	4.62946e-09	-9.30684	down-regulated
Os03g0563300	[(Root_IR-64_N+)+(Root_IR-64_N-) vs (Shoot_IR-64_N+)+(Shoot_IR-64_N-)	4.62946e-09	-4.62204	down-regulated
Os05g0401100	[(Root_IR-64_N+)+(Root_IR-64_N-) vs (Shoot_IR-64_N+)+(Shoot_IR-64_N-)	4.62946e-09	-10.5311	down-regulated
Os05g0489200	[(Root_IR-64_N+)+(Root_IR-64_N-) vs (Shoot_IR-64_N+)+(Shoot_IR-64_N-)	4.62946e-09	-5.53018	down-regulated
Os07g0243150	[(Root_IR-64_N+)+(Root_IR-64_N-) vs (Shoot_IR-64_N+)+(Shoot_IR-64_N-)	4.62946e-09	-10.7903	down-regulated
Os07g0544800	[(Root_IR-64_N+)+(Root_IR-64_N-) vs (Shoot_IR-64_N+)+(Shoot_IR-64_N-)	4.81311e-09	-7.7773	down-regulated
Os02g0125000	[(Root_IR-64_N+)+(Root_IR-64_N-) vs (Shoot_IR-64_N+)+(Shoot_IR-64_N-)	4.81441e-09	-3.67894	down-regulated
Os02g0698000	[(Root_IR-64_N+)+(Root_IR-64_N-) vs (Shoot_IR-64_N+)+(Shoot_IR-64_N-)	4.81441e-09	-9.83117	down-regulated
Os03g0412800	[(Root_IR-64_N+)+(Root_IR-64_N-) vs (Shoot_IR-64_N+)+(Shoot_IR-64_N-)	4.81441e-09	-5.58722	down-regulated
Os03g0785200	[(Root_IR-64_N+)+(Root_IR-64_N-) vs (Shoot_IR-64_N+)+(Shoot_IR-64_N-)	4.81441e-09	-6.73415	down-regulated
Os04g0461100	[(Root_IR-64_N+)+(Root_IR-64_N-) vs (Shoot_IR-64_N+)+(Shoot_IR-64_N-)	4.81441e-09	-4.4581	down-regulated
Os06g0256300	[(Root_IR-64_N+)+(Root_IR-64_N-) vs (Shoot_IR-64_N+)+(Shoot_IR-64_N-)	4.81441e-09	2.54902	up-regulated
Os08g0521800	[(Root_IR-64_N+)+(Root_IR-64_N-) vs (Shoot_IR-64_N+)+(Shoot_IR-64_N-)	4.81782e-09	-3.6306	down-regulated
Os04g0583101	[(Root_IR-64_N+)+(Root_IR-64_N-) vs (Shoot_IR-64_N+)+(Shoot_IR-64_N-)	4.84028e-09	-5.03206	down-regulated
Os07g0475000	[(Root_IR-64_N+)+(Root_IR-64_N-) vs (Shoot_IR-64_N+)+(Shoot_IR-64_N-)	4.92645e-09	-3.76917	down-regulated
Os01g0775400	[(Root_IR-64_N+)+(Root_IR-64_N-) vs (Shoot_IR-64_N+)+(Shoot_IR-64_N-)	4.93327e-09	2.91174	up-regulated
Os01g0975300	[(Root_IR-64_N+)+(Root_IR-64_N-) vs (Shoot_IR-64_N+)+(Shoot_IR-64_N-)	4.93327e-09	3.2054	up-regulated
Os04g0281900	[(Root_IR-64_N+)+(Root_IR-64_N-) vs (Shoot_IR-64_N+)+(Shoot_IR-64_N-)	4.93327e-09	-6.36497	down-regulated
Os04g0444800	[(Root_IR-64_N+)+(Root_IR-64_N-) vs (Shoot_IR-64_N+)+(Shoot_IR-64_N-)	4.93327e-09	-6.04365	down-regulated
Os07g0545900	[(Root_IR-64_N+)+(Root_IR-64_N-) vs (Shoot_IR-64_N+)+(Shoot_IR-64_N-)	4.93327e-09	-4.55682	down-regulated
Os02g0581100	[(Root_IR-64_N+)+(Root_IR-64_N-) vs (Shoot_IR-64_N+)+(Shoot_IR-64_N-)	4.93643e-09	-9.75369	down-regulated
Os03g0121700	[(Root_IR-64_N+)+(Root_IR-64_N-) vs (Shoot_IR-64_N+)+(Shoot_IR-64_N-)	4.93643e-09	-4.59439	down-regulated
Os03g0322600	[(Root_IR-64_N+)+(Root_IR-64_N-) vs (Shoot_IR-64_N+)+(Shoot_IR-64_N-)	4.93643e-09	-4.3571	down-regulated
Os06g0351500	[(Root_IR-64_N+)+(Root_IR-64_N-) vs (Shoot_IR-64_N+)+(Shoot_IR-64_N-)	4.93643e-09	-8.12931	down-regulated
Os03g0176700	[(Root_IR-64_N+)+(Root_IR-64_N-) vs (Shoot_IR-64_N+)+(Shoot_IR-64_N-)	5.00329e-09	-6.65833	down-regulated
Os05g0480000	[(Root_IR-64_N+)+(Root_IR-64_N-) vs (Shoot_IR-64_N+)+(Shoot_IR-64_N-)	5.06142e-09	-6.7243	down-regulated
Os03g0452300	[(Root_IR-64_N+)+(Root_IR-64_N-) vs (Shoot_IR-64_N+)+(Shoot_IR-64_N-)	5.08777e-09	-4.27818	down-regulated
Os12g0292400	[(Root_IR-64_N+)+(Root_IR-64_N-) vs (Shoot_IR-64_N+)+(Shoot_IR-64_N-)	5.10904e-09	-12.0095	down-regulated
Os01g0869800	[(Root_IR-64_N+)+(Root_IR-64_N-) vs (Shoot_IR-64_N+)+(Shoot_IR-64_N-)	5.52085e-09	-11.5052	down-regulated
Os05g0502500	[(Root_IR-64_N+)+(Root_IR-64_N-) vs (Shoot_IR-64_N+)+(Shoot_IR-64_N-)	5.52085e-09	-4.30913	down-regulated
Os09g0557500	[(Root_IR-64_N+)+(Root_IR-64_N-) vs (Shoot_IR-64_N+)+(Shoot_IR-64_N-)	5.52085e-09	3.59815	up-regulated
Os02g0101500	[(Root_IR-64_N+)+(Root_IR-64_N-) vs (Shoot_IR-64_N+)+(Shoot_IR-64_N-)	5.57227e-09	-13.5919	down-regulated
Os04g0610900	[(Root_IR-64_N+)+(Root_IR-64_N-) vs (Shoot_IR-64_N+)+(Shoot_IR-64_N-)	5.58146e-09	3.86372	up-regulated
Os07g0196200	[(Root_IR-64_N+)+(Root_IR-64_N-) vs (Shoot_IR-64_N+)+(Shoot_IR-64_N-)	5.74533e-09	-4.92584	down-regulated
Os03g0708500	[(Root_IR-64_N+)+(Root_IR-64_N-) vs (Shoot_IR-64_N+)+(Shoot_IR-64_N-)	5.98967e-09	-5.66125	down-regulated
Os04g0305700	[(Root_IR-64_N+)+(Root_IR-64_N-) vs (Shoot_IR-64_N+)+(Shoot_IR-64_N-)	6.01209e-09	-5.29902	down-regulated
Os05g0348100	[(Root_IR-64_N+)+(Root_IR-64_N-) vs (Shoot_IR-64_N+)+(Shoot_IR-64_N-)	6.03326e-09	-8.15795	down-regulated
Os02g0815300	[(Root_IR-64_N+)+(Root_IR-64_N-) vs (Shoot_IR-64_N+)+(Shoot_IR-64_N-)	6.05089e-09	-9.88989	down-regulated
Os03g0315800	[(Root_IR-64_N+)+(Root_IR-64_N-) vs (Shoot_IR-64_N+)+(Shoot_IR-64_N-)	6.05089e-09	-5.02057	down-regulated
Os03g0785900	[(Root_IR-64_N+)+(Root_IR-64_N-) vs (Shoot_IR-64_N+)+(Shoot_IR-64_N-)	6.05089e-09	4.29308	up-regulated
Os01g0896500	[(Root_IR-64_N+)+(Root_IR-64_N-) vs (Shoot_IR-64_N+)+(Shoot_IR-64_N-)	6.10155e-09	-6.21069	down-regulated
Os02g0137200	[(Root_IR-64_N+)+(Root_IR-64_N-) vs (Shoot_IR-64_N+)+(Shoot_IR-64_N-)	6.16887e-09	-4.56712	down-regulated
Os03g0348200	[(Root_IR-64_N+)+(Root_IR-64_N-) vs (Shoot_IR-64_N+)+(Shoot_IR-64_N-)	6.16887e-09	-7.00189	down-regulated
Os06g0142500	[(Root_IR-64_N+)+(Root_IR-64_N-) vs (Shoot_IR-64_N+)+(Shoot_IR-64_N-)	6.17651e-09	-6.80847	down-regulated
Os02g0148000	[(Root_IR-64_N+)+(Root_IR-64_N-) vs (Shoot_IR-64_N+)+(Shoot_IR-64_N-)	7.07585e-09	-11.7757	down-regulated
Os12g0169600	[(Root_IR-64_N+)+(Root_IR-64_N-) vs (Shoot_IR-64_N+)+(Shoot_IR-64_N-)	7.07585e-09	-9.64406	down-regulated
Os04g0590200	[(Root_IR-64_N+)+(Root_IR-64_N-) vs (Shoot_IR-64_N+)+(Shoot_IR-64_N-)	7.19992e-09	7.81158	up-regulated
Os01g0678600	[(Root_IR-64_N+)+(Root_IR-64_N-) vs (Shoot_IR-64_N+)+(Shoot_IR-64_N-)	7.28838e-09	-3.95029	down-regulated
Os02g0610500	[(Root_IR-64_N+)+(Root_IR-64_N-) vs (Shoot_IR-64_N+)+(Shoot_IR-64_N-)	7.28838e-09	-4.87759	down-regulated
Os03g0782500	[(Root_IR-64_N+)+(Root_IR-64_N-) vs (Shoot_IR-64_N+)+(Shoot_IR-64_N-)	7.28838e-09	-5.39929	down-regulated
Os12g0236900	[(Root_IR-64_N+)+(Root_IR-64_N-) vs (Shoot_IR-64_N+)+(Shoot_IR-64_N-)	7.28838e-09	-2.96666	down-regulated
Os08g0379400	[(Root_IR-64_N+)+(Root_IR-64_N-) vs (Shoot_IR-64_N+)+(Shoot_IR-64_N-)	7.39989e-09	-10.0245	down-regulated
Os02g0624300	[(Root_IR-64_N+)+(Root_IR-64_N-) vs (Shoot_IR-64_N+)+(Shoot_IR-64_N-)	7.40378e-09	3.51966	up-regulated
Os01g0382400	[(Root_IR-64_N+)+(Root_IR-64_N-) vs (Shoot_IR-64_N+)+(Shoot_IR-64_N-)	7.50099e-09	-7.48097	down-regulated
Os03g0639300	[(Root_IR-64_N+)+(Root_IR-64_N-) vs (Shoot_IR-64_N+)+(Shoot_IR-64_N-)	7.50099e-09	-4.89744	down-regulated
Os03g0769100	[(Root_IR-64_N+)+(Root_IR-64_N-) vs (Shoot_IR-64_N+)+(Shoot_IR-64_N-)	7.82747e-09	-4.5752	down-regulated
Os07g0577600	[(Root_IR-64_N+)+(Root_IR-64_N-) vs (Shoot_IR-64_N+)+(Shoot_IR-64_N-)	7.82747e-09	-11.7922	down-regulated
Os05g0500400	[(Root_IR-64_N+)+(Root_IR-64_N-) vs (Shoot_IR-64_N+)+(Shoot_IR-64_N-)	7.8685e-09	-4.38213	down-regulated
Os12g0615400	[(Root_IR-64_N+)+(Root_IR-64_N-) vs (Shoot_IR-64_N+)+(Shoot_IR-64_N-)	7.95043e-09	-3.35816	down-regulated
Os09g0567366	[(Root_IR-64_N+)+(Root_IR-64_N-) vs (Shoot_IR-64_N+)+(Shoot_IR-64_N-)	7.99828e-09	-5.02997	down-regulated
Os01g0235100	[(Root_IR-64_N+)+(Root_IR-64_N-) vs (Shoot_IR-64_N+)+(Shoot_IR-64_N-)	8.11871e-09	-7.58601	down-regulated
Os01g0249800	[(Root_IR-64_N+)+(Root_IR-64_N-) vs (Shoot_IR-64_N+)+(Shoot_IR-64_N-)	8.11871e-09	6.4226	up-regulated
Os01g0748300	[(Root_IR-64_N+)+(Root_IR-64_N-) vs (Shoot_IR-64_N+)+(Shoot_IR-64_N-)	8.11871e-09	6.32371	up-regulated
Os01g0855200	[(Root_IR-64_N+)+(Root_IR-64_N-) vs (Shoot_IR-64_N+)+(Shoot_IR-64_N-)	8.11871e-09	-3.64266	down-regulated
Os01g0868900	[(Root_IR-64_N+)+(Root_IR-64_N-) vs (Shoot_IR-64_N+)+(Shoot_IR-64_N-)	8.11871e-09	-5.02018	down-regulated
Os04g0457000	[(Root_IR-64_N+)+(Root_IR-64_N-) vs (Shoot_IR-64_N+)+(Shoot_IR-64_N-)	8.11871e-09	-11.6893	down-regulated
Os02g0160500	[(Root_IR-64_N+)+(Root_IR-64_N-) vs (Shoot_IR-64_N+)+(Shoot_IR-64_N-)	8.18368e-09	-8.64399	down-regulated
Os10g0330400	[(Root_IR-64_N+)+(Root_IR-64_N-) vs (Shoot_IR-64_N+)+(Shoot_IR-64_N-)	8.22394e-09	-5.70521	down-regulated
Os03g0857400	[(Root_IR-64_N+)+(Root_IR-64_N-) vs (Shoot_IR-64_N+)+(Shoot_IR-64_N-)	8.36906e-09	-7.65441	down-regulated
Os04g0563900	[(Root_IR-64_N+)+(Root_IR-64_N-) vs (Shoot_IR-64_N+)+(Shoot_IR-64_N-)	8.36906e-09	3.64201	up-regulated
Os09g0555150	[(Root_IR-64_N+)+(Root_IR-64_N-) vs (Shoot_IR-64_N+)+(Shoot_IR-64_N-)	8.50356e-09	-5.71997	down-regulated
Os01g0176000	[(Root_IR-64_N+)+(Root_IR-64_N-) vs (Shoot_IR-64_N+)+(Shoot_IR-64_N-)	8.51153e-09	2.83948	up-regulated
Os01g0749200	[(Root_IR-64_N+)+(Root_IR-64_N-) vs (Shoot_IR-64_N+)+(Shoot_IR-64_N-)	8.51153e-09	-4.28997	down-regulated
Os03g0399800	[(Root_IR-64_N+)+(Root_IR-64_N-) vs (Shoot_IR-64_N+)+(Shoot_IR-64_N-)	8.64429e-09	-6.4058	down-regulated
Os01g0952000	[(Root_IR-64_N+)+(Root_IR-64_N-) vs (Shoot_IR-64_N+)+(Shoot_IR-64_N-)	8.95309e-09	-7.90019	down-regulated
Os02g0654600	[(Root_IR-64_N+)+(Root_IR-64_N-) vs (Shoot_IR-64_N+)+(Shoot_IR-64_N-)	8.95309e-09	2.94666	up-regulated
Os02g0739000	[(Root_IR-64_N+)+(Root_IR-64_N-) vs (Shoot_IR-64_N+)+(Shoot_IR-64_N-)	8.95309e-09	-4.47405	down-regulated
Os02g0744700	[(Root_IR-64_N+)+(Root_IR-64_N-) vs (Shoot_IR-64_N+)+(Shoot_IR-64_N-)	8.95309e-09	-5.02447	down-regulated
Os04g0623200	[(Root_IR-64_N+)+(Root_IR-64_N-) vs (Shoot_IR-64_N+)+(Shoot_IR-64_N-)	8.95309e-09	-6.82613	down-regulated
Os05g0337400	[(Root_IR-64_N+)+(Root_IR-64_N-) vs (Shoot_IR-64_N+)+(Shoot_IR-64_N-)	8.95309e-09	-4.91613	down-regulated
Os05g0426000	[(Root_IR-64_N+)+(Root_IR-64_N-) vs (Shoot_IR-64_N+)+(Shoot_IR-64_N-)	8.95309e-09	-6.58863	down-regulated
Os05g0429500	[(Root_IR-64_N+)+(Root_IR-64_N-) vs (Shoot_IR-64_N+)+(Shoot_IR-64_N-)	8.95309e-09	-4.82078	down-regulated
Os06g0210900	[(Root_IR-64_N+)+(Root_IR-64_N-) vs (Shoot_IR-64_N+)+(Shoot_IR-64_N-)	8.95309e-09	7.04753	up-regulated
Os07g0170200	[(Root_IR-64_N+)+(Root_IR-64_N-) vs (Shoot_IR-64_N+)+(Shoot_IR-64_N-)	8.95309e-09	-6.17047	down-regulated
Os07g0558400	[(Root_IR-64_N+)+(Root_IR-64_N-) vs (Shoot_IR-64_N+)+(Shoot_IR-64_N-)	8.95309e-09	-13.7759	down-regulated
Os11g0182900	[(Root_IR-64_N+)+(Root_IR-64_N-) vs (Shoot_IR-64_N+)+(Shoot_IR-64_N-)	8.95309e-09	-5.07881	down-regulated
Os12g0183100	[(Root_IR-64_N+)+(Root_IR-64_N-) vs (Shoot_IR-64_N+)+(Shoot_IR-64_N-)	8.95309e-09	-4.011	down-regulated
Os12g0277500	[(Root_IR-64_N+)+(Root_IR-64_N-) vs (Shoot_IR-64_N+)+(Shoot_IR-64_N-)	8.95309e-09	-3.35769	down-regulated
Os12g0291733	[(Root_IR-64_N+)+(Root_IR-64_N-) vs (Shoot_IR-64_N+)+(Shoot_IR-64_N-)	8.95309e-09	-7.52298	down-regulated
Os06g0107700	[(Root_IR-64_N+)+(Root_IR-64_N-) vs (Shoot_IR-64_N+)+(Shoot_IR-64_N-)	9.00326e-09	-9.48027	down-regulated
Os07g0467200	[(Root_IR-64_N+)+(Root_IR-64_N-) vs (Shoot_IR-64_N+)+(Shoot_IR-64_N-)	9.00326e-09	-4.00855	down-regulated
Os08g0425200	[(Root_IR-64_N+)+(Root_IR-64_N-) vs (Shoot_IR-64_N+)+(Shoot_IR-64_N-)	9.37965e-09	-10.9432	down-regulated
Os01g0221700	[(Root_IR-64_N+)+(Root_IR-64_N-) vs (Shoot_IR-64_N+)+(Shoot_IR-64_N-)	9.38894e-09	-7.17455	down-regulated
Os12g0637100	[(Root_IR-64_N+)+(Root_IR-64_N-) vs (Shoot_IR-64_N+)+(Shoot_IR-64_N-)	9.38894e-09	3.73872	up-regulated
Os02g0326700	[(Root_IR-64_N+)+(Root_IR-64_N-) vs (Shoot_IR-64_N+)+(Shoot_IR-64_N-)	9.42487e-09	-6.49432	down-regulated
Os07g0562700	[(Root_IR-64_N+)+(Root_IR-64_N-) vs (Shoot_IR-64_N+)+(Shoot_IR-64_N-)	9.54691e-09	-10.6448	down-regulated
Os03g0351200	[(Root_IR-64_N+)+(Root_IR-64_N-) vs (Shoot_IR-64_N+)+(Shoot_IR-64_N-)	9.62998e-09	-4.8213	down-regulated
Os03g0425000	[(Root_IR-64_N+)+(Root_IR-64_N-) vs (Shoot_IR-64_N+)+(Shoot_IR-64_N-)	9.62998e-09	-5.49724	down-regulated
Os11g0242400	[(Root_IR-64_N+)+(Root_IR-64_N-) vs (Shoot_IR-64_N+)+(Shoot_IR-64_N-)	9.62998e-09	-5.72314	down-regulated
Os03g0337600	[(Root_IR-64_N+)+(Root_IR-64_N-) vs (Shoot_IR-64_N+)+(Shoot_IR-64_N-)	9.80665e-09	-3.0227	down-regulated
Os03g0815400	[(Root_IR-64_N+)+(Root_IR-64_N-) vs (Shoot_IR-64_N+)+(Shoot_IR-64_N-)	9.80665e-09	-3.75261	down-regulated
Os03g0284400	[(Root_IR-64_N+)+(Root_IR-64_N-) vs (Shoot_IR-64_N+)+(Shoot_IR-64_N-)	1.00727e-08	-3.52139	down-regulated
Os02g0125700	[(Root_IR-64_N+)+(Root_IR-64_N-) vs (Shoot_IR-64_N+)+(Shoot_IR-64_N-)	1.04063e-08	-2.81321	down-regulated
Os03g0269100	[(Root_IR-64_N+)+(Root_IR-64_N-) vs (Shoot_IR-64_N+)+(Shoot_IR-64_N-)	1.04063e-08	-2.56115	down-regulated
Os08g0468700	[(Root_IR-64_N+)+(Root_IR-64_N-) vs (Shoot_IR-64_N+)+(Shoot_IR-64_N-)	1.04063e-08	-10.8558	down-regulated
Os08g0435900	[(Root_IR-64_N+)+(Root_IR-64_N-) vs (Shoot_IR-64_N+)+(Shoot_IR-64_N-)	1.04167e-08	-12.5757	down-regulated
Os03g0820300	[(Root_IR-64_N+)+(Root_IR-64_N-) vs (Shoot_IR-64_N+)+(Shoot_IR-64_N-)	1.04591e-08	3.62643	up-regulated
Os02g0754300	[(Root_IR-64_N+)+(Root_IR-64_N-) vs (Shoot_IR-64_N+)+(Shoot_IR-64_N-)	1.04599e-08	-4.62596	down-regulated
Os07g0490100	[(Root_IR-64_N+)+(Root_IR-64_N-) vs (Shoot_IR-64_N+)+(Shoot_IR-64_N-)	1.04599e-08	-5.00907	down-regulated
Os10g0112500	[(Root_IR-64_N+)+(Root_IR-64_N-) vs (Shoot_IR-64_N+)+(Shoot_IR-64_N-)	1.04599e-08	-6.42584	down-regulated
Os11g0275000	[(Root_IR-64_N+)+(Root_IR-64_N-) vs (Shoot_IR-64_N+)+(Shoot_IR-64_N-)	1.0568e-08	-4.75788	down-regulated
Os01g0916000	[(Root_IR-64_N+)+(Root_IR-64_N-) vs (Shoot_IR-64_N+)+(Shoot_IR-64_N-)	1.06113e-08	7.75909	up-regulated
Os10g0100300	[(Root_IR-64_N+)+(Root_IR-64_N-) vs (Shoot_IR-64_N+)+(Shoot_IR-64_N-)	1.06563e-08	-9.05654	down-regulated
Os04g0644400	[(Root_IR-64_N+)+(Root_IR-64_N-) vs (Shoot_IR-64_N+)+(Shoot_IR-64_N-)	1.07069e-08	-12.0807	down-regulated
Os01g0945300	[(Root_IR-64_N+)+(Root_IR-64_N-) vs (Shoot_IR-64_N+)+(Shoot_IR-64_N-)	1.07121e-08	-8.01797	down-regulated
Os02g0575500	[(Root_IR-64_N+)+(Root_IR-64_N-) vs (Shoot_IR-64_N+)+(Shoot_IR-64_N-)	1.07121e-08	-4.98453	down-regulated
Os10g0113900	[(Root_IR-64_N+)+(Root_IR-64_N-) vs (Shoot_IR-64_N+)+(Shoot_IR-64_N-)	1.07121e-08	-6.14219	down-regulated
Os10g0378100	[(Root_IR-64_N+)+(Root_IR-64_N-) vs (Shoot_IR-64_N+)+(Shoot_IR-64_N-)	1.07121e-08	-5.66076	down-regulated
Os08g0443800	[(Root_IR-64_N+)+(Root_IR-64_N-) vs (Shoot_IR-64_N+)+(Shoot_IR-64_N-)	1.07473e-08	4.77362	up-regulated
Os01g0913000	[(Root_IR-64_N+)+(Root_IR-64_N-) vs (Shoot_IR-64_N+)+(Shoot_IR-64_N-)	1.08571e-08	-6.58683	down-regulated
Os03g0178200	[(Root_IR-64_N+)+(Root_IR-64_N-) vs (Shoot_IR-64_N+)+(Shoot_IR-64_N-)	1.08571e-08	-5.29133	down-regulated
Os03g0736400	[(Root_IR-64_N+)+(Root_IR-64_N-) vs (Shoot_IR-64_N+)+(Shoot_IR-64_N-)	1.08571e-08	-3.09635	down-regulated
Os04g0457100	[(Root_IR-64_N+)+(Root_IR-64_N-) vs (Shoot_IR-64_N+)+(Shoot_IR-64_N-)	1.08571e-08	-6.50979	down-regulated
Os04g0601800	[(Root_IR-64_N+)+(Root_IR-64_N-) vs (Shoot_IR-64_N+)+(Shoot_IR-64_N-)	1.08571e-08	-3.427	down-regulated
Os04g0611200	[(Root_IR-64_N+)+(Root_IR-64_N-) vs (Shoot_IR-64_N+)+(Shoot_IR-64_N-)	1.08571e-08	-3.14402	down-regulated
Os05g0549100	[(Root_IR-64_N+)+(Root_IR-64_N-) vs (Shoot_IR-64_N+)+(Shoot_IR-64_N-)	1.08571e-08	-4.52147	down-regulated
Os02g0626600	[(Root_IR-64_N+)+(Root_IR-64_N-) vs (Shoot_IR-64_N+)+(Shoot_IR-64_N-)	1.12012e-08	4.5564	up-regulated
Os04g0490800	[(Root_IR-64_N+)+(Root_IR-64_N-) vs (Shoot_IR-64_N+)+(Shoot_IR-64_N-)	1.14422e-08	-9.17955	down-regulated
Os05g0402900	[(Root_IR-64_N+)+(Root_IR-64_N-) vs (Shoot_IR-64_N+)+(Shoot_IR-64_N-)	1.14422e-08	3.27472	up-regulated
Os06g0647100	[(Root_IR-64_N+)+(Root_IR-64_N-) vs (Shoot_IR-64_N+)+(Shoot_IR-64_N-)	1.14422e-08	-5.75296	down-regulated
Os07g0469100	[(Root_IR-64_N+)+(Root_IR-64_N-) vs (Shoot_IR-64_N+)+(Shoot_IR-64_N-)	1.14422e-08	-8.41771	down-regulated
Os07g0563400	[(Root_IR-64_N+)+(Root_IR-64_N-) vs (Shoot_IR-64_N+)+(Shoot_IR-64_N-)	1.14422e-08	-2.48251	down-regulated
Os08g0521000	[(Root_IR-64_N+)+(Root_IR-64_N-) vs (Shoot_IR-64_N+)+(Shoot_IR-64_N-)	1.16104e-08	5.14146	up-regulated
Os01g0155000	[(Root_IR-64_N+)+(Root_IR-64_N-) vs (Shoot_IR-64_N+)+(Shoot_IR-64_N-)	1.17129e-08	5.59907	up-regulated
Os02g0817900	[(Root_IR-64_N+)+(Root_IR-64_N-) vs (Shoot_IR-64_N+)+(Shoot_IR-64_N-)	1.17891e-08	-3.71041	down-regulated
Os03g0759000	[(Root_IR-64_N+)+(Root_IR-64_N-) vs (Shoot_IR-64_N+)+(Shoot_IR-64_N-)	1.17891e-08	2.67611	up-regulated
Os05g0404400	[(Root_IR-64_N+)+(Root_IR-64_N-) vs (Shoot_IR-64_N+)+(Shoot_IR-64_N-)	1.17891e-08	-4.69742	down-regulated
Os07g0418000	[(Root_IR-64_N+)+(Root_IR-64_N-) vs (Shoot_IR-64_N+)+(Shoot_IR-64_N-)	1.17891e-08	-2.91685	down-regulated
Os05g0226900	[(Root_IR-64_N+)+(Root_IR-64_N-) vs (Shoot_IR-64_N+)+(Shoot_IR-64_N-)	1.20505e-08	4.50083	up-regulated
Os01g0733500	[(Root_IR-64_N+)+(Root_IR-64_N-) vs (Shoot_IR-64_N+)+(Shoot_IR-64_N-)	1.20975e-08	-5.52989	down-regulated
Os02g0694800	[(Root_IR-64_N+)+(Root_IR-64_N-) vs (Shoot_IR-64_N+)+(Shoot_IR-64_N-)	1.20975e-08	-5.92797	down-regulated
Os06g0145600	[(Root_IR-64_N+)+(Root_IR-64_N-) vs (Shoot_IR-64_N+)+(Shoot_IR-64_N-)	1.20975e-08	-6.7751	down-regulated
Os08g0525700	[(Root_IR-64_N+)+(Root_IR-64_N-) vs (Shoot_IR-64_N+)+(Shoot_IR-64_N-)	1.22157e-08	-2.96052	down-regulated
Os01g0912700	[(Root_IR-64_N+)+(Root_IR-64_N-) vs (Shoot_IR-64_N+)+(Shoot_IR-64_N-)	1.23388e-08	-11.7028	down-regulated
Os03g0268400	[(Root_IR-64_N+)+(Root_IR-64_N-) vs (Shoot_IR-64_N+)+(Shoot_IR-64_N-)	1.23388e-08	2.82596	up-regulated
Os12g0617800	[(Root_IR-64_N+)+(Root_IR-64_N-) vs (Shoot_IR-64_N+)+(Shoot_IR-64_N-)	1.23388e-08	-4.84524	down-regulated
Os03g0146400	[(Root_IR-64_N+)+(Root_IR-64_N-) vs (Shoot_IR-64_N+)+(Shoot_IR-64_N-)	1.25427e-08	-3.44193	down-regulated
Os03g0648600	[(Root_IR-64_N+)+(Root_IR-64_N-) vs (Shoot_IR-64_N+)+(Shoot_IR-64_N-)	1.25427e-08	5.33623	up-regulated
Os03g0704100	[(Root_IR-64_N+)+(Root_IR-64_N-) vs (Shoot_IR-64_N+)+(Shoot_IR-64_N-)	1.25427e-08	-5.30068	down-regulated
Os04g0640900	[(Root_IR-64_N+)+(Root_IR-64_N-) vs (Shoot_IR-64_N+)+(Shoot_IR-64_N-)	1.25427e-08	3.17856	up-regulated
Os06g0151700	[(Root_IR-64_N+)+(Root_IR-64_N-) vs (Shoot_IR-64_N+)+(Shoot_IR-64_N-)	1.25427e-08	6.34984	up-regulated
Os07g0626400	[(Root_IR-64_N+)+(Root_IR-64_N-) vs (Shoot_IR-64_N+)+(Shoot_IR-64_N-)	1.25427e-08	-3.00819	down-regulated
Os10g0326800	[(Root_IR-64_N+)+(Root_IR-64_N-) vs (Shoot_IR-64_N+)+(Shoot_IR-64_N-)	1.25427e-08	4.5792	up-regulated
Os01g0362100	[(Root_IR-64_N+)+(Root_IR-64_N-) vs (Shoot_IR-64_N+)+(Shoot_IR-64_N-)	1.26319e-08	-3.14878	down-regulated
Os06g0678500	[(Root_IR-64_N+)+(Root_IR-64_N-) vs (Shoot_IR-64_N+)+(Shoot_IR-64_N-)	1.26377e-08	-6.02441	down-regulated
Os04g0188500	[(Root_IR-64_N+)+(Root_IR-64_N-) vs (Shoot_IR-64_N+)+(Shoot_IR-64_N-)	1.27564e-08	6.96425	up-regulated
Os07g0421866	[(Root_IR-64_N+)+(Root_IR-64_N-) vs (Shoot_IR-64_N+)+(Shoot_IR-64_N-)	1.27564e-08	-5.81243	down-regulated
Os06g0714700	[(Root_IR-64_N+)+(Root_IR-64_N-) vs (Shoot_IR-64_N+)+(Shoot_IR-64_N-)	1.28259e-08	-7.30408	down-regulated
Os07g0630800	[(Root_IR-64_N+)+(Root_IR-64_N-) vs (Shoot_IR-64_N+)+(Shoot_IR-64_N-)	1.2847e-08	-7.98457	down-regulated
Os01g0222600	[(Root_IR-64_N+)+(Root_IR-64_N-) vs (Shoot_IR-64_N+)+(Shoot_IR-64_N-)	1.28929e-08	-3.83753	down-regulated
Os01g0895100	[(Root_IR-64_N+)+(Root_IR-64_N-) vs (Shoot_IR-64_N+)+(Shoot_IR-64_N-)	1.31288e-08	-2.89884	down-regulated
Os06g0694500	[(Root_IR-64_N+)+(Root_IR-64_N-) vs (Shoot_IR-64_N+)+(Shoot_IR-64_N-)	1.31906e-08	-5.56368	down-regulated
Os05g0291700	[(Root_IR-64_N+)+(Root_IR-64_N-) vs (Shoot_IR-64_N+)+(Shoot_IR-64_N-)	1.32555e-08	-8.12048	down-regulated
Os12g0271700	[(Root_IR-64_N+)+(Root_IR-64_N-) vs (Shoot_IR-64_N+)+(Shoot_IR-64_N-)	1.32555e-08	-5.38562	down-regulated
Os04g0196600	[(Root_IR-64_N+)+(Root_IR-64_N-) vs (Shoot_IR-64_N+)+(Shoot_IR-64_N-)	1.38952e-08	2.39373	up-regulated
Os01g0919400	[(Root_IR-64_N+)+(Root_IR-64_N-) vs (Shoot_IR-64_N+)+(Shoot_IR-64_N-)	1.41481e-08	-5.70158	down-regulated
Os02g0162600	[(Root_IR-64_N+)+(Root_IR-64_N-) vs (Shoot_IR-64_N+)+(Shoot_IR-64_N-)	1.42024e-08	-6.53214	down-regulated
Os02g0704000	[(Root_IR-64_N+)+(Root_IR-64_N-) vs (Shoot_IR-64_N+)+(Shoot_IR-64_N-)	1.42024e-08	-6.99381	down-regulated
Os03g0786100	[(Root_IR-64_N+)+(Root_IR-64_N-) vs (Shoot_IR-64_N+)+(Shoot_IR-64_N-)	1.42785e-08	-13.6123	down-regulated
Os03g0407900	[(Root_IR-64_N+)+(Root_IR-64_N-) vs (Shoot_IR-64_N+)+(Shoot_IR-64_N-)	1.43241e-08	4.46781	up-regulated
Os07g0176900	[(Root_IR-64_N+)+(Root_IR-64_N-) vs (Shoot_IR-64_N+)+(Shoot_IR-64_N-)	1.43241e-08	-3.49617	down-regulated
Os10g0205700	[(Root_IR-64_N+)+(Root_IR-64_N-) vs (Shoot_IR-64_N+)+(Shoot_IR-64_N-)	1.44976e-08	-4.72903	down-regulated
Os06g0214300	[(Root_IR-64_N+)+(Root_IR-64_N-) vs (Shoot_IR-64_N+)+(Shoot_IR-64_N-)	1.46636e-08	2.15377	up-regulated
Os01g0805300	[(Root_IR-64_N+)+(Root_IR-64_N-) vs (Shoot_IR-64_N+)+(Shoot_IR-64_N-)	1.47412e-08	-5.35998	down-regulated
Os04g0657900	[(Root_IR-64_N+)+(Root_IR-64_N-) vs (Shoot_IR-64_N+)+(Shoot_IR-64_N-)	1.48784e-08	-8.78152	down-regulated
Os07g0673550	[(Root_IR-64_N+)+(Root_IR-64_N-) vs (Shoot_IR-64_N+)+(Shoot_IR-64_N-)	1.48784e-08	-13.2088	down-regulated
Os12g0291400	[(Root_IR-64_N+)+(Root_IR-64_N-) vs (Shoot_IR-64_N+)+(Shoot_IR-64_N-)	1.48784e-08	-12.5742	down-regulated
Os02g0313700	[(Root_IR-64_N+)+(Root_IR-64_N-) vs (Shoot_IR-64_N+)+(Shoot_IR-64_N-)	1.49536e-08	3.21429	up-regulated
Os02g0676800	[(Root_IR-64_N+)+(Root_IR-64_N-) vs (Shoot_IR-64_N+)+(Shoot_IR-64_N-)	1.49936e-08	3.29077	up-regulated
Os01g0680600	[(Root_IR-64_N+)+(Root_IR-64_N-) vs (Shoot_IR-64_N+)+(Shoot_IR-64_N-)	1.52874e-08	-4.47826	down-regulated
Os02g0634500	[(Root_IR-64_N+)+(Root_IR-64_N-) vs (Shoot_IR-64_N+)+(Shoot_IR-64_N-)	1.52874e-08	-2.939	down-regulated
Os04g0597800	[(Root_IR-64_N+)+(Root_IR-64_N-) vs (Shoot_IR-64_N+)+(Shoot_IR-64_N-)	1.52874e-08	7.38439	up-regulated
Os07g0556200	[(Root_IR-64_N+)+(Root_IR-64_N-) vs (Shoot_IR-64_N+)+(Shoot_IR-64_N-)	1.52874e-08	-9.99412	down-regulated
Os09g0541000	[(Root_IR-64_N+)+(Root_IR-64_N-) vs (Shoot_IR-64_N+)+(Shoot_IR-64_N-)	1.52874e-08	-12.2513	down-regulated
Os01g0805000	[(Root_IR-64_N+)+(Root_IR-64_N-) vs (Shoot_IR-64_N+)+(Shoot_IR-64_N-)	1.55089e-08	-4.8639	down-regulated
Os03g0673000	[(Root_IR-64_N+)+(Root_IR-64_N-) vs (Shoot_IR-64_N+)+(Shoot_IR-64_N-)	1.55089e-08	-6.1304	down-regulated
Os04g0567800	[(Root_IR-64_N+)+(Root_IR-64_N-) vs (Shoot_IR-64_N+)+(Shoot_IR-64_N-)	1.55089e-08	2.8723	up-regulated
Os02g0117100	[(Root_IR-64_N+)+(Root_IR-64_N-) vs (Shoot_IR-64_N+)+(Shoot_IR-64_N-)	1.56862e-08	-3.93907	down-regulated
Os02g0589700	[(Root_IR-64_N+)+(Root_IR-64_N-) vs (Shoot_IR-64_N+)+(Shoot_IR-64_N-)	1.56862e-08	-8.81737	down-regulated
Os03g0149800	[(Root_IR-64_N+)+(Root_IR-64_N-) vs (Shoot_IR-64_N+)+(Shoot_IR-64_N-)	1.57143e-08	3.18703	up-regulated
Os03g0730000	[(Root_IR-64_N+)+(Root_IR-64_N-) vs (Shoot_IR-64_N+)+(Shoot_IR-64_N-)	1.57473e-08	-4.91376	down-regulated
Os07g0412100	[(Root_IR-64_N+)+(Root_IR-64_N-) vs (Shoot_IR-64_N+)+(Shoot_IR-64_N-)	1.58033e-08	-3.59986	down-regulated
Os03g0701500	[(Root_IR-64_N+)+(Root_IR-64_N-) vs (Shoot_IR-64_N+)+(Shoot_IR-64_N-)	1.59035e-08	-3.63891	down-regulated
Os04g0462300	[(Root_IR-64_N+)+(Root_IR-64_N-) vs (Shoot_IR-64_N+)+(Shoot_IR-64_N-)	1.59035e-08	-4.14319	down-regulated
Os08g0436500	[(Root_IR-64_N+)+(Root_IR-64_N-) vs (Shoot_IR-64_N+)+(Shoot_IR-64_N-)	1.59035e-08	-6.73052	down-regulated
Os03g0100040	[(Root_IR-64_N+)+(Root_IR-64_N-) vs (Shoot_IR-64_N+)+(Shoot_IR-64_N-)	1.59388e-08	-6.81979	down-regulated
Os01g0252600	[(Root_IR-64_N+)+(Root_IR-64_N-) vs (Shoot_IR-64_N+)+(Shoot_IR-64_N-)	1.65799e-08	-8.63032	down-regulated
Os01g0284500	[(Root_IR-64_N+)+(Root_IR-64_N-) vs (Shoot_IR-64_N+)+(Shoot_IR-64_N-)	1.65799e-08	7.78099	up-regulated
Os03g0597600	[(Root_IR-64_N+)+(Root_IR-64_N-) vs (Shoot_IR-64_N+)+(Shoot_IR-64_N-)	1.65799e-08	2.49655	up-regulated
Os01g0271400	[(Root_IR-64_N+)+(Root_IR-64_N-) vs (Shoot_IR-64_N+)+(Shoot_IR-64_N-)	1.65991e-08	-2.48803	down-regulated
Os03g0271500	[(Root_IR-64_N+)+(Root_IR-64_N-) vs (Shoot_IR-64_N+)+(Shoot_IR-64_N-)	1.66014e-08	-4.007	down-regulated
Os11g0191400	[(Root_IR-64_N+)+(Root_IR-64_N-) vs (Shoot_IR-64_N+)+(Shoot_IR-64_N-)	1.69349e-08	-2.67592	down-regulated
Os11g0487100	[(Root_IR-64_N+)+(Root_IR-64_N-) vs (Shoot_IR-64_N+)+(Shoot_IR-64_N-)	1.72443e-08	5.42758	up-regulated
Os03g0414400	[(Root_IR-64_N+)+(Root_IR-64_N-) vs (Shoot_IR-64_N+)+(Shoot_IR-64_N-)	1.72646e-08	-3.80138	down-regulated
Os01g0120500	[(Root_IR-64_N+)+(Root_IR-64_N-) vs (Shoot_IR-64_N+)+(Shoot_IR-64_N-)	1.72973e-08	-5.57361	down-regulated
Os01g0795000	[(Root_IR-64_N+)+(Root_IR-64_N-) vs (Shoot_IR-64_N+)+(Shoot_IR-64_N-)	1.73408e-08	5.35595	up-regulated
Os11g0153700	[(Root_IR-64_N+)+(Root_IR-64_N-) vs (Shoot_IR-64_N+)+(Shoot_IR-64_N-)	1.74251e-08	-3.59444	down-regulated
Os11g0171350	[(Root_IR-64_N+)+(Root_IR-64_N-) vs (Shoot_IR-64_N+)+(Shoot_IR-64_N-)	1.77787e-08	-6.83631	down-regulated
Os02g0643500	[(Root_IR-64_N+)+(Root_IR-64_N-) vs (Shoot_IR-64_N+)+(Shoot_IR-64_N-)	1.80392e-08	-4.26603	down-regulated
Os01g0938100	[(Root_IR-64_N+)+(Root_IR-64_N-) vs (Shoot_IR-64_N+)+(Shoot_IR-64_N-)	1.80671e-08	-7.09801	down-regulated
Os01g0364450	[(Root_IR-64_N+)+(Root_IR-64_N-) vs (Shoot_IR-64_N+)+(Shoot_IR-64_N-)	1.84922e-08	-3.83429	down-regulated
Os03g0586500	[(Root_IR-64_N+)+(Root_IR-64_N-) vs (Shoot_IR-64_N+)+(Shoot_IR-64_N-)	1.84922e-08	-5.83775	down-regulated
Os03g0736600	[(Root_IR-64_N+)+(Root_IR-64_N-) vs (Shoot_IR-64_N+)+(Shoot_IR-64_N-)	1.84922e-08	-5.04299	down-regulated
Os05g0529700	[(Root_IR-64_N+)+(Root_IR-64_N-) vs (Shoot_IR-64_N+)+(Shoot_IR-64_N-)	1.87175e-08	-3.21342	down-regulated
Os03g0158300	[(Root_IR-64_N+)+(Root_IR-64_N-) vs (Shoot_IR-64_N+)+(Shoot_IR-64_N-)	1.88011e-08	-8.48517	down-regulated
Os03g0130100	[(Root_IR-64_N+)+(Root_IR-64_N-) vs (Shoot_IR-64_N+)+(Shoot_IR-64_N-)	1.91625e-08	-2.6861	down-regulated
Os05g0275000	[(Root_IR-64_N+)+(Root_IR-64_N-) vs (Shoot_IR-64_N+)+(Shoot_IR-64_N-)	1.91625e-08	-3.62736	down-regulated
Os02g0612900	[(Root_IR-64_N+)+(Root_IR-64_N-) vs (Shoot_IR-64_N+)+(Shoot_IR-64_N-)	1.92636e-08	-8.94196	down-regulated
Os03g0713200	[(Root_IR-64_N+)+(Root_IR-64_N-) vs (Shoot_IR-64_N+)+(Shoot_IR-64_N-)	1.92636e-08	-4.95723	down-regulated
Os06g0114000	[(Root_IR-64_N+)+(Root_IR-64_N-) vs (Shoot_IR-64_N+)+(Shoot_IR-64_N-)	1.93705e-08	-1.95379	down-regulated
Os02g0754600	[(Root_IR-64_N+)+(Root_IR-64_N-) vs (Shoot_IR-64_N+)+(Shoot_IR-64_N-)	1.9614e-08	-6.11735	down-regulated
Os03g0851200	[(Root_IR-64_N+)+(Root_IR-64_N-) vs (Shoot_IR-64_N+)+(Shoot_IR-64_N-)	1.97552e-08	-3.34405	down-regulated
Os05g0560000	[(Root_IR-64_N+)+(Root_IR-64_N-) vs (Shoot_IR-64_N+)+(Shoot_IR-64_N-)	1.98222e-08	-9.98592	down-regulated
Os10g0150400	[(Root_IR-64_N+)+(Root_IR-64_N-) vs (Shoot_IR-64_N+)+(Shoot_IR-64_N-)	1.99186e-08	-8.533	down-regulated
Os03g0689100	[(Root_IR-64_N+)+(Root_IR-64_N-) vs (Shoot_IR-64_N+)+(Shoot_IR-64_N-)	1.99286e-08	-2.98399	down-regulated
Os01g0246400	[(Root_IR-64_N+)+(Root_IR-64_N-) vs (Shoot_IR-64_N+)+(Shoot_IR-64_N-)	1.99457e-08	-7.39193	down-regulated
Os01g0793900	[(Root_IR-64_N+)+(Root_IR-64_N-) vs (Shoot_IR-64_N+)+(Shoot_IR-64_N-)	1.99457e-08	2.32364	up-regulated
Os01g0839200	[(Root_IR-64_N+)+(Root_IR-64_N-) vs (Shoot_IR-64_N+)+(Shoot_IR-64_N-)	1.99457e-08	-2.95948	down-regulated
Os01g0904200	[(Root_IR-64_N+)+(Root_IR-64_N-) vs (Shoot_IR-64_N+)+(Shoot_IR-64_N-)	1.99457e-08	-2.44236	down-regulated
Os01g0928000	[(Root_IR-64_N+)+(Root_IR-64_N-) vs (Shoot_IR-64_N+)+(Shoot_IR-64_N-)	1.99457e-08	-5.88603	down-regulated
Os04g0118700	[(Root_IR-64_N+)+(Root_IR-64_N-) vs (Shoot_IR-64_N+)+(Shoot_IR-64_N-)	1.99457e-08	-3.97704	down-regulated
Os08g0517700	[(Root_IR-64_N+)+(Root_IR-64_N-) vs (Shoot_IR-64_N+)+(Shoot_IR-64_N-)	1.99457e-08	2.37291	up-regulated
Os11g0446000	[(Root_IR-64_N+)+(Root_IR-64_N-) vs (Shoot_IR-64_N+)+(Shoot_IR-64_N-)	1.99457e-08	2.99994	up-regulated
Os12g0555100	[(Root_IR-64_N+)+(Root_IR-64_N-) vs (Shoot_IR-64_N+)+(Shoot_IR-64_N-)	1.99457e-08	8.34536	up-regulated
Os02g0815200	[(Root_IR-64_N+)+(Root_IR-64_N-) vs (Shoot_IR-64_N+)+(Shoot_IR-64_N-)	2.0023e-08	-9.14079	down-regulated
Os05g0535800	[(Root_IR-64_N+)+(Root_IR-64_N-) vs (Shoot_IR-64_N+)+(Shoot_IR-64_N-)	2.01432e-08	-4.92736	down-regulated
Os03g0327600	[(Root_IR-64_N+)+(Root_IR-64_N-) vs (Shoot_IR-64_N+)+(Shoot_IR-64_N-)	2.04258e-08	2.54414	up-regulated
Os01g0710700	[(Root_IR-64_N+)+(Root_IR-64_N-) vs (Shoot_IR-64_N+)+(Shoot_IR-64_N-)	2.04334e-08	-3.22579	down-regulated
Os04g0635700	[(Root_IR-64_N+)+(Root_IR-64_N-) vs (Shoot_IR-64_N+)+(Shoot_IR-64_N-)	2.05213e-08	-5.98305	down-regulated
Os07g0489800	[(Root_IR-64_N+)+(Root_IR-64_N-) vs (Shoot_IR-64_N+)+(Shoot_IR-64_N-)	2.05213e-08	-8.00955	down-regulated
Os02g0673700	[(Root_IR-64_N+)+(Root_IR-64_N-) vs (Shoot_IR-64_N+)+(Shoot_IR-64_N-)	2.0621e-08	2.48467	up-regulated
Os04g0459900	[(Root_IR-64_N+)+(Root_IR-64_N-) vs (Shoot_IR-64_N+)+(Shoot_IR-64_N-)	2.0621e-08	-4.76724	down-regulated
Os07g0520800	[(Root_IR-64_N+)+(Root_IR-64_N-) vs (Shoot_IR-64_N+)+(Shoot_IR-64_N-)	2.06575e-08	-5.12203	down-regulated
Os04g0165000	[(Root_IR-64_N+)+(Root_IR-64_N-) vs (Shoot_IR-64_N+)+(Shoot_IR-64_N-)	2.08058e-08	-2.8509	down-regulated
Os09g0541050	[(Root_IR-64_N+)+(Root_IR-64_N-) vs (Shoot_IR-64_N+)+(Shoot_IR-64_N-)	2.08058e-08	-6.61606	down-regulated
Os01g0321300	[(Root_IR-64_N+)+(Root_IR-64_N-) vs (Shoot_IR-64_N+)+(Shoot_IR-64_N-)	2.09409e-08	-3.08593	down-regulated
Os04g0618700	[(Root_IR-64_N+)+(Root_IR-64_N-) vs (Shoot_IR-64_N+)+(Shoot_IR-64_N-)	2.09409e-08	2.90557	up-regulated
Os08g0460000	[(Root_IR-64_N+)+(Root_IR-64_N-) vs (Shoot_IR-64_N+)+(Shoot_IR-64_N-)	2.09409e-08	-9.97755	down-regulated
Os01g0692300	[(Root_IR-64_N+)+(Root_IR-64_N-) vs (Shoot_IR-64_N+)+(Shoot_IR-64_N-)	2.15944e-08	-5.89824	down-regulated
Os02g0829850	[(Root_IR-64_N+)+(Root_IR-64_N-) vs (Shoot_IR-64_N+)+(Shoot_IR-64_N-)	2.16672e-08	-8.22267	down-regulated
Os03g0858800	[(Root_IR-64_N+)+(Root_IR-64_N-) vs (Shoot_IR-64_N+)+(Shoot_IR-64_N-)	2.18221e-08	2.90737	up-regulated
Os05g0516300	[(Root_IR-64_N+)+(Root_IR-64_N-) vs (Shoot_IR-64_N+)+(Shoot_IR-64_N-)	2.18221e-08	-3.20623	down-regulated
Os06g0306600	[(Root_IR-64_N+)+(Root_IR-64_N-) vs (Shoot_IR-64_N+)+(Shoot_IR-64_N-)	2.18221e-08	-5.63473	down-regulated
Os01g0937050	[(Root_IR-64_N+)+(Root_IR-64_N-) vs (Shoot_IR-64_N+)+(Shoot_IR-64_N-)	2.18339e-08	7.03417	up-regulated
Os05g0419000	[(Root_IR-64_N+)+(Root_IR-64_N-) vs (Shoot_IR-64_N+)+(Shoot_IR-64_N-)	2.19339e-08	-4.72291	down-regulated
Os11g0587600	[(Root_IR-64_N+)+(Root_IR-64_N-) vs (Shoot_IR-64_N+)+(Shoot_IR-64_N-)	2.2441e-08	4.3061	up-regulated
Os03g0284900	[(Root_IR-64_N+)+(Root_IR-64_N-) vs (Shoot_IR-64_N+)+(Shoot_IR-64_N-)	2.26361e-08	-2.94809	down-regulated
Os03g0610400	[(Root_IR-64_N+)+(Root_IR-64_N-) vs (Shoot_IR-64_N+)+(Shoot_IR-64_N-)	2.26361e-08	2.04576	up-regulated
Os04g0640500	[(Root_IR-64_N+)+(Root_IR-64_N-) vs (Shoot_IR-64_N+)+(Shoot_IR-64_N-)	2.26361e-08	-4.77635	down-regulated
Os05g0353300	[(Root_IR-64_N+)+(Root_IR-64_N-) vs (Shoot_IR-64_N+)+(Shoot_IR-64_N-)	2.26361e-08	-2.73338	down-regulated
Os07g0639400	[(Root_IR-64_N+)+(Root_IR-64_N-) vs (Shoot_IR-64_N+)+(Shoot_IR-64_N-)	2.26361e-08	6.44711	up-regulated
Os08g0503700	[(Root_IR-64_N+)+(Root_IR-64_N-) vs (Shoot_IR-64_N+)+(Shoot_IR-64_N-)	2.26361e-08	-4.0461	down-regulated
Os08g0512500	[(Root_IR-64_N+)+(Root_IR-64_N-) vs (Shoot_IR-64_N+)+(Shoot_IR-64_N-)	2.26361e-08	-4.98024	down-regulated
Os11g0541600	[(Root_IR-64_N+)+(Root_IR-64_N-) vs (Shoot_IR-64_N+)+(Shoot_IR-64_N-)	2.29982e-08	-4.95134	down-regulated
Os06g0715200	[(Root_IR-64_N+)+(Root_IR-64_N-) vs (Shoot_IR-64_N+)+(Shoot_IR-64_N-)	2.30118e-08	-8.29671	down-regulated
Os03g0695500	[(Root_IR-64_N+)+(Root_IR-64_N-) vs (Shoot_IR-64_N+)+(Shoot_IR-64_N-)	2.308e-08	-3.19717	down-regulated
Os06g0476200	[(Root_IR-64_N+)+(Root_IR-64_N-) vs (Shoot_IR-64_N+)+(Shoot_IR-64_N-)	2.308e-08	-10.4035	down-regulated
Os03g0132000	[(Root_IR-64_N+)+(Root_IR-64_N-) vs (Shoot_IR-64_N+)+(Shoot_IR-64_N-)	2.31164e-08	2.23614	up-regulated
Os03g0633900	[(Root_IR-64_N+)+(Root_IR-64_N-) vs (Shoot_IR-64_N+)+(Shoot_IR-64_N-)	2.3143e-08	-2.70926	down-regulated
Os05g0304600	[(Root_IR-64_N+)+(Root_IR-64_N-) vs (Shoot_IR-64_N+)+(Shoot_IR-64_N-)	2.3166e-08	-2.24033	down-regulated
Os02g0697500	[(Root_IR-64_N+)+(Root_IR-64_N-) vs (Shoot_IR-64_N+)+(Shoot_IR-64_N-)	2.34262e-08	-8.80006	down-regulated
Os05g0545400	[(Root_IR-64_N+)+(Root_IR-64_N-) vs (Shoot_IR-64_N+)+(Shoot_IR-64_N-)	2.34317e-08	1.93713	up-regulated
Os12g0420200	[(Root_IR-64_N+)+(Root_IR-64_N-) vs (Shoot_IR-64_N+)+(Shoot_IR-64_N-)	2.37091e-08	-11.9948	down-regulated
Os08g0335600	[(Root_IR-64_N+)+(Root_IR-64_N-) vs (Shoot_IR-64_N+)+(Shoot_IR-64_N-)	2.37261e-08	4.81949	up-regulated
Os01g0892600	[(Root_IR-64_N+)+(Root_IR-64_N-) vs (Shoot_IR-64_N+)+(Shoot_IR-64_N-)	2.3749e-08	-4.08064	down-regulated
Os07g0409200	[(Root_IR-64_N+)+(Root_IR-64_N-) vs (Shoot_IR-64_N+)+(Shoot_IR-64_N-)	2.3749e-08	-6.81306	down-regulated
Os10g0130200	[(Root_IR-64_N+)+(Root_IR-64_N-) vs (Shoot_IR-64_N+)+(Shoot_IR-64_N-)	2.40549e-08	6.3522	up-regulated
Os06g0663800	[(Root_IR-64_N+)+(Root_IR-64_N-) vs (Shoot_IR-64_N+)+(Shoot_IR-64_N-)	2.42344e-08	-4.48939	down-regulated
Os01g0894700	[(Root_IR-64_N+)+(Root_IR-64_N-) vs (Shoot_IR-64_N+)+(Shoot_IR-64_N-)	2.43826e-08	-8.23613	down-regulated
Os05g0220500	[(Root_IR-64_N+)+(Root_IR-64_N-) vs (Shoot_IR-64_N+)+(Shoot_IR-64_N-)	2.43826e-08	-5.5574	down-regulated
Os05g0486100	[(Root_IR-64_N+)+(Root_IR-64_N-) vs (Shoot_IR-64_N+)+(Shoot_IR-64_N-)	2.43826e-08	3.20295	up-regulated
Os07g0562400	[(Root_IR-64_N+)+(Root_IR-64_N-) vs (Shoot_IR-64_N+)+(Shoot_IR-64_N-)	2.43826e-08	-6.97603	down-regulated
Os11g0444000	[(Root_IR-64_N+)+(Root_IR-64_N-) vs (Shoot_IR-64_N+)+(Shoot_IR-64_N-)	2.43826e-08	-3.37669	down-regulated
Os11g0514800	[(Root_IR-64_N+)+(Root_IR-64_N-) vs (Shoot_IR-64_N+)+(Shoot_IR-64_N-)	2.49475e-08	5.3227	up-regulated
Os12g0136500	[(Root_IR-64_N+)+(Root_IR-64_N-) vs (Shoot_IR-64_N+)+(Shoot_IR-64_N-)	2.49475e-08	1.98986	up-regulated
Os02g0749800	[(Root_IR-64_N+)+(Root_IR-64_N-) vs (Shoot_IR-64_N+)+(Shoot_IR-64_N-)	2.52967e-08	-8.394	down-regulated
Os07g0628900	[(Root_IR-64_N+)+(Root_IR-64_N-) vs (Shoot_IR-64_N+)+(Shoot_IR-64_N-)	2.52967e-08	-7.89707	down-regulated
Os01g0905300	[(Root_IR-64_N+)+(Root_IR-64_N-) vs (Shoot_IR-64_N+)+(Shoot_IR-64_N-)	2.5727e-08	3.35974	up-regulated
Os10g0213700	[(Root_IR-64_N+)+(Root_IR-64_N-) vs (Shoot_IR-64_N+)+(Shoot_IR-64_N-)	2.5727e-08	-8.32282	down-regulated
Os11g0621400	[(Root_IR-64_N+)+(Root_IR-64_N-) vs (Shoot_IR-64_N+)+(Shoot_IR-64_N-)	2.57492e-08	-11.2267	down-regulated
Os01g0804200	[(Root_IR-64_N+)+(Root_IR-64_N-) vs (Shoot_IR-64_N+)+(Shoot_IR-64_N-)	2.58889e-08	-6.30914	down-regulated
Os02g0118000	[(Root_IR-64_N+)+(Root_IR-64_N-) vs (Shoot_IR-64_N+)+(Shoot_IR-64_N-)	2.59008e-08	-2.55239	down-regulated
Os01g0236300	[(Root_IR-64_N+)+(Root_IR-64_N-) vs (Shoot_IR-64_N+)+(Shoot_IR-64_N-)	2.59823e-08	3.48633	up-regulated
Os03g0820400	[(Root_IR-64_N+)+(Root_IR-64_N-) vs (Shoot_IR-64_N+)+(Shoot_IR-64_N-)	2.59823e-08	2.44876	up-regulated
Os11g0490600	[(Root_IR-64_N+)+(Root_IR-64_N-) vs (Shoot_IR-64_N+)+(Shoot_IR-64_N-)	2.59823e-08	-4.88437	down-regulated
Os06g0233000	[(Root_IR-64_N+)+(Root_IR-64_N-) vs (Shoot_IR-64_N+)+(Shoot_IR-64_N-)	2.61927e-08	-3.04406	down-regulated
Os01g0361500	[(Root_IR-64_N+)+(Root_IR-64_N-) vs (Shoot_IR-64_N+)+(Shoot_IR-64_N-)	2.61961e-08	-3.4712	down-regulated
Os02g0828200	[(Root_IR-64_N+)+(Root_IR-64_N-) vs (Shoot_IR-64_N+)+(Shoot_IR-64_N-)	2.61961e-08	-6.68308	down-regulated
Os07g0546000	[(Root_IR-64_N+)+(Root_IR-64_N-) vs (Shoot_IR-64_N+)+(Shoot_IR-64_N-)	2.62557e-08	-2.63346	down-regulated
Os03g0162500	[(Root_IR-64_N+)+(Root_IR-64_N-) vs (Shoot_IR-64_N+)+(Shoot_IR-64_N-)	2.63328e-08	-2.82556	down-regulated
Os01g0286600	[(Root_IR-64_N+)+(Root_IR-64_N-) vs (Shoot_IR-64_N+)+(Shoot_IR-64_N-)	2.66361e-08	-3.99085	down-regulated
Os01g0323300	[(Root_IR-64_N+)+(Root_IR-64_N-) vs (Shoot_IR-64_N+)+(Shoot_IR-64_N-)	2.66361e-08	-4.98552	down-regulated
Os01g0352100	[(Root_IR-64_N+)+(Root_IR-64_N-) vs (Shoot_IR-64_N+)+(Shoot_IR-64_N-)	2.6755e-08	-7.04195	down-regulated
Os02g0822600	[(Root_IR-64_N+)+(Root_IR-64_N-) vs (Shoot_IR-64_N+)+(Shoot_IR-64_N-)	2.72051e-08	-3.69208	down-regulated
Os03g0827700	[(Root_IR-64_N+)+(Root_IR-64_N-) vs (Shoot_IR-64_N+)+(Shoot_IR-64_N-)	2.73517e-08	-4.58553	down-regulated
Os04g0632901	[(Root_IR-64_N+)+(Root_IR-64_N-) vs (Shoot_IR-64_N+)+(Shoot_IR-64_N-)	2.73517e-08	-7.50084	down-regulated
Os05g0522600	[(Root_IR-64_N+)+(Root_IR-64_N-) vs (Shoot_IR-64_N+)+(Shoot_IR-64_N-)	2.73517e-08	2.9435	up-regulated
Os06g0149100	[(Root_IR-64_N+)+(Root_IR-64_N-) vs (Shoot_IR-64_N+)+(Shoot_IR-64_N-)	2.73517e-08	-7.64094	down-regulated
Os06g0326400	[(Root_IR-64_N+)+(Root_IR-64_N-) vs (Shoot_IR-64_N+)+(Shoot_IR-64_N-)	2.73517e-08	-2.64881	down-regulated
Os11g0240600	[(Root_IR-64_N+)+(Root_IR-64_N-) vs (Shoot_IR-64_N+)+(Shoot_IR-64_N-)	2.73517e-08	-2.85368	down-regulated
Os11g0603200	[(Root_IR-64_N+)+(Root_IR-64_N-) vs (Shoot_IR-64_N+)+(Shoot_IR-64_N-)	2.73517e-08	-4.94826	down-regulated
Os06g0716200	[(Root_IR-64_N+)+(Root_IR-64_N-) vs (Shoot_IR-64_N+)+(Shoot_IR-64_N-)	2.73628e-08	6.36966	up-regulated
Os01g0179000	[(Root_IR-64_N+)+(Root_IR-64_N-) vs (Shoot_IR-64_N+)+(Shoot_IR-64_N-)	2.74949e-08	3.5215	up-regulated
Os02g0564300	[(Root_IR-64_N+)+(Root_IR-64_N-) vs (Shoot_IR-64_N+)+(Shoot_IR-64_N-)	2.74949e-08	-4.02137	down-regulated
Os10g0394000	[(Root_IR-64_N+)+(Root_IR-64_N-) vs (Shoot_IR-64_N+)+(Shoot_IR-64_N-)	2.79582e-08	3.59313	up-regulated
Os06g0625400	[(Root_IR-64_N+)+(Root_IR-64_N-) vs (Shoot_IR-64_N+)+(Shoot_IR-64_N-)	2.80268e-08	-2.23129	down-regulated
Os07g0191500	[(Root_IR-64_N+)+(Root_IR-64_N-) vs (Shoot_IR-64_N+)+(Shoot_IR-64_N-)	2.80268e-08	-4.44947	down-regulated
Os02g0818000	[(Root_IR-64_N+)+(Root_IR-64_N-) vs (Shoot_IR-64_N+)+(Shoot_IR-64_N-)	2.80694e-08	-9.5316	down-regulated
Os03g0592500	[(Root_IR-64_N+)+(Root_IR-64_N-) vs (Shoot_IR-64_N+)+(Shoot_IR-64_N-)	2.82553e-08	-12.5792	down-regulated
Os03g0685000	[(Root_IR-64_N+)+(Root_IR-64_N-) vs (Shoot_IR-64_N+)+(Shoot_IR-64_N-)	2.82553e-08	-6.9365	down-regulated
Os06g0239100	[(Root_IR-64_N+)+(Root_IR-64_N-) vs (Shoot_IR-64_N+)+(Shoot_IR-64_N-)	2.82553e-08	3.08083	up-regulated
Os01g0121000	[(Root_IR-64_N+)+(Root_IR-64_N-) vs (Shoot_IR-64_N+)+(Shoot_IR-64_N-)	2.83184e-08	2.46546	up-regulated
Os01g0311400	[(Root_IR-64_N+)+(Root_IR-64_N-) vs (Shoot_IR-64_N+)+(Shoot_IR-64_N-)	2.83184e-08	-2.65491	down-regulated
Os01g0253900	[(Root_IR-64_N+)+(Root_IR-64_N-) vs (Shoot_IR-64_N+)+(Shoot_IR-64_N-)	2.83847e-08	-2.08961	down-regulated
Os03g0129300	[(Root_IR-64_N+)+(Root_IR-64_N-) vs (Shoot_IR-64_N+)+(Shoot_IR-64_N-)	2.83847e-08	-11.5607	down-regulated
Os04g0423800	[(Root_IR-64_N+)+(Root_IR-64_N-) vs (Shoot_IR-64_N+)+(Shoot_IR-64_N-)	2.83847e-08	8.16143	up-regulated
Os08g0323400	[(Root_IR-64_N+)+(Root_IR-64_N-) vs (Shoot_IR-64_N+)+(Shoot_IR-64_N-)	2.83847e-08	-7.38556	down-regulated
Os05g0524100	[(Root_IR-64_N+)+(Root_IR-64_N-) vs (Shoot_IR-64_N+)+(Shoot_IR-64_N-)	2.84343e-08	2.14263	up-regulated
Os10g0111300	[(Root_IR-64_N+)+(Root_IR-64_N-) vs (Shoot_IR-64_N+)+(Shoot_IR-64_N-)	2.84527e-08	-2.84758	down-regulated
Os03g0339300	[(Root_IR-64_N+)+(Root_IR-64_N-) vs (Shoot_IR-64_N+)+(Shoot_IR-64_N-)	2.85111e-08	-3.75503	down-regulated
Os03g0155700	[(Root_IR-64_N+)+(Root_IR-64_N-) vs (Shoot_IR-64_N+)+(Shoot_IR-64_N-)	2.88161e-08	5.22343	up-regulated
Os03g0851700	[(Root_IR-64_N+)+(Root_IR-64_N-) vs (Shoot_IR-64_N+)+(Shoot_IR-64_N-)	2.88161e-08	-3.19355	down-regulated
Os03g0704000	[(Root_IR-64_N+)+(Root_IR-64_N-) vs (Shoot_IR-64_N+)+(Shoot_IR-64_N-)	2.91465e-08	-3.13669	down-regulated
Os02g0652600	[(Root_IR-64_N+)+(Root_IR-64_N-) vs (Shoot_IR-64_N+)+(Shoot_IR-64_N-)	2.92289e-08	-5.07817	down-regulated
Os11g0282800	[(Root_IR-64_N+)+(Root_IR-64_N-) vs (Shoot_IR-64_N+)+(Shoot_IR-64_N-)	2.92289e-08	-4.33608	down-regulated
Os04g0574700	[(Root_IR-64_N+)+(Root_IR-64_N-) vs (Shoot_IR-64_N+)+(Shoot_IR-64_N-)	2.92606e-08	-8.19146	down-regulated
Os01g0717400	[(Root_IR-64_N+)+(Root_IR-64_N-) vs (Shoot_IR-64_N+)+(Shoot_IR-64_N-)	2.99131e-08	-6.85912	down-regulated
Os01g0882800	[(Root_IR-64_N+)+(Root_IR-64_N-) vs (Shoot_IR-64_N+)+(Shoot_IR-64_N-)	3.00363e-08	2.17367	up-regulated
Os11g0171300	[(Root_IR-64_N+)+(Root_IR-64_N-) vs (Shoot_IR-64_N+)+(Shoot_IR-64_N-)	3.004e-08	-11.8423	down-regulated
Os01g0773800	[(Root_IR-64_N+)+(Root_IR-64_N-) vs (Shoot_IR-64_N+)+(Shoot_IR-64_N-)	3.0201e-08	4.16456	up-regulated
Os01g0566800	[(Root_IR-64_N+)+(Root_IR-64_N-) vs (Shoot_IR-64_N+)+(Shoot_IR-64_N-)	3.02601e-08	-5.76507	down-regulated
Os08g0483200	[(Root_IR-64_N+)+(Root_IR-64_N-) vs (Shoot_IR-64_N+)+(Shoot_IR-64_N-)	3.02818e-08	-4.21913	down-regulated
Os11g0643800	[(Root_IR-64_N+)+(Root_IR-64_N-) vs (Shoot_IR-64_N+)+(Shoot_IR-64_N-)	3.07545e-08	5.90835	up-regulated
Os02g0448000	[(Root_IR-64_N+)+(Root_IR-64_N-) vs (Shoot_IR-64_N+)+(Shoot_IR-64_N-)	3.08703e-08	5.89294	up-regulated
Os10g0178500	[(Root_IR-64_N+)+(Root_IR-64_N-) vs (Shoot_IR-64_N+)+(Shoot_IR-64_N-)	3.17519e-08	-7.54929	down-regulated
Os11g0242800	[(Root_IR-64_N+)+(Root_IR-64_N-) vs (Shoot_IR-64_N+)+(Shoot_IR-64_N-)	3.17976e-08	-12.0338	down-regulated
Os06g0664200	[(Root_IR-64_N+)+(Root_IR-64_N-) vs (Shoot_IR-64_N+)+(Shoot_IR-64_N-)	3.18617e-08	-4.16292	down-regulated
Os03g0110900	[(Root_IR-64_N+)+(Root_IR-64_N-) vs (Shoot_IR-64_N+)+(Shoot_IR-64_N-)	3.18859e-08	-6.63228	down-regulated
Os04g0508400	[(Root_IR-64_N+)+(Root_IR-64_N-) vs (Shoot_IR-64_N+)+(Shoot_IR-64_N-)	3.18859e-08	5.37242	up-regulated
Os06g0289900	[(Root_IR-64_N+)+(Root_IR-64_N-) vs (Shoot_IR-64_N+)+(Shoot_IR-64_N-)	3.19999e-08	-5.59547	down-regulated
Os05g0344200	[(Root_IR-64_N+)+(Root_IR-64_N-) vs (Shoot_IR-64_N+)+(Shoot_IR-64_N-)	3.22815e-08	-3.231	down-regulated
Os07g0628700	[(Root_IR-64_N+)+(Root_IR-64_N-) vs (Shoot_IR-64_N+)+(Shoot_IR-64_N-)	3.22815e-08	-6.69945	down-regulated
Os08g0485900	[(Root_IR-64_N+)+(Root_IR-64_N-) vs (Shoot_IR-64_N+)+(Shoot_IR-64_N-)	3.22815e-08	-7.03582	down-regulated
Os03g0769600	[(Root_IR-64_N+)+(Root_IR-64_N-) vs (Shoot_IR-64_N+)+(Shoot_IR-64_N-)	3.25351e-08	-4.7399	down-regulated
Os01g0101200	[(Root_IR-64_N+)+(Root_IR-64_N-) vs (Shoot_IR-64_N+)+(Shoot_IR-64_N-)	3.28366e-08	-3.80011	down-regulated
Os06g0196300	[(Root_IR-64_N+)+(Root_IR-64_N-) vs (Shoot_IR-64_N+)+(Shoot_IR-64_N-)	3.28366e-08	-8.3689	down-regulated
Os06g0318600	[(Root_IR-64_N+)+(Root_IR-64_N-) vs (Shoot_IR-64_N+)+(Shoot_IR-64_N-)	3.28366e-08	-5.61819	down-regulated
Os01g0111100	[(Root_IR-64_N+)+(Root_IR-64_N-) vs (Shoot_IR-64_N+)+(Shoot_IR-64_N-)	3.30108e-08	-6.32641	down-regulated
Os01g0235900	[(Root_IR-64_N+)+(Root_IR-64_N-) vs (Shoot_IR-64_N+)+(Shoot_IR-64_N-)	3.30108e-08	-5.75956	down-regulated
Os05g0520600	[(Root_IR-64_N+)+(Root_IR-64_N-) vs (Shoot_IR-64_N+)+(Shoot_IR-64_N-)	3.30108e-08	-7.15939	down-regulated
Os01g0856900	[(Root_IR-64_N+)+(Root_IR-64_N-) vs (Shoot_IR-64_N+)+(Shoot_IR-64_N-)	3.31196e-08	-3.73135	down-regulated
Os03g0738400	[(Root_IR-64_N+)+(Root_IR-64_N-) vs (Shoot_IR-64_N+)+(Shoot_IR-64_N-)	3.31196e-08	-2.8517	down-regulated
Os06g0132400	[(Root_IR-64_N+)+(Root_IR-64_N-) vs (Shoot_IR-64_N+)+(Shoot_IR-64_N-)	3.31196e-08	-8.38032	down-regulated
Os12g0568700	[(Root_IR-64_N+)+(Root_IR-64_N-) vs (Shoot_IR-64_N+)+(Shoot_IR-64_N-)	3.32506e-08	-4.63229	down-regulated
Os03g0658800	[(Root_IR-64_N+)+(Root_IR-64_N-) vs (Shoot_IR-64_N+)+(Shoot_IR-64_N-)	3.41511e-08	-7.84841	down-regulated
Os03g0727600	[(Root_IR-64_N+)+(Root_IR-64_N-) vs (Shoot_IR-64_N+)+(Shoot_IR-64_N-)	3.41511e-08	3.92091	up-regulated
Os02g0767400	[(Root_IR-64_N+)+(Root_IR-64_N-) vs (Shoot_IR-64_N+)+(Shoot_IR-64_N-)	3.42484e-08	6.70114	up-regulated
Os03g0710600	[(Root_IR-64_N+)+(Root_IR-64_N-) vs (Shoot_IR-64_N+)+(Shoot_IR-64_N-)	3.42484e-08	-4.91528	down-regulated
Os11g0432600	[(Root_IR-64_N+)+(Root_IR-64_N-) vs (Shoot_IR-64_N+)+(Shoot_IR-64_N-)	3.44001e-08	-6.81403	down-regulated
Os07g0464200	[(Root_IR-64_N+)+(Root_IR-64_N-) vs (Shoot_IR-64_N+)+(Shoot_IR-64_N-)	3.47909e-08	-6.78033	down-regulated
Os04g0435700	[(Root_IR-64_N+)+(Root_IR-64_N-) vs (Shoot_IR-64_N+)+(Shoot_IR-64_N-)	3.48696e-08	-2.49681	down-regulated
Os06g0229400	[(Root_IR-64_N+)+(Root_IR-64_N-) vs (Shoot_IR-64_N+)+(Shoot_IR-64_N-)	3.48696e-08	4.7986	up-regulated
Os06g0597900	[(Root_IR-64_N+)+(Root_IR-64_N-) vs (Shoot_IR-64_N+)+(Shoot_IR-64_N-)	3.48696e-08	-6.45279	down-regulated
Os02g0759900	[(Root_IR-64_N+)+(Root_IR-64_N-) vs (Shoot_IR-64_N+)+(Shoot_IR-64_N-)	3.49084e-08	-6.15835	down-regulated
Os01g0805200	[(Root_IR-64_N+)+(Root_IR-64_N-) vs (Shoot_IR-64_N+)+(Shoot_IR-64_N-)	3.50381e-08	-9.29923	down-regulated
Os02g0699000	[(Root_IR-64_N+)+(Root_IR-64_N-) vs (Shoot_IR-64_N+)+(Shoot_IR-64_N-)	3.50381e-08	4.0933	up-regulated
Os01g0501700	[(Root_IR-64_N+)+(Root_IR-64_N-) vs (Shoot_IR-64_N+)+(Shoot_IR-64_N-)	3.50745e-08	-2.89646	down-regulated
Os03g0284600	[(Root_IR-64_N+)+(Root_IR-64_N-) vs (Shoot_IR-64_N+)+(Shoot_IR-64_N-)	3.50745e-08	-4.99834	down-regulated
Os04g0234600	[(Root_IR-64_N+)+(Root_IR-64_N-) vs (Shoot_IR-64_N+)+(Shoot_IR-64_N-)	3.55658e-08	-13.3075	down-regulated
Os01g0723600	[(Root_IR-64_N+)+(Root_IR-64_N-) vs (Shoot_IR-64_N+)+(Shoot_IR-64_N-)	3.64182e-08	2.19338	up-regulated
Os02g0714600	[(Root_IR-64_N+)+(Root_IR-64_N-) vs (Shoot_IR-64_N+)+(Shoot_IR-64_N-)	3.64182e-08	2.61054	up-regulated
Os12g0541300	[(Root_IR-64_N+)+(Root_IR-64_N-) vs (Shoot_IR-64_N+)+(Shoot_IR-64_N-)	3.64182e-08	2.27348	up-regulated
Os02g0562600	[(Root_IR-64_N+)+(Root_IR-64_N-) vs (Shoot_IR-64_N+)+(Shoot_IR-64_N-)	3.65739e-08	5.08787	up-regulated
Os06g0186300	[(Root_IR-64_N+)+(Root_IR-64_N-) vs (Shoot_IR-64_N+)+(Shoot_IR-64_N-)	3.65739e-08	6.59699	up-regulated
Os07g0108300	[(Root_IR-64_N+)+(Root_IR-64_N-) vs (Shoot_IR-64_N+)+(Shoot_IR-64_N-)	3.65739e-08	-3.55891	down-regulated
Os02g0168100	[(Root_IR-64_N+)+(Root_IR-64_N-) vs (Shoot_IR-64_N+)+(Shoot_IR-64_N-)	3.68713e-08	-2.84802	down-regulated
Os02g0607700	[(Root_IR-64_N+)+(Root_IR-64_N-) vs (Shoot_IR-64_N+)+(Shoot_IR-64_N-)	3.69723e-08	1.90711	up-regulated
Os06g0222100	[(Root_IR-64_N+)+(Root_IR-64_N-) vs (Shoot_IR-64_N+)+(Shoot_IR-64_N-)	3.72252e-08	5.68874	up-regulated
Os01g0183300	[(Root_IR-64_N+)+(Root_IR-64_N-) vs (Shoot_IR-64_N+)+(Shoot_IR-64_N-)	3.73384e-08	3.42126	up-regulated
Os08g0448000	[(Root_IR-64_N+)+(Root_IR-64_N-) vs (Shoot_IR-64_N+)+(Shoot_IR-64_N-)	3.75298e-08	2.76545	up-regulated
Os05g0382900	[(Root_IR-64_N+)+(Root_IR-64_N-) vs (Shoot_IR-64_N+)+(Shoot_IR-64_N-)	3.76691e-08	-2.70988	down-regulated
Os01g0303000	[(Root_IR-64_N+)+(Root_IR-64_N-) vs (Shoot_IR-64_N+)+(Shoot_IR-64_N-)	3.80925e-08	-12.4732	down-regulated
Os03g0343900	[(Root_IR-64_N+)+(Root_IR-64_N-) vs (Shoot_IR-64_N+)+(Shoot_IR-64_N-)	3.80925e-08	-12.1794	down-regulated
Os03g0371300	[(Root_IR-64_N+)+(Root_IR-64_N-) vs (Shoot_IR-64_N+)+(Shoot_IR-64_N-)	3.80925e-08	-5.58884	down-regulated
Os06g0245800	[(Root_IR-64_N+)+(Root_IR-64_N-) vs (Shoot_IR-64_N+)+(Shoot_IR-64_N-)	3.80925e-08	-4.41919	down-regulated
Os12g0443500	[(Root_IR-64_N+)+(Root_IR-64_N-) vs (Shoot_IR-64_N+)+(Shoot_IR-64_N-)	3.80925e-08	1.65901	up-regulated
Os03g0154000	[(Root_IR-64_N+)+(Root_IR-64_N-) vs (Shoot_IR-64_N+)+(Shoot_IR-64_N-)	3.8126e-08	3.96562	up-regulated
Os05g0418100	[(Root_IR-64_N+)+(Root_IR-64_N-) vs (Shoot_IR-64_N+)+(Shoot_IR-64_N-)	3.8208e-08	-2.51415	down-regulated
Os01g0220100	[(Root_IR-64_N+)+(Root_IR-64_N-) vs (Shoot_IR-64_N+)+(Shoot_IR-64_N-)	3.85005e-08	5.18901	up-regulated
Os03g0843400	[(Root_IR-64_N+)+(Root_IR-64_N-) vs (Shoot_IR-64_N+)+(Shoot_IR-64_N-)	3.88672e-08	-6.07269	down-regulated
Os03g0758900	[(Root_IR-64_N+)+(Root_IR-64_N-) vs (Shoot_IR-64_N+)+(Shoot_IR-64_N-)	3.88764e-08	-2.78057	down-regulated
Os01g0889800	[(Root_IR-64_N+)+(Root_IR-64_N-) vs (Shoot_IR-64_N+)+(Shoot_IR-64_N-)	3.89473e-08	-3.18525	down-regulated
Os11g0507200	[(Root_IR-64_N+)+(Root_IR-64_N-) vs (Shoot_IR-64_N+)+(Shoot_IR-64_N-)	3.92773e-08	4.38417	up-regulated
Os06g0219700	[(Root_IR-64_N+)+(Root_IR-64_N-) vs (Shoot_IR-64_N+)+(Shoot_IR-64_N-)	3.94247e-08	-2.77866	down-regulated
Os03g0856100	[(Root_IR-64_N+)+(Root_IR-64_N-) vs (Shoot_IR-64_N+)+(Shoot_IR-64_N-)	3.98723e-08	-3.66012	down-regulated
Os05g0460600	[(Root_IR-64_N+)+(Root_IR-64_N-) vs (Shoot_IR-64_N+)+(Shoot_IR-64_N-)	3.99441e-08	-7.06955	down-regulated
Os01g0124000	[(Root_IR-64_N+)+(Root_IR-64_N-) vs (Shoot_IR-64_N+)+(Shoot_IR-64_N-)	4.03338e-08	-9.65215	down-regulated
Os01g0968800	[(Root_IR-64_N+)+(Root_IR-64_N-) vs (Shoot_IR-64_N+)+(Shoot_IR-64_N-)	4.03874e-08	3.96383	up-regulated
Os01g0386700	[(Root_IR-64_N+)+(Root_IR-64_N-) vs (Shoot_IR-64_N+)+(Shoot_IR-64_N-)	4.0465e-08	-2.48943	down-regulated
Os02g0657600	[(Root_IR-64_N+)+(Root_IR-64_N-) vs (Shoot_IR-64_N+)+(Shoot_IR-64_N-)	4.0465e-08	2.25851	up-regulated
Os01g0164600	[(Root_IR-64_N+)+(Root_IR-64_N-) vs (Shoot_IR-64_N+)+(Shoot_IR-64_N-)	4.10333e-08	-4.85121	down-regulated
Os07g0112100	[(Root_IR-64_N+)+(Root_IR-64_N-) vs (Shoot_IR-64_N+)+(Shoot_IR-64_N-)	4.10333e-08	-3.44447	down-regulated
Os07g0470700	[(Root_IR-64_N+)+(Root_IR-64_N-) vs (Shoot_IR-64_N+)+(Shoot_IR-64_N-)	4.10333e-08	-4.59889	down-regulated
Os12g0616500	[(Root_IR-64_N+)+(Root_IR-64_N-) vs (Shoot_IR-64_N+)+(Shoot_IR-64_N-)	4.18323e-08	5.55844	up-regulated
Os03g0811100	[(Root_IR-64_N+)+(Root_IR-64_N-) vs (Shoot_IR-64_N+)+(Shoot_IR-64_N-)	4.21754e-08	-3.28205	down-regulated
Os11g0439600	[(Root_IR-64_N+)+(Root_IR-64_N-) vs (Shoot_IR-64_N+)+(Shoot_IR-64_N-)	4.22037e-08	-5.19675	down-regulated
Os01g0770200	[(Root_IR-64_N+)+(Root_IR-64_N-) vs (Shoot_IR-64_N+)+(Shoot_IR-64_N-)	4.25102e-08	-9.09285	down-regulated
Os01g0239000	[(Root_IR-64_N+)+(Root_IR-64_N-) vs (Shoot_IR-64_N+)+(Shoot_IR-64_N-)	4.27313e-08	-5.87498	down-regulated
Os02g0638300	[(Root_IR-64_N+)+(Root_IR-64_N-) vs (Shoot_IR-64_N+)+(Shoot_IR-64_N-)	4.27313e-08	-6.45413	down-regulated
Os06g0319133	[(Root_IR-64_N+)+(Root_IR-64_N-) vs (Shoot_IR-64_N+)+(Shoot_IR-64_N-)	4.27313e-08	4.78378	up-regulated
Os03g0841600	[(Root_IR-64_N+)+(Root_IR-64_N-) vs (Shoot_IR-64_N+)+(Shoot_IR-64_N-)	4.29554e-08	3.79866	up-regulated
Os08g0404900	[(Root_IR-64_N+)+(Root_IR-64_N-) vs (Shoot_IR-64_N+)+(Shoot_IR-64_N-)	4.35147e-08	6.15889	up-regulated
Os06g0152800	[(Root_IR-64_N+)+(Root_IR-64_N-) vs (Shoot_IR-64_N+)+(Shoot_IR-64_N-)	4.3604e-08	-8.40346	down-regulated
Os01g0307500	[(Root_IR-64_N+)+(Root_IR-64_N-) vs (Shoot_IR-64_N+)+(Shoot_IR-64_N-)	4.44837e-08	5.58379	up-regulated
Os12g0263000	[(Root_IR-64_N+)+(Root_IR-64_N-) vs (Shoot_IR-64_N+)+(Shoot_IR-64_N-)	4.44837e-08	-1.68001	down-regulated
Os06g0258000	[(Root_IR-64_N+)+(Root_IR-64_N-) vs (Shoot_IR-64_N+)+(Shoot_IR-64_N-)	4.48981e-08	2.49392	up-regulated
Os04g0116600	[(Root_IR-64_N+)+(Root_IR-64_N-) vs (Shoot_IR-64_N+)+(Shoot_IR-64_N-)	4.51519e-08	-6.91018	down-regulated
Os07g0187400	[(Root_IR-64_N+)+(Root_IR-64_N-) vs (Shoot_IR-64_N+)+(Shoot_IR-64_N-)	4.52438e-08	-3.191	down-regulated
Os07g0686300	[(Root_IR-64_N+)+(Root_IR-64_N-) vs (Shoot_IR-64_N+)+(Shoot_IR-64_N-)	4.52438e-08	-6.76425	down-regulated
Os10g0394100	[(Root_IR-64_N+)+(Root_IR-64_N-) vs (Shoot_IR-64_N+)+(Shoot_IR-64_N-)	4.5795e-08	-8.37807	down-regulated
Os04g0653600	[(Root_IR-64_N+)+(Root_IR-64_N-) vs (Shoot_IR-64_N+)+(Shoot_IR-64_N-)	4.6459e-08	4.44285	up-regulated
Os02g0117600	[(Root_IR-64_N+)+(Root_IR-64_N-) vs (Shoot_IR-64_N+)+(Shoot_IR-64_N-)	4.65077e-08	-2.76587	down-regulated
Os12g0168000	[(Root_IR-64_N+)+(Root_IR-64_N-) vs (Shoot_IR-64_N+)+(Shoot_IR-64_N-)	4.65077e-08	-2.33936	down-regulated
Os02g0639300	[(Root_IR-64_N+)+(Root_IR-64_N-) vs (Shoot_IR-64_N+)+(Shoot_IR-64_N-)	4.65376e-08	7.34977	up-regulated
Os06g0299100	[(Root_IR-64_N+)+(Root_IR-64_N-) vs (Shoot_IR-64_N+)+(Shoot_IR-64_N-)	4.65376e-08	-8.10761	down-regulated
Os06g0645600	[(Root_IR-64_N+)+(Root_IR-64_N-) vs (Shoot_IR-64_N+)+(Shoot_IR-64_N-)	4.65376e-08	5.50351	up-regulated
Os03g0108600	[(Root_IR-64_N+)+(Root_IR-64_N-) vs (Shoot_IR-64_N+)+(Shoot_IR-64_N-)	4.65503e-08	-2.75916	down-regulated
Os01g0290700	[(Root_IR-64_N+)+(Root_IR-64_N-) vs (Shoot_IR-64_N+)+(Shoot_IR-64_N-)	4.67343e-08	3.03352	up-regulated
Os01g0958100	[(Root_IR-64_N+)+(Root_IR-64_N-) vs (Shoot_IR-64_N+)+(Shoot_IR-64_N-)	4.72917e-08	-3.24084	down-regulated
Os06g0246000	[(Root_IR-64_N+)+(Root_IR-64_N-) vs (Shoot_IR-64_N+)+(Shoot_IR-64_N-)	4.7343e-08	2.26084	up-regulated
Os06g0717200	[(Root_IR-64_N+)+(Root_IR-64_N-) vs (Shoot_IR-64_N+)+(Shoot_IR-64_N-)	4.7343e-08	2.78845	up-regulated
Os09g0535500	[(Root_IR-64_N+)+(Root_IR-64_N-) vs (Shoot_IR-64_N+)+(Shoot_IR-64_N-)	4.76005e-08	3.24884	up-regulated
Os02g0674800	[(Root_IR-64_N+)+(Root_IR-64_N-) vs (Shoot_IR-64_N+)+(Shoot_IR-64_N-)	4.84459e-08	-2.41052	down-regulated
Os02g0684100	[(Root_IR-64_N+)+(Root_IR-64_N-) vs (Shoot_IR-64_N+)+(Shoot_IR-64_N-)	4.84459e-08	5.70216	up-regulated
Os05g0563400	[(Root_IR-64_N+)+(Root_IR-64_N-) vs (Shoot_IR-64_N+)+(Shoot_IR-64_N-)	4.84459e-08	-1.96966	down-regulated
Os03g0788500	[(Root_IR-64_N+)+(Root_IR-64_N-) vs (Shoot_IR-64_N+)+(Shoot_IR-64_N-)	4.91661e-08	1.98882	up-regulated
Os06g0729650	[(Root_IR-64_N+)+(Root_IR-64_N-) vs (Shoot_IR-64_N+)+(Shoot_IR-64_N-)	4.91661e-08	-3.98531	down-regulated
Os11g0474800	[(Root_IR-64_N+)+(Root_IR-64_N-) vs (Shoot_IR-64_N+)+(Shoot_IR-64_N-)	4.91661e-08	5.64612	up-regulated
Os07g0637000	[(Root_IR-64_N+)+(Root_IR-64_N-) vs (Shoot_IR-64_N+)+(Shoot_IR-64_N-)	4.93275e-08	3.47467	up-regulated
Os07g0569600	[(Root_IR-64_N+)+(Root_IR-64_N-) vs (Shoot_IR-64_N+)+(Shoot_IR-64_N-)	4.94274e-08	-4.00316	down-regulated
Os02g0727300	[(Root_IR-64_N+)+(Root_IR-64_N-) vs (Shoot_IR-64_N+)+(Shoot_IR-64_N-)	4.99238e-08	1.79821	up-regulated
Os05g0510600	[(Root_IR-64_N+)+(Root_IR-64_N-) vs (Shoot_IR-64_N+)+(Shoot_IR-64_N-)	5.00121e-08	3.95367	up-regulated
Os07g0476900	[(Root_IR-64_N+)+(Root_IR-64_N-) vs (Shoot_IR-64_N+)+(Shoot_IR-64_N-)	5.00993e-08	-9.05901	down-regulated
Os03g0844000	[(Root_IR-64_N+)+(Root_IR-64_N-) vs (Shoot_IR-64_N+)+(Shoot_IR-64_N-)	5.02896e-08	-3.09638	down-regulated
Os07g0413800	[(Root_IR-64_N+)+(Root_IR-64_N-) vs (Shoot_IR-64_N+)+(Shoot_IR-64_N-)	5.02896e-08	-7.50264	down-regulated
Os01g0278900	[(Root_IR-64_N+)+(Root_IR-64_N-) vs (Shoot_IR-64_N+)+(Shoot_IR-64_N-)	5.0299e-08	-5.21497	down-regulated
Os02g0646500	[(Root_IR-64_N+)+(Root_IR-64_N-) vs (Shoot_IR-64_N+)+(Shoot_IR-64_N-)	5.08085e-08	-8.34333	down-regulated
Os07g0414000	[(Root_IR-64_N+)+(Root_IR-64_N-) vs (Shoot_IR-64_N+)+(Shoot_IR-64_N-)	5.08085e-08	-8.10528	down-regulated
Os06g0181100	[(Root_IR-64_N+)+(Root_IR-64_N-) vs (Shoot_IR-64_N+)+(Shoot_IR-64_N-)	5.1239e-08	2.24716	up-regulated
Os07g0607200	[(Root_IR-64_N+)+(Root_IR-64_N-) vs (Shoot_IR-64_N+)+(Shoot_IR-64_N-)	5.12808e-08	-6.4005	down-regulated
Os02g0160900	[(Root_IR-64_N+)+(Root_IR-64_N-) vs (Shoot_IR-64_N+)+(Shoot_IR-64_N-)	5.1456e-08	-4.08766	down-regulated
Os05g0508900	[(Root_IR-64_N+)+(Root_IR-64_N-) vs (Shoot_IR-64_N+)+(Shoot_IR-64_N-)	5.16076e-08	-9.0761	down-regulated
Os10g0193100	[(Root_IR-64_N+)+(Root_IR-64_N-) vs (Shoot_IR-64_N+)+(Shoot_IR-64_N-)	5.16076e-08	5.69752	up-regulated
Os02g0322251	[(Root_IR-64_N+)+(Root_IR-64_N-) vs (Shoot_IR-64_N+)+(Shoot_IR-64_N-)	5.25597e-08	4.10312	up-regulated
Os02g0809800	[(Root_IR-64_N+)+(Root_IR-64_N-) vs (Shoot_IR-64_N+)+(Shoot_IR-64_N-)	5.32957e-08	3.12078	up-regulated
Os03g0333400	[(Root_IR-64_N+)+(Root_IR-64_N-) vs (Shoot_IR-64_N+)+(Shoot_IR-64_N-)	5.32957e-08	-10.852	down-regulated
Os06g0690700	[(Root_IR-64_N+)+(Root_IR-64_N-) vs (Shoot_IR-64_N+)+(Shoot_IR-64_N-)	5.32957e-08	-1.89314	down-regulated
Os01g0106300	[(Root_IR-64_N+)+(Root_IR-64_N-) vs (Shoot_IR-64_N+)+(Shoot_IR-64_N-)	5.38297e-08	-4.77749	down-regulated
Os05g0550800	[(Root_IR-64_N+)+(Root_IR-64_N-) vs (Shoot_IR-64_N+)+(Shoot_IR-64_N-)	5.38297e-08	3.43293	up-regulated
Os07g0630400	[(Root_IR-64_N+)+(Root_IR-64_N-) vs (Shoot_IR-64_N+)+(Shoot_IR-64_N-)	5.38349e-08	8.63893	up-regulated
Os02g0328300	[(Root_IR-64_N+)+(Root_IR-64_N-) vs (Shoot_IR-64_N+)+(Shoot_IR-64_N-)	5.39398e-08	-2.59577	down-regulated
Os03g0140100	[(Root_IR-64_N+)+(Root_IR-64_N-) vs (Shoot_IR-64_N+)+(Shoot_IR-64_N-)	5.39398e-08	-4.22963	down-regulated
Os05g0473000	[(Root_IR-64_N+)+(Root_IR-64_N-) vs (Shoot_IR-64_N+)+(Shoot_IR-64_N-)	5.39398e-08	4.1627	up-regulated
Os08g0337800	[(Root_IR-64_N+)+(Root_IR-64_N-) vs (Shoot_IR-64_N+)+(Shoot_IR-64_N-)	5.39398e-08	5.75913	up-regulated
Os05g0201700	[(Root_IR-64_N+)+(Root_IR-64_N-) vs (Shoot_IR-64_N+)+(Shoot_IR-64_N-)	5.42504e-08	-7.00851	down-regulated
Os01g0813700	[(Root_IR-64_N+)+(Root_IR-64_N-) vs (Shoot_IR-64_N+)+(Shoot_IR-64_N-)	5.43249e-08	-5.84217	down-regulated
Os06g0127100	[(Root_IR-64_N+)+(Root_IR-64_N-) vs (Shoot_IR-64_N+)+(Shoot_IR-64_N-)	5.43249e-08	3.34238	up-regulated
Os02g0712700	[(Root_IR-64_N+)+(Root_IR-64_N-) vs (Shoot_IR-64_N+)+(Shoot_IR-64_N-)	5.43515e-08	3.50014	up-regulated
Os03g0850700	[(Root_IR-64_N+)+(Root_IR-64_N-) vs (Shoot_IR-64_N+)+(Shoot_IR-64_N-)	5.45249e-08	-3.05478	down-regulated
Os11g0592400	[(Root_IR-64_N+)+(Root_IR-64_N-) vs (Shoot_IR-64_N+)+(Shoot_IR-64_N-)	5.53144e-08	-3.35191	down-regulated
Os05g0526800	[(Root_IR-64_N+)+(Root_IR-64_N-) vs (Shoot_IR-64_N+)+(Shoot_IR-64_N-)	5.62174e-08	-2.16707	down-regulated
Os01g0761000	[(Root_IR-64_N+)+(Root_IR-64_N-) vs (Shoot_IR-64_N+)+(Shoot_IR-64_N-)	5.67965e-08	-7.75589	down-regulated
Os05g0526200	[(Root_IR-64_N+)+(Root_IR-64_N-) vs (Shoot_IR-64_N+)+(Shoot_IR-64_N-)	5.69697e-08	-5.54067	down-regulated
Os03g0772600	[(Root_IR-64_N+)+(Root_IR-64_N-) vs (Shoot_IR-64_N+)+(Shoot_IR-64_N-)	5.73221e-08	-1.76723	down-regulated
Os11g0550800	[(Root_IR-64_N+)+(Root_IR-64_N-) vs (Shoot_IR-64_N+)+(Shoot_IR-64_N-)	5.73497e-08	-3.40162	down-regulated
Os06g0284500	[(Root_IR-64_N+)+(Root_IR-64_N-) vs (Shoot_IR-64_N+)+(Shoot_IR-64_N-)	5.80926e-08	-4.15589	down-regulated
Os07g0462500	[(Root_IR-64_N+)+(Root_IR-64_N-) vs (Shoot_IR-64_N+)+(Shoot_IR-64_N-)	5.85699e-08	5.27083	up-regulated
Os03g0428700	[(Root_IR-64_N+)+(Root_IR-64_N-) vs (Shoot_IR-64_N+)+(Shoot_IR-64_N-)	5.92448e-08	5.04569	up-regulated
Os04g0644600	[(Root_IR-64_N+)+(Root_IR-64_N-) vs (Shoot_IR-64_N+)+(Shoot_IR-64_N-)	5.92448e-08	-5.30705	down-regulated
Os05g0303000	[(Root_IR-64_N+)+(Root_IR-64_N-) vs (Shoot_IR-64_N+)+(Shoot_IR-64_N-)	5.92448e-08	-2.84213	down-regulated
Os06g0500700	[(Root_IR-64_N+)+(Root_IR-64_N-) vs (Shoot_IR-64_N+)+(Shoot_IR-64_N-)	5.92471e-08	6.97734	up-regulated
Os02g0115600	[(Root_IR-64_N+)+(Root_IR-64_N-) vs (Shoot_IR-64_N+)+(Shoot_IR-64_N-)	5.9292e-08	-3.22721	down-regulated
Os03g0365850	[(Root_IR-64_N+)+(Root_IR-64_N-) vs (Shoot_IR-64_N+)+(Shoot_IR-64_N-)	5.94566e-08	6.94324	up-regulated
Os04g0643200	[(Root_IR-64_N+)+(Root_IR-64_N-) vs (Shoot_IR-64_N+)+(Shoot_IR-64_N-)	5.95013e-08	-2.25069	down-regulated
Os11g0572200	[(Root_IR-64_N+)+(Root_IR-64_N-) vs (Shoot_IR-64_N+)+(Shoot_IR-64_N-)	5.95013e-08	4.03913	up-regulated
Os12g0420400	[(Root_IR-64_N+)+(Root_IR-64_N-) vs (Shoot_IR-64_N+)+(Shoot_IR-64_N-)	5.95013e-08	-11.0464	down-regulated
Os02g0606200	[(Root_IR-64_N+)+(Root_IR-64_N-) vs (Shoot_IR-64_N+)+(Shoot_IR-64_N-)	5.99696e-08	-3.6021	down-regulated
Os01g0970700	[(Root_IR-64_N+)+(Root_IR-64_N-) vs (Shoot_IR-64_N+)+(Shoot_IR-64_N-)	6.02161e-08	-3.72862	down-regulated
Os02g0705100	[(Root_IR-64_N+)+(Root_IR-64_N-) vs (Shoot_IR-64_N+)+(Shoot_IR-64_N-)	6.02161e-08	-6.88062	down-regulated
Os07g0509700	[(Root_IR-64_N+)+(Root_IR-64_N-) vs (Shoot_IR-64_N+)+(Shoot_IR-64_N-)	6.02161e-08	-4.15517	down-regulated
Os09g0532400	[(Root_IR-64_N+)+(Root_IR-64_N-) vs (Shoot_IR-64_N+)+(Shoot_IR-64_N-)	6.02161e-08	-2.8466	down-regulated
Os12g0274750	[(Root_IR-64_N+)+(Root_IR-64_N-) vs (Shoot_IR-64_N+)+(Shoot_IR-64_N-)	6.02161e-08	-7.76259	down-regulated
Os12g0570700	[(Root_IR-64_N+)+(Root_IR-64_N-) vs (Shoot_IR-64_N+)+(Shoot_IR-64_N-)	6.02161e-08	2.67006	up-regulated
Os12g0632600	[(Root_IR-64_N+)+(Root_IR-64_N-) vs (Shoot_IR-64_N+)+(Shoot_IR-64_N-)	6.02161e-08	3.55104	up-regulated
Os02g0314600	[(Root_IR-64_N+)+(Root_IR-64_N-) vs (Shoot_IR-64_N+)+(Shoot_IR-64_N-)	6.04447e-08	2.2437	up-regulated
Os12g0507500	[(Root_IR-64_N+)+(Root_IR-64_N-) vs (Shoot_IR-64_N+)+(Shoot_IR-64_N-)	6.10521e-08	-3.15344	down-regulated
Os02g0726600	[(Root_IR-64_N+)+(Root_IR-64_N-) vs (Shoot_IR-64_N+)+(Shoot_IR-64_N-)	6.16429e-08	-3.09523	down-regulated
Os07g0213300	[(Root_IR-64_N+)+(Root_IR-64_N-) vs (Shoot_IR-64_N+)+(Shoot_IR-64_N-)	6.23584e-08	-3.30264	down-regulated
Os06g0152550	[(Root_IR-64_N+)+(Root_IR-64_N-) vs (Shoot_IR-64_N+)+(Shoot_IR-64_N-)	6.2567e-08	-3.92733	down-regulated
Os03g0569800	[(Root_IR-64_N+)+(Root_IR-64_N-) vs (Shoot_IR-64_N+)+(Shoot_IR-64_N-)	6.32608e-08	-3.73158	down-regulated
Os01g0121700	[(Root_IR-64_N+)+(Root_IR-64_N-) vs (Shoot_IR-64_N+)+(Shoot_IR-64_N-)	6.34157e-08	-2.03143	down-regulated
Os02g0651300	[(Root_IR-64_N+)+(Root_IR-64_N-) vs (Shoot_IR-64_N+)+(Shoot_IR-64_N-)	6.34157e-08	-2.25623	down-regulated
Os02g0751600	[(Root_IR-64_N+)+(Root_IR-64_N-) vs (Shoot_IR-64_N+)+(Shoot_IR-64_N-)	6.34157e-08	-5.85957	down-regulated
Os01g0845100	[(Root_IR-64_N+)+(Root_IR-64_N-) vs (Shoot_IR-64_N+)+(Shoot_IR-64_N-)	6.37603e-08	2.76831	up-regulated
Os10g0209700	[(Root_IR-64_N+)+(Root_IR-64_N-) vs (Shoot_IR-64_N+)+(Shoot_IR-64_N-)	6.39052e-08	-4.56602	down-regulated
Os01g0316100	[(Root_IR-64_N+)+(Root_IR-64_N-) vs (Shoot_IR-64_N+)+(Shoot_IR-64_N-)	6.39532e-08	5.90914	up-regulated
Os12g0498500	[(Root_IR-64_N+)+(Root_IR-64_N-) vs (Shoot_IR-64_N+)+(Shoot_IR-64_N-)	6.40734e-08	-7.4869	down-regulated
Os06g0646000	[(Root_IR-64_N+)+(Root_IR-64_N-) vs (Shoot_IR-64_N+)+(Shoot_IR-64_N-)	6.47568e-08	-4.3089	down-regulated
Os01g0919700	[(Root_IR-64_N+)+(Root_IR-64_N-) vs (Shoot_IR-64_N+)+(Shoot_IR-64_N-)	6.48113e-08	-4.1041	down-regulated
Os04g0481300	[(Root_IR-64_N+)+(Root_IR-64_N-) vs (Shoot_IR-64_N+)+(Shoot_IR-64_N-)	6.48113e-08	-6.08799	down-regulated
Os02g0579000	[(Root_IR-64_N+)+(Root_IR-64_N-) vs (Shoot_IR-64_N+)+(Shoot_IR-64_N-)	6.48489e-08	1.69001	up-regulated
Os02g0713700	[(Root_IR-64_N+)+(Root_IR-64_N-) vs (Shoot_IR-64_N+)+(Shoot_IR-64_N-)	6.48489e-08	3.57898	up-regulated
Os05g0361200	[(Root_IR-64_N+)+(Root_IR-64_N-) vs (Shoot_IR-64_N+)+(Shoot_IR-64_N-)	6.48489e-08	-3.27022	down-regulated
Os06g0484500	[(Root_IR-64_N+)+(Root_IR-64_N-) vs (Shoot_IR-64_N+)+(Shoot_IR-64_N-)	6.48489e-08	-7.00208	down-regulated
Os03g0100200	[(Root_IR-64_N+)+(Root_IR-64_N-) vs (Shoot_IR-64_N+)+(Shoot_IR-64_N-)	6.4918e-08	-5.90499	down-regulated
Os03g0735000	[(Root_IR-64_N+)+(Root_IR-64_N-) vs (Shoot_IR-64_N+)+(Shoot_IR-64_N-)	6.51343e-08	-8.24546	down-regulated
Os04g0497200	[(Root_IR-64_N+)+(Root_IR-64_N-) vs (Shoot_IR-64_N+)+(Shoot_IR-64_N-)	6.51343e-08	3.57585	up-regulated
Os07g0691200	[(Root_IR-64_N+)+(Root_IR-64_N-) vs (Shoot_IR-64_N+)+(Shoot_IR-64_N-)	6.51343e-08	-3.67117	down-regulated
Os01g0917400	[(Root_IR-64_N+)+(Root_IR-64_N-) vs (Shoot_IR-64_N+)+(Shoot_IR-64_N-)	6.53785e-08	-2.26664	down-regulated
Os03g0774400	[(Root_IR-64_N+)+(Root_IR-64_N-) vs (Shoot_IR-64_N+)+(Shoot_IR-64_N-)	6.55234e-08	-3.31502	down-regulated
Os02g0139600	[(Root_IR-64_N+)+(Root_IR-64_N-) vs (Shoot_IR-64_N+)+(Shoot_IR-64_N-)	6.55411e-08	2.913	up-regulated
Os01g0311800	[(Root_IR-64_N+)+(Root_IR-64_N-) vs (Shoot_IR-64_N+)+(Shoot_IR-64_N-)	6.59238e-08	5.11705	up-regulated
Os03g0729100	[(Root_IR-64_N+)+(Root_IR-64_N-) vs (Shoot_IR-64_N+)+(Shoot_IR-64_N-)	6.59238e-08	-2.45394	down-regulated
Os06g0241100	[(Root_IR-64_N+)+(Root_IR-64_N-) vs (Shoot_IR-64_N+)+(Shoot_IR-64_N-)	6.59238e-08	3.53779	up-regulated
Os04g0609300	[(Root_IR-64_N+)+(Root_IR-64_N-) vs (Shoot_IR-64_N+)+(Shoot_IR-64_N-)	6.63075e-08	4.97094	up-regulated
Os08g0332700	[(Root_IR-64_N+)+(Root_IR-64_N-) vs (Shoot_IR-64_N+)+(Shoot_IR-64_N-)	6.68032e-08	-3.80736	down-regulated
Os01g0290600	[(Root_IR-64_N+)+(Root_IR-64_N-) vs (Shoot_IR-64_N+)+(Shoot_IR-64_N-)	6.72539e-08	2.52303	up-regulated
Os02g0706600	[(Root_IR-64_N+)+(Root_IR-64_N-) vs (Shoot_IR-64_N+)+(Shoot_IR-64_N-)	6.72539e-08	-2.80253	down-regulated
Os03g0341600	[(Root_IR-64_N+)+(Root_IR-64_N-) vs (Shoot_IR-64_N+)+(Shoot_IR-64_N-)	6.72539e-08	-6.58228	down-regulated
Os04g0565400	[(Root_IR-64_N+)+(Root_IR-64_N-) vs (Shoot_IR-64_N+)+(Shoot_IR-64_N-)	6.75653e-08	-8.44238	down-regulated
Os06g0133800	[(Root_IR-64_N+)+(Root_IR-64_N-) vs (Shoot_IR-64_N+)+(Shoot_IR-64_N-)	6.75653e-08	-1.93577	down-regulated
Os03g0437200	[(Root_IR-64_N+)+(Root_IR-64_N-) vs (Shoot_IR-64_N+)+(Shoot_IR-64_N-)	6.76679e-08	2.26109	up-regulated
Os11g0144900	[(Root_IR-64_N+)+(Root_IR-64_N-) vs (Shoot_IR-64_N+)+(Shoot_IR-64_N-)	6.7897e-08	4.87797	up-regulated
Os03g0828100	[(Root_IR-64_N+)+(Root_IR-64_N-) vs (Shoot_IR-64_N+)+(Shoot_IR-64_N-)	6.81219e-08	-3.18236	down-regulated
Os04g0452100	[(Root_IR-64_N+)+(Root_IR-64_N-) vs (Shoot_IR-64_N+)+(Shoot_IR-64_N-)	6.81219e-08	-3.86576	down-regulated
Os02g0578400	[(Root_IR-64_N+)+(Root_IR-64_N-) vs (Shoot_IR-64_N+)+(Shoot_IR-64_N-)	6.81744e-08	-5.23299	down-regulated
Os07g0631900	[(Root_IR-64_N+)+(Root_IR-64_N-) vs (Shoot_IR-64_N+)+(Shoot_IR-64_N-)	6.84175e-08	-3.96816	down-regulated
Os03g0413000	[(Root_IR-64_N+)+(Root_IR-64_N-) vs (Shoot_IR-64_N+)+(Shoot_IR-64_N-)	6.92226e-08	-5.15942	down-regulated
Os02g0653200	[(Root_IR-64_N+)+(Root_IR-64_N-) vs (Shoot_IR-64_N+)+(Shoot_IR-64_N-)	6.93482e-08	4.50491	up-regulated
Os02g0755400	[(Root_IR-64_N+)+(Root_IR-64_N-) vs (Shoot_IR-64_N+)+(Shoot_IR-64_N-)	6.93482e-08	2.5552	up-regulated
Os06g0192100	[(Root_IR-64_N+)+(Root_IR-64_N-) vs (Shoot_IR-64_N+)+(Shoot_IR-64_N-)	6.93482e-08	-2.55647	down-regulated
Os07g0635500	[(Root_IR-64_N+)+(Root_IR-64_N-) vs (Shoot_IR-64_N+)+(Shoot_IR-64_N-)	6.93852e-08	4.3387	up-regulated
Os02g0814400	[(Root_IR-64_N+)+(Root_IR-64_N-) vs (Shoot_IR-64_N+)+(Shoot_IR-64_N-)	6.95015e-08	-4.61021	down-regulated
Os03g0747700	[(Root_IR-64_N+)+(Root_IR-64_N-) vs (Shoot_IR-64_N+)+(Shoot_IR-64_N-)	6.95015e-08	-3.99887	down-regulated
Os03g0805600	[(Root_IR-64_N+)+(Root_IR-64_N-) vs (Shoot_IR-64_N+)+(Shoot_IR-64_N-)	6.97302e-08	-8.78621	down-regulated
Os11g0267000	[(Root_IR-64_N+)+(Root_IR-64_N-) vs (Shoot_IR-64_N+)+(Shoot_IR-64_N-)	6.99873e-08	-7.96657	down-regulated
Os02g0704900	[(Root_IR-64_N+)+(Root_IR-64_N-) vs (Shoot_IR-64_N+)+(Shoot_IR-64_N-)	7.00449e-08	-1.81714	down-regulated
Os10g0363600	[(Root_IR-64_N+)+(Root_IR-64_N-) vs (Shoot_IR-64_N+)+(Shoot_IR-64_N-)	7.00449e-08	-2.51879	down-regulated
Os01g0732200	[(Root_IR-64_N+)+(Root_IR-64_N-) vs (Shoot_IR-64_N+)+(Shoot_IR-64_N-)	7.01077e-08	-2.25985	down-regulated
Os07g0548300	[(Root_IR-64_N+)+(Root_IR-64_N-) vs (Shoot_IR-64_N+)+(Shoot_IR-64_N-)	7.0266e-08	-5.81832	down-regulated
Os08g0426866	[(Root_IR-64_N+)+(Root_IR-64_N-) vs (Shoot_IR-64_N+)+(Shoot_IR-64_N-)	7.0266e-08	-4.12247	down-regulated
Os12g0137300	[(Root_IR-64_N+)+(Root_IR-64_N-) vs (Shoot_IR-64_N+)+(Shoot_IR-64_N-)	7.05711e-08	-2.65825	down-regulated
Os03g0271100	[(Root_IR-64_N+)+(Root_IR-64_N-) vs (Shoot_IR-64_N+)+(Shoot_IR-64_N-)	7.124e-08	-6.94098	down-regulated
Os04g0566400	[(Root_IR-64_N+)+(Root_IR-64_N-) vs (Shoot_IR-64_N+)+(Shoot_IR-64_N-)	7.124e-08	-2.18707	down-regulated
Os03g0122200	[(Root_IR-64_N+)+(Root_IR-64_N-) vs (Shoot_IR-64_N+)+(Shoot_IR-64_N-)	7.14119e-08	-4.40362	down-regulated
Os11g0181700	[(Root_IR-64_N+)+(Root_IR-64_N-) vs (Shoot_IR-64_N+)+(Shoot_IR-64_N-)	7.14119e-08	-5.62855	down-regulated
Os02g0554800	[(Root_IR-64_N+)+(Root_IR-64_N-) vs (Shoot_IR-64_N+)+(Shoot_IR-64_N-)	7.14905e-08	-2.46373	down-regulated
Os06g0159600	[(Root_IR-64_N+)+(Root_IR-64_N-) vs (Shoot_IR-64_N+)+(Shoot_IR-64_N-)	7.22613e-08	3.68177	up-regulated
Os11g0707000	[(Root_IR-64_N+)+(Root_IR-64_N-) vs (Shoot_IR-64_N+)+(Shoot_IR-64_N-)	7.25378e-08	-13.0598	down-regulated
Os07g0658400	[(Root_IR-64_N+)+(Root_IR-64_N-) vs (Shoot_IR-64_N+)+(Shoot_IR-64_N-)	7.28669e-08	-2.9974	down-regulated
Os07g0599700	[(Root_IR-64_N+)+(Root_IR-64_N-) vs (Shoot_IR-64_N+)+(Shoot_IR-64_N-)	7.337e-08	4.73963	up-regulated
Os02g0815400	[(Root_IR-64_N+)+(Root_IR-64_N-) vs (Shoot_IR-64_N+)+(Shoot_IR-64_N-)	7.36813e-08	-7.64543	down-regulated
Os03g0709300	[(Root_IR-64_N+)+(Root_IR-64_N-) vs (Shoot_IR-64_N+)+(Shoot_IR-64_N-)	7.36964e-08	3.09599	up-regulated
Os07g0185300	[(Root_IR-64_N+)+(Root_IR-64_N-) vs (Shoot_IR-64_N+)+(Shoot_IR-64_N-)	7.36964e-08	-2.27128	down-regulated
Os01g0955100	[(Root_IR-64_N+)+(Root_IR-64_N-) vs (Shoot_IR-64_N+)+(Shoot_IR-64_N-)	7.48908e-08	1.92454	up-regulated
Os06g0694800	[(Root_IR-64_N+)+(Root_IR-64_N-) vs (Shoot_IR-64_N+)+(Shoot_IR-64_N-)	7.48908e-08	-8.05939	down-regulated
Os08g0351300	[(Root_IR-64_N+)+(Root_IR-64_N-) vs (Shoot_IR-64_N+)+(Shoot_IR-64_N-)	7.49316e-08	-6.08902	down-regulated
Os05g0323800	[(Root_IR-64_N+)+(Root_IR-64_N-) vs (Shoot_IR-64_N+)+(Shoot_IR-64_N-)	7.54507e-08	-2.10636	down-regulated
Os04g0658800	[(Root_IR-64_N+)+(Root_IR-64_N-) vs (Shoot_IR-64_N+)+(Shoot_IR-64_N-)	7.5604e-08	-4.48863	down-regulated
Os01g0173000	[(Root_IR-64_N+)+(Root_IR-64_N-) vs (Shoot_IR-64_N+)+(Shoot_IR-64_N-)	7.58501e-08	-4.2265	down-regulated
Os01g0802600	[(Root_IR-64_N+)+(Root_IR-64_N-) vs (Shoot_IR-64_N+)+(Shoot_IR-64_N-)	7.62067e-08	5.22724	up-regulated
Os01g0501800	[(Root_IR-64_N+)+(Root_IR-64_N-) vs (Shoot_IR-64_N+)+(Shoot_IR-64_N-)	7.6586e-08	-11.257	down-regulated
Os11g0528500	[(Root_IR-64_N+)+(Root_IR-64_N-) vs (Shoot_IR-64_N+)+(Shoot_IR-64_N-)	7.66379e-08	-6.3261	down-regulated
Os09g0571200	[(Root_IR-64_N+)+(Root_IR-64_N-) vs (Shoot_IR-64_N+)+(Shoot_IR-64_N-)	7.68718e-08	3.51806	up-regulated
Os05g0449200	[(Root_IR-64_N+)+(Root_IR-64_N-) vs (Shoot_IR-64_N+)+(Shoot_IR-64_N-)	7.71536e-08	-2.92284	down-regulated
Os11g0642800	[(Root_IR-64_N+)+(Root_IR-64_N-) vs (Shoot_IR-64_N+)+(Shoot_IR-64_N-)	7.73053e-08	-2.17323	down-regulated
Os07g0657900	[(Root_IR-64_N+)+(Root_IR-64_N-) vs (Shoot_IR-64_N+)+(Shoot_IR-64_N-)	7.73824e-08	-3.75594	down-regulated
Os12g0226900	[(Root_IR-64_N+)+(Root_IR-64_N-) vs (Shoot_IR-64_N+)+(Shoot_IR-64_N-)	7.74753e-08	-5.66414	down-regulated
Os01g0534900	[(Root_IR-64_N+)+(Root_IR-64_N-) vs (Shoot_IR-64_N+)+(Shoot_IR-64_N-)	7.82393e-08	2.63761	up-regulated
Os01g0851000	[(Root_IR-64_N+)+(Root_IR-64_N-) vs (Shoot_IR-64_N+)+(Shoot_IR-64_N-)	7.82393e-08	-1.95533	down-regulated
Os05g0292800	[(Root_IR-64_N+)+(Root_IR-64_N-) vs (Shoot_IR-64_N+)+(Shoot_IR-64_N-)	7.82393e-08	-5.54011	down-regulated
Os08g0445000	[(Root_IR-64_N+)+(Root_IR-64_N-) vs (Shoot_IR-64_N+)+(Shoot_IR-64_N-)	7.91108e-08	-3.29205	down-regulated
Os01g0228600	[(Root_IR-64_N+)+(Root_IR-64_N-) vs (Shoot_IR-64_N+)+(Shoot_IR-64_N-)	7.96405e-08	-1.66513	down-regulated
Os01g0358100	[(Root_IR-64_N+)+(Root_IR-64_N-) vs (Shoot_IR-64_N+)+(Shoot_IR-64_N-)	7.96405e-08	2.72603	up-regulated
Os02g0706900	[(Root_IR-64_N+)+(Root_IR-64_N-) vs (Shoot_IR-64_N+)+(Shoot_IR-64_N-)	8.03244e-08	5.03882	up-regulated
Os05g0489900	[(Root_IR-64_N+)+(Root_IR-64_N-) vs (Shoot_IR-64_N+)+(Shoot_IR-64_N-)	8.30584e-08	4.96914	up-regulated
Os06g0212100	[(Root_IR-64_N+)+(Root_IR-64_N-) vs (Shoot_IR-64_N+)+(Shoot_IR-64_N-)	8.34222e-08	6.22383	up-regulated
Os08g0526300	[(Root_IR-64_N+)+(Root_IR-64_N-) vs (Shoot_IR-64_N+)+(Shoot_IR-64_N-)	8.34222e-08	-3.01033	down-regulated
Os12g0102600	[(Root_IR-64_N+)+(Root_IR-64_N-) vs (Shoot_IR-64_N+)+(Shoot_IR-64_N-)	8.34222e-08	-5.02999	down-regulated
Os01g0940600	[(Root_IR-64_N+)+(Root_IR-64_N-) vs (Shoot_IR-64_N+)+(Shoot_IR-64_N-)	8.4217e-08	-6.29972	down-regulated
Os08g0417100	[(Root_IR-64_N+)+(Root_IR-64_N-) vs (Shoot_IR-64_N+)+(Shoot_IR-64_N-)	8.4217e-08	2.6584	up-regulated
Os01g0115700	[(Root_IR-64_N+)+(Root_IR-64_N-) vs (Shoot_IR-64_N+)+(Shoot_IR-64_N-)	8.45151e-08	-4.64175	down-regulated
Os09g0543400	[(Root_IR-64_N+)+(Root_IR-64_N-) vs (Shoot_IR-64_N+)+(Shoot_IR-64_N-)	8.46123e-08	6.45072	up-regulated
Os12g0556900	[(Root_IR-64_N+)+(Root_IR-64_N-) vs (Shoot_IR-64_N+)+(Shoot_IR-64_N-)	8.4907e-08	-3.26	down-regulated
Os08g0438400	[(Root_IR-64_N+)+(Root_IR-64_N-) vs (Shoot_IR-64_N+)+(Shoot_IR-64_N-)	8.49383e-08	-4.3967	down-regulated
Os11g0444700	[(Root_IR-64_N+)+(Root_IR-64_N-) vs (Shoot_IR-64_N+)+(Shoot_IR-64_N-)	8.49383e-08	-3.76493	down-regulated
Os01g0970600	[(Root_IR-64_N+)+(Root_IR-64_N-) vs (Shoot_IR-64_N+)+(Shoot_IR-64_N-)	8.56676e-08	-2.44557	down-regulated
Os04g0105700	[(Root_IR-64_N+)+(Root_IR-64_N-) vs (Shoot_IR-64_N+)+(Shoot_IR-64_N-)	8.56676e-08	-4.11313	down-regulated
Os07g0171100	[(Root_IR-64_N+)+(Root_IR-64_N-) vs (Shoot_IR-64_N+)+(Shoot_IR-64_N-)	8.56676e-08	-11.4664	down-regulated
Os10g0150600	[(Root_IR-64_N+)+(Root_IR-64_N-) vs (Shoot_IR-64_N+)+(Shoot_IR-64_N-)	8.69065e-08	-7.95279	down-regulated
Os04g0508500	[(Root_IR-64_N+)+(Root_IR-64_N-) vs (Shoot_IR-64_N+)+(Shoot_IR-64_N-)	8.74161e-08	6.55917	up-regulated
Os04g0652700	[(Root_IR-64_N+)+(Root_IR-64_N-) vs (Shoot_IR-64_N+)+(Shoot_IR-64_N-)	8.77157e-08	2.22171	up-regulated
Os01g0750600	[(Root_IR-64_N+)+(Root_IR-64_N-) vs (Shoot_IR-64_N+)+(Shoot_IR-64_N-)	8.96286e-08	2.29595	up-regulated
Os02g0650300	[(Root_IR-64_N+)+(Root_IR-64_N-) vs (Shoot_IR-64_N+)+(Shoot_IR-64_N-)	8.96286e-08	10.6957	up-regulated
Os07g0671000	[(Root_IR-64_N+)+(Root_IR-64_N-) vs (Shoot_IR-64_N+)+(Shoot_IR-64_N-)	8.96286e-08	-6.31991	down-regulated
Os08g0440100	[(Root_IR-64_N+)+(Root_IR-64_N-) vs (Shoot_IR-64_N+)+(Shoot_IR-64_N-)	8.96286e-08	-2.51596	down-regulated
Os02g0775600	[(Root_IR-64_N+)+(Root_IR-64_N-) vs (Shoot_IR-64_N+)+(Shoot_IR-64_N-)	9.00318e-08	-5.01355	down-regulated
Os04g0591000	[(Root_IR-64_N+)+(Root_IR-64_N-) vs (Shoot_IR-64_N+)+(Shoot_IR-64_N-)	9.10219e-08	-4.59176	down-regulated
Os01g0937000	[(Root_IR-64_N+)+(Root_IR-64_N-) vs (Shoot_IR-64_N+)+(Shoot_IR-64_N-)	9.1645e-08	6.4993	up-regulated
Os04g0310200	[(Root_IR-64_N+)+(Root_IR-64_N-) vs (Shoot_IR-64_N+)+(Shoot_IR-64_N-)	9.1645e-08	7.4174	up-regulated
Os07g0409900	[(Root_IR-64_N+)+(Root_IR-64_N-) vs (Shoot_IR-64_N+)+(Shoot_IR-64_N-)	9.18836e-08	1.7254	up-regulated
Os01g0824800	[(Root_IR-64_N+)+(Root_IR-64_N-) vs (Shoot_IR-64_N+)+(Shoot_IR-64_N-)	9.2095e-08	2.31974	up-regulated
Os02g0567100	[(Root_IR-64_N+)+(Root_IR-64_N-) vs (Shoot_IR-64_N+)+(Shoot_IR-64_N-)	9.2095e-08	-7.17396	down-regulated
Os05g0420200	[(Root_IR-64_N+)+(Root_IR-64_N-) vs (Shoot_IR-64_N+)+(Shoot_IR-64_N-)	9.2095e-08	-2.19612	down-regulated
Os07g0520600	[(Root_IR-64_N+)+(Root_IR-64_N-) vs (Shoot_IR-64_N+)+(Shoot_IR-64_N-)	9.2095e-08	-1.81082	down-regulated
Os10g0370700	[(Root_IR-64_N+)+(Root_IR-64_N-) vs (Shoot_IR-64_N+)+(Shoot_IR-64_N-)	9.2095e-08	-3.59409	down-regulated
Os07g0489200	[(Root_IR-64_N+)+(Root_IR-64_N-) vs (Shoot_IR-64_N+)+(Shoot_IR-64_N-)	9.22026e-08	-3.42725	down-regulated
Os05g0204600	[(Root_IR-64_N+)+(Root_IR-64_N-) vs (Shoot_IR-64_N+)+(Shoot_IR-64_N-)	9.22567e-08	-2.57746	down-regulated
Os02g0646200	[(Root_IR-64_N+)+(Root_IR-64_N-) vs (Shoot_IR-64_N+)+(Shoot_IR-64_N-)	9.32035e-08	1.81585	up-regulated
Os12g0267800	[(Root_IR-64_N+)+(Root_IR-64_N-) vs (Shoot_IR-64_N+)+(Shoot_IR-64_N-)	9.41187e-08	-3.27813	down-regulated
Os05g0353500	[(Root_IR-64_N+)+(Root_IR-64_N-) vs (Shoot_IR-64_N+)+(Shoot_IR-64_N-)	9.45996e-08	-1.86849	down-regulated
Os01g0511600	[(Root_IR-64_N+)+(Root_IR-64_N-) vs (Shoot_IR-64_N+)+(Shoot_IR-64_N-)	9.51021e-08	-4.37496	down-regulated
Os01g0797600	[(Root_IR-64_N+)+(Root_IR-64_N-) vs (Shoot_IR-64_N+)+(Shoot_IR-64_N-)	9.51021e-08	1.74609	up-regulated
Os03g0124200	[(Root_IR-64_N+)+(Root_IR-64_N-) vs (Shoot_IR-64_N+)+(Shoot_IR-64_N-)	9.59687e-08	1.65657	up-regulated
Os07g0608100	[(Root_IR-64_N+)+(Root_IR-64_N-) vs (Shoot_IR-64_N+)+(Shoot_IR-64_N-)	9.59687e-08	-2.59483	down-regulated
Os06g0129100	[(Root_IR-64_N+)+(Root_IR-64_N-) vs (Shoot_IR-64_N+)+(Shoot_IR-64_N-)	9.65427e-08	3.5899	up-regulated
Os11g0644700	[(Root_IR-64_N+)+(Root_IR-64_N-) vs (Shoot_IR-64_N+)+(Shoot_IR-64_N-)	9.70834e-08	-5.18619	down-regulated
Os12g0431300	[(Root_IR-64_N+)+(Root_IR-64_N-) vs (Shoot_IR-64_N+)+(Shoot_IR-64_N-)	9.70834e-08	3.70369	up-regulated
Os12g0631600	[(Root_IR-64_N+)+(Root_IR-64_N-) vs (Shoot_IR-64_N+)+(Shoot_IR-64_N-)	9.70834e-08	3.66017	up-regulated
Os07g0576500	[(Root_IR-64_N+)+(Root_IR-64_N-) vs (Shoot_IR-64_N+)+(Shoot_IR-64_N-)	9.77743e-08	3.63795	up-regulated
Os01g0920450	[(Root_IR-64_N+)+(Root_IR-64_N-) vs (Shoot_IR-64_N+)+(Shoot_IR-64_N-)	9.82256e-08	4.47752	up-regulated
Os11g0463700	[(Root_IR-64_N+)+(Root_IR-64_N-) vs (Shoot_IR-64_N+)+(Shoot_IR-64_N-)	9.90061e-08	-4.20253	down-regulated
Os06g0264200	[(Root_IR-64_N+)+(Root_IR-64_N-) vs (Shoot_IR-64_N+)+(Shoot_IR-64_N-)	9.92479e-08	-10.9662	down-regulated
Os06g0470350	[(Root_IR-64_N+)+(Root_IR-64_N-) vs (Shoot_IR-64_N+)+(Shoot_IR-64_N-)	9.95528e-08	-3.38452	down-regulated
Os03g0787600	[(Root_IR-64_N+)+(Root_IR-64_N-) vs (Shoot_IR-64_N+)+(Shoot_IR-64_N-)	9.96972e-08	-3.17505	down-regulated
Os02g0561500	[(Root_IR-64_N+)+(Root_IR-64_N-) vs (Shoot_IR-64_N+)+(Shoot_IR-64_N-)	1.00165e-07	-5.87529	down-regulated
Os03g0382100	[(Root_IR-64_N+)+(Root_IR-64_N-) vs (Shoot_IR-64_N+)+(Shoot_IR-64_N-)	1.00165e-07	-9.5914	down-regulated
Os06g0601000	[(Root_IR-64_N+)+(Root_IR-64_N-) vs (Shoot_IR-64_N+)+(Shoot_IR-64_N-)	1.00377e-07	-3.72375	down-regulated
Os01g0934100	[(Root_IR-64_N+)+(Root_IR-64_N-) vs (Shoot_IR-64_N+)+(Shoot_IR-64_N-)	1.00409e-07	1.88964	up-regulated
Os12g0116800	[(Root_IR-64_N+)+(Root_IR-64_N-) vs (Shoot_IR-64_N+)+(Shoot_IR-64_N-)	1.00569e-07	-8.0501	down-regulated
Os11g0158666	[(Root_IR-64_N+)+(Root_IR-64_N-) vs (Shoot_IR-64_N+)+(Shoot_IR-64_N-)	1.01053e-07	-3.40622	down-regulated
Os03g0773800	[(Root_IR-64_N+)+(Root_IR-64_N-) vs (Shoot_IR-64_N+)+(Shoot_IR-64_N-)	1.01251e-07	-3.57057	down-regulated
Os02g0121500	[(Root_IR-64_N+)+(Root_IR-64_N-) vs (Shoot_IR-64_N+)+(Shoot_IR-64_N-)	1.01569e-07	-3.61955	down-regulated
Os01g0966200	[(Root_IR-64_N+)+(Root_IR-64_N-) vs (Shoot_IR-64_N+)+(Shoot_IR-64_N-)	1.01778e-07	-5.30716	down-regulated
Os06g0208100	[(Root_IR-64_N+)+(Root_IR-64_N-) vs (Shoot_IR-64_N+)+(Shoot_IR-64_N-)	1.01797e-07	-4.82086	down-regulated
Os02g0649700	[(Root_IR-64_N+)+(Root_IR-64_N-) vs (Shoot_IR-64_N+)+(Shoot_IR-64_N-)	1.03482e-07	-2.08736	down-regulated
Os02g0697400	[(Root_IR-64_N+)+(Root_IR-64_N-) vs (Shoot_IR-64_N+)+(Shoot_IR-64_N-)	1.03532e-07	-6.51342	down-regulated
Os06g0498900	[(Root_IR-64_N+)+(Root_IR-64_N-) vs (Shoot_IR-64_N+)+(Shoot_IR-64_N-)	1.03652e-07	-2.60433	down-regulated
Os06g0528600	[(Root_IR-64_N+)+(Root_IR-64_N-) vs (Shoot_IR-64_N+)+(Shoot_IR-64_N-)	1.03937e-07	-2.18554	down-regulated
Os04g0273600	[(Root_IR-64_N+)+(Root_IR-64_N-) vs (Shoot_IR-64_N+)+(Shoot_IR-64_N-)	1.04399e-07	5.30516	up-regulated
Os01g0924000	[(Root_IR-64_N+)+(Root_IR-64_N-) vs (Shoot_IR-64_N+)+(Shoot_IR-64_N-)	1.04667e-07	-4.05627	down-regulated
Os06g0571800	[(Root_IR-64_N+)+(Root_IR-64_N-) vs (Shoot_IR-64_N+)+(Shoot_IR-64_N-)	1.04667e-07	-5.05613	down-regulated
Os01g0730700	[(Root_IR-64_N+)+(Root_IR-64_N-) vs (Shoot_IR-64_N+)+(Shoot_IR-64_N-)	1.04973e-07	4.79794	up-regulated
Os01g0930800	[(Root_IR-64_N+)+(Root_IR-64_N-) vs (Shoot_IR-64_N+)+(Shoot_IR-64_N-)	1.04973e-07	-4.49695	down-regulated
Os08g0389700	[(Root_IR-64_N+)+(Root_IR-64_N-) vs (Shoot_IR-64_N+)+(Shoot_IR-64_N-)	1.04973e-07	-2.15783	down-regulated
Os02g0748800	[(Root_IR-64_N+)+(Root_IR-64_N-) vs (Shoot_IR-64_N+)+(Shoot_IR-64_N-)	1.05525e-07	2.87154	up-regulated
Os06g0108900	[(Root_IR-64_N+)+(Root_IR-64_N-) vs (Shoot_IR-64_N+)+(Shoot_IR-64_N-)	1.05759e-07	-3.99542	down-regulated
Os01g0954500	[(Root_IR-64_N+)+(Root_IR-64_N-) vs (Shoot_IR-64_N+)+(Shoot_IR-64_N-)	1.0653e-07	1.73336	up-regulated
Os03g0795000	[(Root_IR-64_N+)+(Root_IR-64_N-) vs (Shoot_IR-64_N+)+(Shoot_IR-64_N-)	1.0724e-07	-3.31085	down-regulated
Os01g0575200	[(Root_IR-64_N+)+(Root_IR-64_N-) vs (Shoot_IR-64_N+)+(Shoot_IR-64_N-)	1.07726e-07	2.25702	up-regulated
Os03g0153400	[(Root_IR-64_N+)+(Root_IR-64_N-) vs (Shoot_IR-64_N+)+(Shoot_IR-64_N-)	1.07726e-07	-3.2719	down-regulated
Os06g0262800	[(Root_IR-64_N+)+(Root_IR-64_N-) vs (Shoot_IR-64_N+)+(Shoot_IR-64_N-)	1.07726e-07	-7.46782	down-regulated
Os01g0219300	[(Root_IR-64_N+)+(Root_IR-64_N-) vs (Shoot_IR-64_N+)+(Shoot_IR-64_N-)	1.09484e-07	3.87129	up-regulated
Os03g0157400	[(Root_IR-64_N+)+(Root_IR-64_N-) vs (Shoot_IR-64_N+)+(Shoot_IR-64_N-)	1.09484e-07	-6.62897	down-regulated
Os01g0730500	[(Root_IR-64_N+)+(Root_IR-64_N-) vs (Shoot_IR-64_N+)+(Shoot_IR-64_N-)	1.09501e-07	-9.22245	down-regulated
Os04g0568600	[(Root_IR-64_N+)+(Root_IR-64_N-) vs (Shoot_IR-64_N+)+(Shoot_IR-64_N-)	1.0977e-07	-3.86155	down-regulated
Os11g0649600	[(Root_IR-64_N+)+(Root_IR-64_N-) vs (Shoot_IR-64_N+)+(Shoot_IR-64_N-)	1.09843e-07	4.09048	up-regulated
Os06g0111300	[(Root_IR-64_N+)+(Root_IR-64_N-) vs (Shoot_IR-64_N+)+(Shoot_IR-64_N-)	1.10009e-07	-2.13868	down-regulated
Os06g0683200	[(Root_IR-64_N+)+(Root_IR-64_N-) vs (Shoot_IR-64_N+)+(Shoot_IR-64_N-)	1.10067e-07	-4.05277	down-regulated
Os07g0665100	[(Root_IR-64_N+)+(Root_IR-64_N-) vs (Shoot_IR-64_N+)+(Shoot_IR-64_N-)	1.10067e-07	-5.4478	down-regulated
Os07g0600300	[(Root_IR-64_N+)+(Root_IR-64_N-) vs (Shoot_IR-64_N+)+(Shoot_IR-64_N-)	1.12006e-07	-1.95942	down-regulated
Os02g0632800	[(Root_IR-64_N+)+(Root_IR-64_N-) vs (Shoot_IR-64_N+)+(Shoot_IR-64_N-)	1.12308e-07	-5.38581	down-regulated
Os06g0606700	[(Root_IR-64_N+)+(Root_IR-64_N-) vs (Shoot_IR-64_N+)+(Shoot_IR-64_N-)	1.12308e-07	-2.05873	down-regulated
Os05g0404200	[(Root_IR-64_N+)+(Root_IR-64_N-) vs (Shoot_IR-64_N+)+(Shoot_IR-64_N-)	1.12752e-07	-2.95715	down-regulated
Os10g0390800	[(Root_IR-64_N+)+(Root_IR-64_N-) vs (Shoot_IR-64_N+)+(Shoot_IR-64_N-)	1.12752e-07	5.9892	up-regulated
Os01g0920700	[(Root_IR-64_N+)+(Root_IR-64_N-) vs (Shoot_IR-64_N+)+(Shoot_IR-64_N-)	1.13309e-07	3.67382	up-regulated
Os12g0582700	[(Root_IR-64_N+)+(Root_IR-64_N-) vs (Shoot_IR-64_N+)+(Shoot_IR-64_N-)	1.13662e-07	2.61929	up-regulated
Os09g0535000	[(Root_IR-64_N+)+(Root_IR-64_N-) vs (Shoot_IR-64_N+)+(Shoot_IR-64_N-)	1.14002e-07	-2.4583	down-regulated
Os12g0226700	[(Root_IR-64_N+)+(Root_IR-64_N-) vs (Shoot_IR-64_N+)+(Shoot_IR-64_N-)	1.14002e-07	-5.19449	down-regulated
Os01g0138400	[(Root_IR-64_N+)+(Root_IR-64_N-) vs (Shoot_IR-64_N+)+(Shoot_IR-64_N-)	1.14218e-07	4.36477	up-regulated
Os03g0140700	[(Root_IR-64_N+)+(Root_IR-64_N-) vs (Shoot_IR-64_N+)+(Shoot_IR-64_N-)	1.14218e-07	1.49957	up-regulated
Os03g0579000	[(Root_IR-64_N+)+(Root_IR-64_N-) vs (Shoot_IR-64_N+)+(Shoot_IR-64_N-)	1.14218e-07	-2.53752	down-regulated
Os04g0624600	[(Root_IR-64_N+)+(Root_IR-64_N-) vs (Shoot_IR-64_N+)+(Shoot_IR-64_N-)	1.14792e-07	-2.64439	down-regulated
Os01g0126200	[(Root_IR-64_N+)+(Root_IR-64_N-) vs (Shoot_IR-64_N+)+(Shoot_IR-64_N-)	1.14884e-07	-3.80245	down-regulated
Os07g0260300	[(Root_IR-64_N+)+(Root_IR-64_N-) vs (Shoot_IR-64_N+)+(Shoot_IR-64_N-)	1.14884e-07	-3.70351	down-regulated
Os03g0326100	[(Root_IR-64_N+)+(Root_IR-64_N-) vs (Shoot_IR-64_N+)+(Shoot_IR-64_N-)	1.15057e-07	1.70302	up-regulated
Os02g0617600	[(Root_IR-64_N+)+(Root_IR-64_N-) vs (Shoot_IR-64_N+)+(Shoot_IR-64_N-)	1.15625e-07	-6.72129	down-regulated
Os07g0673600	[(Root_IR-64_N+)+(Root_IR-64_N-) vs (Shoot_IR-64_N+)+(Shoot_IR-64_N-)	1.174e-07	-9.38731	down-regulated
Os01g0128200	[(Root_IR-64_N+)+(Root_IR-64_N-) vs (Shoot_IR-64_N+)+(Shoot_IR-64_N-)	1.17685e-07	-2.37624	down-regulated
Os05g0393400	[(Root_IR-64_N+)+(Root_IR-64_N-) vs (Shoot_IR-64_N+)+(Shoot_IR-64_N-)	1.17685e-07	-2.13648	down-regulated
Os05g0553400	[(Root_IR-64_N+)+(Root_IR-64_N-) vs (Shoot_IR-64_N+)+(Shoot_IR-64_N-)	1.17685e-07	3.0556	up-regulated
Os12g0189400	[(Root_IR-64_N+)+(Root_IR-64_N-) vs (Shoot_IR-64_N+)+(Shoot_IR-64_N-)	1.17685e-07	-13.1882	down-regulated
Os01g0107900	[(Root_IR-64_N+)+(Root_IR-64_N-) vs (Shoot_IR-64_N+)+(Shoot_IR-64_N-)	1.17921e-07	-2.02832	down-regulated
Os02g0805250	[(Root_IR-64_N+)+(Root_IR-64_N-) vs (Shoot_IR-64_N+)+(Shoot_IR-64_N-)	1.18035e-07	-5.24337	down-regulated
Os11g0208900	[(Root_IR-64_N+)+(Root_IR-64_N-) vs (Shoot_IR-64_N+)+(Shoot_IR-64_N-)	1.18991e-07	-6.05579	down-regulated
Os08g0453200	[(Root_IR-64_N+)+(Root_IR-64_N-) vs (Shoot_IR-64_N+)+(Shoot_IR-64_N-)	1.19719e-07	-2.45196	down-regulated
Os02g0105400	[(Root_IR-64_N+)+(Root_IR-64_N-) vs (Shoot_IR-64_N+)+(Shoot_IR-64_N-)	1.19761e-07	2.37844	up-regulated
Os02g0623600	[(Root_IR-64_N+)+(Root_IR-64_N-) vs (Shoot_IR-64_N+)+(Shoot_IR-64_N-)	1.19997e-07	2.37585	up-regulated
Os04g0630300	[(Root_IR-64_N+)+(Root_IR-64_N-) vs (Shoot_IR-64_N+)+(Shoot_IR-64_N-)	1.20909e-07	-3.44429	down-regulated
Os02g0750100	[(Root_IR-64_N+)+(Root_IR-64_N-) vs (Shoot_IR-64_N+)+(Shoot_IR-64_N-)	1.21323e-07	-6.57163	down-regulated
Os02g0818900	[(Root_IR-64_N+)+(Root_IR-64_N-) vs (Shoot_IR-64_N+)+(Shoot_IR-64_N-)	1.21323e-07	3.86378	up-regulated
Os11g0557800	[(Root_IR-64_N+)+(Root_IR-64_N-) vs (Shoot_IR-64_N+)+(Shoot_IR-64_N-)	1.22366e-07	4.49929	up-regulated
Os09g0532700	[(Root_IR-64_N+)+(Root_IR-64_N-) vs (Shoot_IR-64_N+)+(Shoot_IR-64_N-)	1.22839e-07	-4.03582	down-regulated
Os03g0371350	[(Root_IR-64_N+)+(Root_IR-64_N-) vs (Shoot_IR-64_N+)+(Shoot_IR-64_N-)	1.24336e-07	-6.47611	down-regulated
Os06g0611900	[(Root_IR-64_N+)+(Root_IR-64_N-) vs (Shoot_IR-64_N+)+(Shoot_IR-64_N-)	1.24336e-07	-3.8434	down-regulated
Os01g0495900	[(Root_IR-64_N+)+(Root_IR-64_N-) vs (Shoot_IR-64_N+)+(Shoot_IR-64_N-)	1.24365e-07	-2.10096	down-regulated
Os01g0755700	[(Root_IR-64_N+)+(Root_IR-64_N-) vs (Shoot_IR-64_N+)+(Shoot_IR-64_N-)	1.24365e-07	2.30776	up-regulated
Os01g0833000	[(Root_IR-64_N+)+(Root_IR-64_N-) vs (Shoot_IR-64_N+)+(Shoot_IR-64_N-)	1.24516e-07	-3.65175	down-regulated
Os08g0490000	[(Root_IR-64_N+)+(Root_IR-64_N-) vs (Shoot_IR-64_N+)+(Shoot_IR-64_N-)	1.25056e-07	1.95378	up-regulated
Os02g0110200	[(Root_IR-64_N+)+(Root_IR-64_N-) vs (Shoot_IR-64_N+)+(Shoot_IR-64_N-)	1.25341e-07	-7.24064	down-regulated
Os03g0806600	[(Root_IR-64_N+)+(Root_IR-64_N-) vs (Shoot_IR-64_N+)+(Shoot_IR-64_N-)	1.25797e-07	-4.16442	down-regulated
Os06g0186100	[(Root_IR-64_N+)+(Root_IR-64_N-) vs (Shoot_IR-64_N+)+(Shoot_IR-64_N-)	1.25999e-07	6.45967	up-regulated
Os05g0552600	[(Root_IR-64_N+)+(Root_IR-64_N-) vs (Shoot_IR-64_N+)+(Shoot_IR-64_N-)	1.26231e-07	8.44444	up-regulated
Os06g0725800	[(Root_IR-64_N+)+(Root_IR-64_N-) vs (Shoot_IR-64_N+)+(Shoot_IR-64_N-)	1.26231e-07	4.92433	up-regulated
Os07g0491900	[(Root_IR-64_N+)+(Root_IR-64_N-) vs (Shoot_IR-64_N+)+(Shoot_IR-64_N-)	1.26231e-07	-5.37757	down-regulated
Os08g0379300	[(Root_IR-64_N+)+(Root_IR-64_N-) vs (Shoot_IR-64_N+)+(Shoot_IR-64_N-)	1.26231e-07	-2.91063	down-regulated
Os08g0475400	[(Root_IR-64_N+)+(Root_IR-64_N-) vs (Shoot_IR-64_N+)+(Shoot_IR-64_N-)	1.26231e-07	1.5959	up-regulated
Os12g0583400	[(Root_IR-64_N+)+(Root_IR-64_N-) vs (Shoot_IR-64_N+)+(Shoot_IR-64_N-)	1.26357e-07	-2.36647	down-regulated
Os06g0111800	[(Root_IR-64_N+)+(Root_IR-64_N-) vs (Shoot_IR-64_N+)+(Shoot_IR-64_N-)	1.26394e-07	2.45632	up-regulated
Os01g0358300	[(Root_IR-64_N+)+(Root_IR-64_N-) vs (Shoot_IR-64_N+)+(Shoot_IR-64_N-)	1.26422e-07	-4.09273	down-regulated
Os05g0406100	[(Root_IR-64_N+)+(Root_IR-64_N-) vs (Shoot_IR-64_N+)+(Shoot_IR-64_N-)	1.26422e-07	-2.3198	down-regulated
Os12g0569500	[(Root_IR-64_N+)+(Root_IR-64_N-) vs (Shoot_IR-64_N+)+(Shoot_IR-64_N-)	1.26422e-07	-11.6357	down-regulated
Os05g0493800	[(Root_IR-64_N+)+(Root_IR-64_N-) vs (Shoot_IR-64_N+)+(Shoot_IR-64_N-)	1.26602e-07	4.79855	up-regulated
Os04g0432400	[(Root_IR-64_N+)+(Root_IR-64_N-) vs (Shoot_IR-64_N+)+(Shoot_IR-64_N-)	1.2746e-07	-4.99335	down-regulated
Os10g0326400	[(Root_IR-64_N+)+(Root_IR-64_N-) vs (Shoot_IR-64_N+)+(Shoot_IR-64_N-)	1.2746e-07	4.21561	up-regulated
Os01g0820700	[(Root_IR-64_N+)+(Root_IR-64_N-) vs (Shoot_IR-64_N+)+(Shoot_IR-64_N-)	1.28868e-07	4.18336	up-regulated
Os01g0859500	[(Root_IR-64_N+)+(Root_IR-64_N-) vs (Shoot_IR-64_N+)+(Shoot_IR-64_N-)	1.2905e-07	4.41043	up-regulated
Os01g0882500	[(Root_IR-64_N+)+(Root_IR-64_N-) vs (Shoot_IR-64_N+)+(Shoot_IR-64_N-)	1.29055e-07	-9.328	down-regulated
Os04g0204400	[(Root_IR-64_N+)+(Root_IR-64_N-) vs (Shoot_IR-64_N+)+(Shoot_IR-64_N-)	1.29055e-07	-2.5651	down-regulated
Os07g0635700	[(Root_IR-64_N+)+(Root_IR-64_N-) vs (Shoot_IR-64_N+)+(Shoot_IR-64_N-)	1.30006e-07	-3.77756	down-regulated
Os01g0581300	[(Root_IR-64_N+)+(Root_IR-64_N-) vs (Shoot_IR-64_N+)+(Shoot_IR-64_N-)	1.30158e-07	-7.84567	down-regulated
Os06g0283100	[(Root_IR-64_N+)+(Root_IR-64_N-) vs (Shoot_IR-64_N+)+(Shoot_IR-64_N-)	1.30392e-07	6.47016	up-regulated
Os02g0669100	[(Root_IR-64_N+)+(Root_IR-64_N-) vs (Shoot_IR-64_N+)+(Shoot_IR-64_N-)	1.3065e-07	2.42514	up-regulated
Os02g0600200	[(Root_IR-64_N+)+(Root_IR-64_N-) vs (Shoot_IR-64_N+)+(Shoot_IR-64_N-)	1.31431e-07	-4.78252	down-regulated
Os01g0819700	[(Root_IR-64_N+)+(Root_IR-64_N-) vs (Shoot_IR-64_N+)+(Shoot_IR-64_N-)	1.32191e-07	1.6578	up-regulated
Os04g0358000	[(Root_IR-64_N+)+(Root_IR-64_N-) vs (Shoot_IR-64_N+)+(Shoot_IR-64_N-)	1.32236e-07	6.8559	up-regulated
Os04g0441800	[(Root_IR-64_N+)+(Root_IR-64_N-) vs (Shoot_IR-64_N+)+(Shoot_IR-64_N-)	1.33339e-07	2.54612	up-regulated
Os05g0488500	[(Root_IR-64_N+)+(Root_IR-64_N-) vs (Shoot_IR-64_N+)+(Shoot_IR-64_N-)	1.33765e-07	-1.87741	down-regulated
Os03g0116900	[(Root_IR-64_N+)+(Root_IR-64_N-) vs (Shoot_IR-64_N+)+(Shoot_IR-64_N-)	1.35195e-07	-1.7652	down-regulated
Os04g0282400	[(Root_IR-64_N+)+(Root_IR-64_N-) vs (Shoot_IR-64_N+)+(Shoot_IR-64_N-)	1.35872e-07	-8.99716	down-regulated
Os01g0920500	[(Root_IR-64_N+)+(Root_IR-64_N-) vs (Shoot_IR-64_N+)+(Shoot_IR-64_N-)	1.3608e-07	5.64075	up-regulated
Os03g0567100	[(Root_IR-64_N+)+(Root_IR-64_N-) vs (Shoot_IR-64_N+)+(Shoot_IR-64_N-)	1.3608e-07	-3.44029	down-regulated
Os11g0183900	[(Root_IR-64_N+)+(Root_IR-64_N-) vs (Shoot_IR-64_N+)+(Shoot_IR-64_N-)	1.3608e-07	2.59598	up-regulated
Os01g0281000	[(Root_IR-64_N+)+(Root_IR-64_N-) vs (Shoot_IR-64_N+)+(Shoot_IR-64_N-)	1.36772e-07	-2.54702	down-regulated
Os04g0657500	[(Root_IR-64_N+)+(Root_IR-64_N-) vs (Shoot_IR-64_N+)+(Shoot_IR-64_N-)	1.37938e-07	-9.02453	down-regulated
Os01g0707500	[(Root_IR-64_N+)+(Root_IR-64_N-) vs (Shoot_IR-64_N+)+(Shoot_IR-64_N-)	1.40595e-07	-4.09785	down-regulated
Os03g0386500	[(Root_IR-64_N+)+(Root_IR-64_N-) vs (Shoot_IR-64_N+)+(Shoot_IR-64_N-)	1.40595e-07	1.82945	up-regulated
Os06g0692500	[(Root_IR-64_N+)+(Root_IR-64_N-) vs (Shoot_IR-64_N+)+(Shoot_IR-64_N-)	1.40595e-07	5.14728	up-regulated
Os07g0471300	[(Root_IR-64_N+)+(Root_IR-64_N-) vs (Shoot_IR-64_N+)+(Shoot_IR-64_N-)	1.40897e-07	3.14049	up-regulated
Os01g0229700	[(Root_IR-64_N+)+(Root_IR-64_N-) vs (Shoot_IR-64_N+)+(Shoot_IR-64_N-)	1.41076e-07	8.48329	up-regulated
Os06g0326900	[(Root_IR-64_N+)+(Root_IR-64_N-) vs (Shoot_IR-64_N+)+(Shoot_IR-64_N-)	1.41762e-07	3.43862	up-regulated
Os06g0494100	[(Root_IR-64_N+)+(Root_IR-64_N-) vs (Shoot_IR-64_N+)+(Shoot_IR-64_N-)	1.41762e-07	-1.69934	down-regulated
Os05g0490900	[(Root_IR-64_N+)+(Root_IR-64_N-) vs (Shoot_IR-64_N+)+(Shoot_IR-64_N-)	1.42136e-07	-6.36502	down-regulated
Os12g0233300	[(Root_IR-64_N+)+(Root_IR-64_N-) vs (Shoot_IR-64_N+)+(Shoot_IR-64_N-)	1.42698e-07	-4.46281	down-regulated
Os01g0685300	[(Root_IR-64_N+)+(Root_IR-64_N-) vs (Shoot_IR-64_N+)+(Shoot_IR-64_N-)	1.42787e-07	3.53046	up-regulated
Os04g0448900	[(Root_IR-64_N+)+(Root_IR-64_N-) vs (Shoot_IR-64_N+)+(Shoot_IR-64_N-)	1.42995e-07	-3.89058	down-regulated
Os08g0515800	[(Root_IR-64_N+)+(Root_IR-64_N-) vs (Shoot_IR-64_N+)+(Shoot_IR-64_N-)	1.42995e-07	-3.4624	down-regulated
Os10g0189100	[(Root_IR-64_N+)+(Root_IR-64_N-) vs (Shoot_IR-64_N+)+(Shoot_IR-64_N-)	1.42995e-07	-2.56017	down-regulated
Os11g0461000	[(Root_IR-64_N+)+(Root_IR-64_N-) vs (Shoot_IR-64_N+)+(Shoot_IR-64_N-)	1.42995e-07	-6.71743	down-regulated
Os12g0533700	[(Root_IR-64_N+)+(Root_IR-64_N-) vs (Shoot_IR-64_N+)+(Shoot_IR-64_N-)	1.42995e-07	-2.00233	down-regulated
Os03g0826200	[(Root_IR-64_N+)+(Root_IR-64_N-) vs (Shoot_IR-64_N+)+(Shoot_IR-64_N-)	1.43534e-07	-7.38227	down-regulated
Os03g0837900	[(Root_IR-64_N+)+(Root_IR-64_N-) vs (Shoot_IR-64_N+)+(Shoot_IR-64_N-)	1.4378e-07	-2.98382	down-regulated
Os05g0258400	[(Root_IR-64_N+)+(Root_IR-64_N-) vs (Shoot_IR-64_N+)+(Shoot_IR-64_N-)	1.4623e-07	5.48934	up-regulated
Os06g0729000	[(Root_IR-64_N+)+(Root_IR-64_N-) vs (Shoot_IR-64_N+)+(Shoot_IR-64_N-)	1.4623e-07	-7.30385	down-regulated
Os07g0639000	[(Root_IR-64_N+)+(Root_IR-64_N-) vs (Shoot_IR-64_N+)+(Shoot_IR-64_N-)	1.4623e-07	9.06915	up-regulated
Os07g0669200	[(Root_IR-64_N+)+(Root_IR-64_N-) vs (Shoot_IR-64_N+)+(Shoot_IR-64_N-)	1.47289e-07	-3.82359	down-regulated
Os01g0584100	[(Root_IR-64_N+)+(Root_IR-64_N-) vs (Shoot_IR-64_N+)+(Shoot_IR-64_N-)	1.4762e-07	2.22491	up-regulated
Os11g0530600	[(Root_IR-64_N+)+(Root_IR-64_N-) vs (Shoot_IR-64_N+)+(Shoot_IR-64_N-)	1.48964e-07	-6.71195	down-regulated
Os03g0711100	[(Root_IR-64_N+)+(Root_IR-64_N-) vs (Shoot_IR-64_N+)+(Shoot_IR-64_N-)	1.49711e-07	-10.1553	down-regulated
Os02g0740700	[(Root_IR-64_N+)+(Root_IR-64_N-) vs (Shoot_IR-64_N+)+(Shoot_IR-64_N-)	1.50399e-07	2.0542	up-regulated
Os02g0767800	[(Root_IR-64_N+)+(Root_IR-64_N-) vs (Shoot_IR-64_N+)+(Shoot_IR-64_N-)	1.50403e-07	3.51546	up-regulated
Os03g0825500	[(Root_IR-64_N+)+(Root_IR-64_N-) vs (Shoot_IR-64_N+)+(Shoot_IR-64_N-)	1.51222e-07	-3.19727	down-regulated
Os01g0103100	[(Root_IR-64_N+)+(Root_IR-64_N-) vs (Shoot_IR-64_N+)+(Shoot_IR-64_N-)	1.52053e-07	-2.10936	down-regulated
Os08g0407600	[(Root_IR-64_N+)+(Root_IR-64_N-) vs (Shoot_IR-64_N+)+(Shoot_IR-64_N-)	1.52184e-07	-2.28499	down-regulated
Os04g0249700	[(Root_IR-64_N+)+(Root_IR-64_N-) vs (Shoot_IR-64_N+)+(Shoot_IR-64_N-)	1.52244e-07	-3.05778	down-regulated
Os08g0514100	[(Root_IR-64_N+)+(Root_IR-64_N-) vs (Shoot_IR-64_N+)+(Shoot_IR-64_N-)	1.53081e-07	5.49076	up-regulated
Os12g0575000	[(Root_IR-64_N+)+(Root_IR-64_N-) vs (Shoot_IR-64_N+)+(Shoot_IR-64_N-)	1.53971e-07	-8.66761	down-regulated
Os07g0583200	[(Root_IR-64_N+)+(Root_IR-64_N-) vs (Shoot_IR-64_N+)+(Shoot_IR-64_N-)	1.54614e-07	-2.86673	down-regulated
Os01g0287600	[(Root_IR-64_N+)+(Root_IR-64_N-) vs (Shoot_IR-64_N+)+(Shoot_IR-64_N-)	1.55475e-07	3.82967	up-regulated
Os06g0654900	[(Root_IR-64_N+)+(Root_IR-64_N-) vs (Shoot_IR-64_N+)+(Shoot_IR-64_N-)	1.57105e-07	-3.48769	down-regulated
Os01g0826900	[(Root_IR-64_N+)+(Root_IR-64_N-) vs (Shoot_IR-64_N+)+(Shoot_IR-64_N-)	1.57937e-07	-3.34992	down-regulated
Os03g0852700	[(Root_IR-64_N+)+(Root_IR-64_N-) vs (Shoot_IR-64_N+)+(Shoot_IR-64_N-)	1.57937e-07	-3.69649	down-regulated
Os03g0439700	[(Root_IR-64_N+)+(Root_IR-64_N-) vs (Shoot_IR-64_N+)+(Shoot_IR-64_N-)	1.59574e-07	-3.97007	down-regulated
Os06g0470000	[(Root_IR-64_N+)+(Root_IR-64_N-) vs (Shoot_IR-64_N+)+(Shoot_IR-64_N-)	1.59574e-07	1.64217	up-regulated
Os03g0767000	[(Root_IR-64_N+)+(Root_IR-64_N-) vs (Shoot_IR-64_N+)+(Shoot_IR-64_N-)	1.60139e-07	1.77613	up-regulated
Os12g0410200	[(Root_IR-64_N+)+(Root_IR-64_N-) vs (Shoot_IR-64_N+)+(Shoot_IR-64_N-)	1.6052e-07	-2.76087	down-regulated
Os01g0950300	[(Root_IR-64_N+)+(Root_IR-64_N-) vs (Shoot_IR-64_N+)+(Shoot_IR-64_N-)	1.61939e-07	2.37768	up-regulated
Os10g0155100	[(Root_IR-64_N+)+(Root_IR-64_N-) vs (Shoot_IR-64_N+)+(Shoot_IR-64_N-)	1.64226e-07	7.91631	up-regulated
Os01g0556650	[(Root_IR-64_N+)+(Root_IR-64_N-) vs (Shoot_IR-64_N+)+(Shoot_IR-64_N-)	1.65412e-07	-3.66121	down-regulated
Os04g0450000	[(Root_IR-64_N+)+(Root_IR-64_N-) vs (Shoot_IR-64_N+)+(Shoot_IR-64_N-)	1.66475e-07	3.91449	up-regulated
Os12g0189700	[(Root_IR-64_N+)+(Root_IR-64_N-) vs (Shoot_IR-64_N+)+(Shoot_IR-64_N-)	1.67793e-07	-10.2106	down-regulated
Os03g0398600	[(Root_IR-64_N+)+(Root_IR-64_N-) vs (Shoot_IR-64_N+)+(Shoot_IR-64_N-)	1.6804e-07	-2.74759	down-regulated
Os03g0336000	[(Root_IR-64_N+)+(Root_IR-64_N-) vs (Shoot_IR-64_N+)+(Shoot_IR-64_N-)	1.68125e-07	-4.93038	down-regulated
Os02g0701600	[(Root_IR-64_N+)+(Root_IR-64_N-) vs (Shoot_IR-64_N+)+(Shoot_IR-64_N-)	1.68509e-07	-1.95234	down-regulated
Os06g0132300	[(Root_IR-64_N+)+(Root_IR-64_N-) vs (Shoot_IR-64_N+)+(Shoot_IR-64_N-)	1.68519e-07	-2.53552	down-regulated
Os05g0549900	[(Root_IR-64_N+)+(Root_IR-64_N-) vs (Shoot_IR-64_N+)+(Shoot_IR-64_N-)	1.69094e-07	3.0494	up-regulated
Os01g0270300	[(Root_IR-64_N+)+(Root_IR-64_N-) vs (Shoot_IR-64_N+)+(Shoot_IR-64_N-)	1.6999e-07	1.95249	up-regulated
Os04g0482900	[(Root_IR-64_N+)+(Root_IR-64_N-) vs (Shoot_IR-64_N+)+(Shoot_IR-64_N-)	1.71804e-07	-3.87344	down-regulated
Os11g0275500	[(Root_IR-64_N+)+(Root_IR-64_N-) vs (Shoot_IR-64_N+)+(Shoot_IR-64_N-)	1.73383e-07	-4.57249	down-regulated
Os03g0856500	[(Root_IR-64_N+)+(Root_IR-64_N-) vs (Shoot_IR-64_N+)+(Shoot_IR-64_N-)	1.7396e-07	-5.81287	down-regulated
Os05g0543400	[(Root_IR-64_N+)+(Root_IR-64_N-) vs (Shoot_IR-64_N+)+(Shoot_IR-64_N-)	1.74142e-07	2.36668	up-regulated
Os01g0552300	[(Root_IR-64_N+)+(Root_IR-64_N-) vs (Shoot_IR-64_N+)+(Shoot_IR-64_N-)	1.74339e-07	-4.16958	down-regulated
Os06g0146300	[(Root_IR-64_N+)+(Root_IR-64_N-) vs (Shoot_IR-64_N+)+(Shoot_IR-64_N-)	1.74386e-07	-3.73966	down-regulated
Os01g0783200	[(Root_IR-64_N+)+(Root_IR-64_N-) vs (Shoot_IR-64_N+)+(Shoot_IR-64_N-)	1.74937e-07	2.94349	up-regulated
Os04g0623800	[(Root_IR-64_N+)+(Root_IR-64_N-) vs (Shoot_IR-64_N+)+(Shoot_IR-64_N-)	1.74937e-07	-3.14218	down-regulated
Os06g0275800	[(Root_IR-64_N+)+(Root_IR-64_N-) vs (Shoot_IR-64_N+)+(Shoot_IR-64_N-)	1.74937e-07	-1.95642	down-regulated
Os01g0784700	[(Root_IR-64_N+)+(Root_IR-64_N-) vs (Shoot_IR-64_N+)+(Shoot_IR-64_N-)	1.7524e-07	-6.54289	down-regulated
Os06g0593800	[(Root_IR-64_N+)+(Root_IR-64_N-) vs (Shoot_IR-64_N+)+(Shoot_IR-64_N-)	1.75543e-07	-3.14714	down-regulated
Os05g0560600	[(Root_IR-64_N+)+(Root_IR-64_N-) vs (Shoot_IR-64_N+)+(Shoot_IR-64_N-)	1.75819e-07	1.92335	up-regulated
Os10g0166600	[(Root_IR-64_N+)+(Root_IR-64_N-) vs (Shoot_IR-64_N+)+(Shoot_IR-64_N-)	1.75819e-07	-3.77375	down-regulated
Os06g0164400	[(Root_IR-64_N+)+(Root_IR-64_N-) vs (Shoot_IR-64_N+)+(Shoot_IR-64_N-)	1.75909e-07	2.48982	up-regulated
Os03g0844900	[(Root_IR-64_N+)+(Root_IR-64_N-) vs (Shoot_IR-64_N+)+(Shoot_IR-64_N-)	1.76476e-07	-6.44175	down-regulated
Os11g0644600	[(Root_IR-64_N+)+(Root_IR-64_N-) vs (Shoot_IR-64_N+)+(Shoot_IR-64_N-)	1.77932e-07	-5.45447	down-regulated
Os11g0703900	[(Root_IR-64_N+)+(Root_IR-64_N-) vs (Shoot_IR-64_N+)+(Shoot_IR-64_N-)	1.78234e-07	1.26536	up-regulated
Os12g0139300	[(Root_IR-64_N+)+(Root_IR-64_N-) vs (Shoot_IR-64_N+)+(Shoot_IR-64_N-)	1.78234e-07	-2.82507	down-regulated
Os03g0597200	[(Root_IR-64_N+)+(Root_IR-64_N-) vs (Shoot_IR-64_N+)+(Shoot_IR-64_N-)	1.79716e-07	-2.25773	down-regulated
Os03g0795300	[(Root_IR-64_N+)+(Root_IR-64_N-) vs (Shoot_IR-64_N+)+(Shoot_IR-64_N-)	1.7973e-07	1.63328	up-regulated
Os01g0902700	[(Root_IR-64_N+)+(Root_IR-64_N-) vs (Shoot_IR-64_N+)+(Shoot_IR-64_N-)	1.79738e-07	2.95798	up-regulated
Os03g0659200	[(Root_IR-64_N+)+(Root_IR-64_N-) vs (Shoot_IR-64_N+)+(Shoot_IR-64_N-)	1.79827e-07	-3.66357	down-regulated
Os05g0421600	[(Root_IR-64_N+)+(Root_IR-64_N-) vs (Shoot_IR-64_N+)+(Shoot_IR-64_N-)	1.80626e-07	-2.67254	down-regulated
Os04g0567200	[(Root_IR-64_N+)+(Root_IR-64_N-) vs (Shoot_IR-64_N+)+(Shoot_IR-64_N-)	1.80652e-07	6.92118	up-regulated
Os03g0786400	[(Root_IR-64_N+)+(Root_IR-64_N-) vs (Shoot_IR-64_N+)+(Shoot_IR-64_N-)	1.81478e-07	-3.65611	down-regulated
Os02g0627700	[(Root_IR-64_N+)+(Root_IR-64_N-) vs (Shoot_IR-64_N+)+(Shoot_IR-64_N-)	1.81557e-07	-6.05766	down-regulated
Os02g0682500	[(Root_IR-64_N+)+(Root_IR-64_N-) vs (Shoot_IR-64_N+)+(Shoot_IR-64_N-)	1.82642e-07	2.6997	up-regulated
Os04g0359100	[(Root_IR-64_N+)+(Root_IR-64_N-) vs (Shoot_IR-64_N+)+(Shoot_IR-64_N-)	1.82927e-07	2.64457	up-regulated
Os12g0208900	[(Root_IR-64_N+)+(Root_IR-64_N-) vs (Shoot_IR-64_N+)+(Shoot_IR-64_N-)	1.83376e-07	-5.77116	down-regulated
Os06g0288300	[(Root_IR-64_N+)+(Root_IR-64_N-) vs (Shoot_IR-64_N+)+(Shoot_IR-64_N-)	1.83439e-07	-2.49562	down-regulated
Os07g0570700	[(Root_IR-64_N+)+(Root_IR-64_N-) vs (Shoot_IR-64_N+)+(Shoot_IR-64_N-)	1.83439e-07	-3.78799	down-regulated
Os12g0515400	[(Root_IR-64_N+)+(Root_IR-64_N-) vs (Shoot_IR-64_N+)+(Shoot_IR-64_N-)	1.83439e-07	-1.62333	down-regulated
Os01g0227400	[(Root_IR-64_N+)+(Root_IR-64_N-) vs (Shoot_IR-64_N+)+(Shoot_IR-64_N-)	1.8431e-07	-2.46833	down-regulated
Os03g0163300	[(Root_IR-64_N+)+(Root_IR-64_N-) vs (Shoot_IR-64_N+)+(Shoot_IR-64_N-)	1.8431e-07	-2.02903	down-regulated
Os11g0544000	[(Root_IR-64_N+)+(Root_IR-64_N-) vs (Shoot_IR-64_N+)+(Shoot_IR-64_N-)	1.84551e-07	-7.91185	down-regulated
Os02g0140500	[(Root_IR-64_N+)+(Root_IR-64_N-) vs (Shoot_IR-64_N+)+(Shoot_IR-64_N-)	1.85065e-07	-4.93566	down-regulated
Os04g0452600	[(Root_IR-64_N+)+(Root_IR-64_N-) vs (Shoot_IR-64_N+)+(Shoot_IR-64_N-)	1.85065e-07	7.63364	up-regulated
Os06g0320500	[(Root_IR-64_N+)+(Root_IR-64_N-) vs (Shoot_IR-64_N+)+(Shoot_IR-64_N-)	1.85102e-07	-12.9032	down-regulated
Os06g0695800	[(Root_IR-64_N+)+(Root_IR-64_N-) vs (Shoot_IR-64_N+)+(Shoot_IR-64_N-)	1.86275e-07	3.33947	up-regulated
Os03g0344900	[(Root_IR-64_N+)+(Root_IR-64_N-) vs (Shoot_IR-64_N+)+(Shoot_IR-64_N-)	1.87239e-07	-2.16036	down-regulated
Os03g0732100	[(Root_IR-64_N+)+(Root_IR-64_N-) vs (Shoot_IR-64_N+)+(Shoot_IR-64_N-)	1.87239e-07	-2.33214	down-regulated
Os06g0704200	[(Root_IR-64_N+)+(Root_IR-64_N-) vs (Shoot_IR-64_N+)+(Shoot_IR-64_N-)	1.87239e-07	-6.00887	down-regulated
Os12g0124000	[(Root_IR-64_N+)+(Root_IR-64_N-) vs (Shoot_IR-64_N+)+(Shoot_IR-64_N-)	1.87239e-07	-8.37648	down-regulated
Os05g0365600	[(Root_IR-64_N+)+(Root_IR-64_N-) vs (Shoot_IR-64_N+)+(Shoot_IR-64_N-)	1.87284e-07	-5.34466	down-regulated
Os06g0221200	[(Root_IR-64_N+)+(Root_IR-64_N-) vs (Shoot_IR-64_N+)+(Shoot_IR-64_N-)	1.87284e-07	2.58868	up-regulated
Os02g0735800	[(Root_IR-64_N+)+(Root_IR-64_N-) vs (Shoot_IR-64_N+)+(Shoot_IR-64_N-)	1.87324e-07	-3.44443	down-regulated
Os03g0835100	[(Root_IR-64_N+)+(Root_IR-64_N-) vs (Shoot_IR-64_N+)+(Shoot_IR-64_N-)	1.87863e-07	-2.47911	down-regulated
Os04g0604800	[(Root_IR-64_N+)+(Root_IR-64_N-) vs (Shoot_IR-64_N+)+(Shoot_IR-64_N-)	1.87863e-07	5.08214	up-regulated
Os11g0705200	[(Root_IR-64_N+)+(Root_IR-64_N-) vs (Shoot_IR-64_N+)+(Shoot_IR-64_N-)	1.87863e-07	1.78142	up-regulated
Os04g0601400	[(Root_IR-64_N+)+(Root_IR-64_N-) vs (Shoot_IR-64_N+)+(Shoot_IR-64_N-)	1.88922e-07	-1.88564	down-regulated
Os02g0326200	[(Root_IR-64_N+)+(Root_IR-64_N-) vs (Shoot_IR-64_N+)+(Shoot_IR-64_N-)	1.89446e-07	-2.59387	down-regulated
Os12g0541000	[(Root_IR-64_N+)+(Root_IR-64_N-) vs (Shoot_IR-64_N+)+(Shoot_IR-64_N-)	1.89446e-07	-1.54743	down-regulated
Os06g0642900	[(Root_IR-64_N+)+(Root_IR-64_N-) vs (Shoot_IR-64_N+)+(Shoot_IR-64_N-)	1.89698e-07	2.32821	up-regulated
Os09g0555800	[(Root_IR-64_N+)+(Root_IR-64_N-) vs (Shoot_IR-64_N+)+(Shoot_IR-64_N-)	1.90359e-07	5.57561	up-regulated
Os12g0188566	[(Root_IR-64_N+)+(Root_IR-64_N-) vs (Shoot_IR-64_N+)+(Shoot_IR-64_N-)	1.91171e-07	-2.71683	down-regulated
Os08g0448100	[(Root_IR-64_N+)+(Root_IR-64_N-) vs (Shoot_IR-64_N+)+(Shoot_IR-64_N-)	1.912e-07	1.79969	up-regulated
Os02g0817600	[(Root_IR-64_N+)+(Root_IR-64_N-) vs (Shoot_IR-64_N+)+(Shoot_IR-64_N-)	1.92578e-07	-1.53274	down-regulated
Os07g0567400	[(Root_IR-64_N+)+(Root_IR-64_N-) vs (Shoot_IR-64_N+)+(Shoot_IR-64_N-)	1.93221e-07	-4.20204	down-regulated
Os07g0656700	[(Root_IR-64_N+)+(Root_IR-64_N-) vs (Shoot_IR-64_N+)+(Shoot_IR-64_N-)	1.95528e-07	-5.57916	down-regulated
Os08g0474500	[(Root_IR-64_N+)+(Root_IR-64_N-) vs (Shoot_IR-64_N+)+(Shoot_IR-64_N-)	1.95541e-07	-7.37568	down-regulated
Os02g0744851	[(Root_IR-64_N+)+(Root_IR-64_N-) vs (Shoot_IR-64_N+)+(Shoot_IR-64_N-)	1.95911e-07	-7.04615	down-regulated
Os05g0433800	[(Root_IR-64_N+)+(Root_IR-64_N-) vs (Shoot_IR-64_N+)+(Shoot_IR-64_N-)	1.96154e-07	5.32846	up-regulated
Os11g0521500	[(Root_IR-64_N+)+(Root_IR-64_N-) vs (Shoot_IR-64_N+)+(Shoot_IR-64_N-)	1.96625e-07	-3.22185	down-regulated
Os03g0170500	[(Root_IR-64_N+)+(Root_IR-64_N-) vs (Shoot_IR-64_N+)+(Shoot_IR-64_N-)	1.97262e-07	-6.93832	down-regulated
Os06g0589800	[(Root_IR-64_N+)+(Root_IR-64_N-) vs (Shoot_IR-64_N+)+(Shoot_IR-64_N-)	1.9941e-07	4.57763	up-regulated
Os01g0294500	[(Root_IR-64_N+)+(Root_IR-64_N-) vs (Shoot_IR-64_N+)+(Shoot_IR-64_N-)	1.99867e-07	5.9842	up-regulated
Os01g0850800	[(Root_IR-64_N+)+(Root_IR-64_N-) vs (Shoot_IR-64_N+)+(Shoot_IR-64_N-)	1.99867e-07	7.88796	up-regulated
Os06g0705600	[(Root_IR-64_N+)+(Root_IR-64_N-) vs (Shoot_IR-64_N+)+(Shoot_IR-64_N-)	2.01251e-07	-3.42759	down-regulated
Os01g0850100	[(Root_IR-64_N+)+(Root_IR-64_N-) vs (Shoot_IR-64_N+)+(Shoot_IR-64_N-)	2.01833e-07	1.94124	up-regulated
Os12g0117400	[(Root_IR-64_N+)+(Root_IR-64_N-) vs (Shoot_IR-64_N+)+(Shoot_IR-64_N-)	2.01979e-07	-6.31229	down-regulated
Os01g0866400	[(Root_IR-64_N+)+(Root_IR-64_N-) vs (Shoot_IR-64_N+)+(Shoot_IR-64_N-)	2.03002e-07	-5.58505	down-regulated
Os05g0268500	[(Root_IR-64_N+)+(Root_IR-64_N-) vs (Shoot_IR-64_N+)+(Shoot_IR-64_N-)	2.03279e-07	-2.48844	down-regulated
Os03g0407100	[(Root_IR-64_N+)+(Root_IR-64_N-) vs (Shoot_IR-64_N+)+(Shoot_IR-64_N-)	2.05151e-07	-1.5192	down-regulated
Os06g0717900	[(Root_IR-64_N+)+(Root_IR-64_N-) vs (Shoot_IR-64_N+)+(Shoot_IR-64_N-)	2.05259e-07	3.16257	up-regulated
Os11g0432400	[(Root_IR-64_N+)+(Root_IR-64_N-) vs (Shoot_IR-64_N+)+(Shoot_IR-64_N-)	2.0572e-07	-8.51871	down-regulated
Os07g0545800	[(Root_IR-64_N+)+(Root_IR-64_N-) vs (Shoot_IR-64_N+)+(Shoot_IR-64_N-)	2.08816e-07	1.81617	up-regulated
Os03g0722500	[(Root_IR-64_N+)+(Root_IR-64_N-) vs (Shoot_IR-64_N+)+(Shoot_IR-64_N-)	2.0937e-07	2.23747	up-regulated
Os03g0752100	[(Root_IR-64_N+)+(Root_IR-64_N-) vs (Shoot_IR-64_N+)+(Shoot_IR-64_N-)	2.0937e-07	-2.11011	down-regulated
Os04g0572800	[(Root_IR-64_N+)+(Root_IR-64_N-) vs (Shoot_IR-64_N+)+(Shoot_IR-64_N-)	2.0937e-07	-2.82869	down-regulated
Os06g0136900	[(Root_IR-64_N+)+(Root_IR-64_N-) vs (Shoot_IR-64_N+)+(Shoot_IR-64_N-)	2.09874e-07	6.01007	up-regulated
Os07g0664200	[(Root_IR-64_N+)+(Root_IR-64_N-) vs (Shoot_IR-64_N+)+(Shoot_IR-64_N-)	2.10922e-07	4.91907	up-regulated
Os01g0841800	[(Root_IR-64_N+)+(Root_IR-64_N-) vs (Shoot_IR-64_N+)+(Shoot_IR-64_N-)	2.11007e-07	-1.84162	down-regulated
Os10g0154700	[(Root_IR-64_N+)+(Root_IR-64_N-) vs (Shoot_IR-64_N+)+(Shoot_IR-64_N-)	2.11007e-07	1.82792	up-regulated
Os02g0729200	[(Root_IR-64_N+)+(Root_IR-64_N-) vs (Shoot_IR-64_N+)+(Shoot_IR-64_N-)	2.11753e-07	3.89957	up-regulated
Os11g0668300	[(Root_IR-64_N+)+(Root_IR-64_N-) vs (Shoot_IR-64_N+)+(Shoot_IR-64_N-)	2.11922e-07	7.27954	up-regulated
Os02g0155900	[(Root_IR-64_N+)+(Root_IR-64_N-) vs (Shoot_IR-64_N+)+(Shoot_IR-64_N-)	2.12617e-07	-4.45293	down-regulated
Os06g0308000	[(Root_IR-64_N+)+(Root_IR-64_N-) vs (Shoot_IR-64_N+)+(Shoot_IR-64_N-)	2.13572e-07	-3.13674	down-regulated
Os08g0428900	[(Root_IR-64_N+)+(Root_IR-64_N-) vs (Shoot_IR-64_N+)+(Shoot_IR-64_N-)	2.15946e-07	-1.77802	down-regulated
Os04g0432300	[(Root_IR-64_N+)+(Root_IR-64_N-) vs (Shoot_IR-64_N+)+(Shoot_IR-64_N-)	2.16154e-07	4.48924	up-regulated
Os02g0805800	[(Root_IR-64_N+)+(Root_IR-64_N-) vs (Shoot_IR-64_N+)+(Shoot_IR-64_N-)	2.16584e-07	-2.65759	down-regulated
Os03g0635000	[(Root_IR-64_N+)+(Root_IR-64_N-) vs (Shoot_IR-64_N+)+(Shoot_IR-64_N-)	2.16584e-07	-6.15893	down-regulated
Os12g0566700	[(Root_IR-64_N+)+(Root_IR-64_N-) vs (Shoot_IR-64_N+)+(Shoot_IR-64_N-)	2.18816e-07	-2.18608	down-regulated
Os11g0530650	[(Root_IR-64_N+)+(Root_IR-64_N-) vs (Shoot_IR-64_N+)+(Shoot_IR-64_N-)	2.19287e-07	-7.33934	down-regulated
Os07g0192000	[(Root_IR-64_N+)+(Root_IR-64_N-) vs (Shoot_IR-64_N+)+(Shoot_IR-64_N-)	2.20308e-07	2.72141	up-regulated
Os02g0662000	[(Root_IR-64_N+)+(Root_IR-64_N-) vs (Shoot_IR-64_N+)+(Shoot_IR-64_N-)	2.21223e-07	8.7709	up-regulated
Os02g0663100	[(Root_IR-64_N+)+(Root_IR-64_N-) vs (Shoot_IR-64_N+)+(Shoot_IR-64_N-)	2.21223e-07	-1.62911	down-regulated
Os04g0645100	[(Root_IR-64_N+)+(Root_IR-64_N-) vs (Shoot_IR-64_N+)+(Shoot_IR-64_N-)	2.21223e-07	-2.82499	down-regulated
Os06g0273700	[(Root_IR-64_N+)+(Root_IR-64_N-) vs (Shoot_IR-64_N+)+(Shoot_IR-64_N-)	2.21223e-07	2.84251	up-regulated
Os11g0241200	[(Root_IR-64_N+)+(Root_IR-64_N-) vs (Shoot_IR-64_N+)+(Shoot_IR-64_N-)	2.21223e-07	2.821	up-regulated
Os03g0804900	[(Root_IR-64_N+)+(Root_IR-64_N-) vs (Shoot_IR-64_N+)+(Shoot_IR-64_N-)	2.22104e-07	7.84617	up-regulated
Os11g0645400	[(Root_IR-64_N+)+(Root_IR-64_N-) vs (Shoot_IR-64_N+)+(Shoot_IR-64_N-)	2.22252e-07	-5.56014	down-regulated
Os02g0125200	[(Root_IR-64_N+)+(Root_IR-64_N-) vs (Shoot_IR-64_N+)+(Shoot_IR-64_N-)	2.22341e-07	4.81503	up-regulated
Os02g0732900	[(Root_IR-64_N+)+(Root_IR-64_N-) vs (Shoot_IR-64_N+)+(Shoot_IR-64_N-)	2.22341e-07	-2.9211	down-regulated
Os02g0819400	[(Root_IR-64_N+)+(Root_IR-64_N-) vs (Shoot_IR-64_N+)+(Shoot_IR-64_N-)	2.22341e-07	2.4831	up-regulated
Os01g0818600	[(Root_IR-64_N+)+(Root_IR-64_N-) vs (Shoot_IR-64_N+)+(Shoot_IR-64_N-)	2.22572e-07	1.74998	up-regulated
Os03g0781400	[(Root_IR-64_N+)+(Root_IR-64_N-) vs (Shoot_IR-64_N+)+(Shoot_IR-64_N-)	2.22707e-07	-6.64177	down-regulated
Os03g0664600	[(Root_IR-64_N+)+(Root_IR-64_N-) vs (Shoot_IR-64_N+)+(Shoot_IR-64_N-)	2.23059e-07	4.86599	up-regulated
Os03g0767500	[(Root_IR-64_N+)+(Root_IR-64_N-) vs (Shoot_IR-64_N+)+(Shoot_IR-64_N-)	2.23222e-07	-3.01986	down-regulated
Os03g0368900	[(Root_IR-64_N+)+(Root_IR-64_N-) vs (Shoot_IR-64_N+)+(Shoot_IR-64_N-)	2.24434e-07	5.22614	up-regulated
Os03g0109700	[(Root_IR-64_N+)+(Root_IR-64_N-) vs (Shoot_IR-64_N+)+(Shoot_IR-64_N-)	2.25386e-07	-2.64594	down-regulated
Os03g0748300	[(Root_IR-64_N+)+(Root_IR-64_N-) vs (Shoot_IR-64_N+)+(Shoot_IR-64_N-)	2.25475e-07	-5.95874	down-regulated
Os08g0343000	[(Root_IR-64_N+)+(Root_IR-64_N-) vs (Shoot_IR-64_N+)+(Shoot_IR-64_N-)	2.2793e-07	-1.99818	down-regulated
Os08g0510800	[(Root_IR-64_N+)+(Root_IR-64_N-) vs (Shoot_IR-64_N+)+(Shoot_IR-64_N-)	2.28039e-07	-2.28348	down-regulated
Os12g0604200	[(Root_IR-64_N+)+(Root_IR-64_N-) vs (Shoot_IR-64_N+)+(Shoot_IR-64_N-)	2.28467e-07	-2.51816	down-regulated
Os09g0557700	[(Root_IR-64_N+)+(Root_IR-64_N-) vs (Shoot_IR-64_N+)+(Shoot_IR-64_N-)	2.2921e-07	1.86345	up-regulated
Os03g0141800	[(Root_IR-64_N+)+(Root_IR-64_N-) vs (Shoot_IR-64_N+)+(Shoot_IR-64_N-)	2.29386e-07	4.93559	up-regulated
Os11g0704500	[(Root_IR-64_N+)+(Root_IR-64_N-) vs (Shoot_IR-64_N+)+(Shoot_IR-64_N-)	2.29439e-07	2.8835	up-regulated
Os02g0828300	[(Root_IR-64_N+)+(Root_IR-64_N-) vs (Shoot_IR-64_N+)+(Shoot_IR-64_N-)	2.29487e-07	-4.41196	down-regulated
Os03g0153500	[(Root_IR-64_N+)+(Root_IR-64_N-) vs (Shoot_IR-64_N+)+(Shoot_IR-64_N-)	2.29487e-07	-6.61012	down-regulated
Os07g0656600	[(Root_IR-64_N+)+(Root_IR-64_N-) vs (Shoot_IR-64_N+)+(Shoot_IR-64_N-)	2.29487e-07	-4.87421	down-regulated
Os07g0677400	[(Root_IR-64_N+)+(Root_IR-64_N-) vs (Shoot_IR-64_N+)+(Shoot_IR-64_N-)	2.30531e-07	-6.89224	down-regulated
Os01g0968300	[(Root_IR-64_N+)+(Root_IR-64_N-) vs (Shoot_IR-64_N+)+(Shoot_IR-64_N-)	2.31729e-07	5.38429	up-regulated
Os02g0608900	[(Root_IR-64_N+)+(Root_IR-64_N-) vs (Shoot_IR-64_N+)+(Shoot_IR-64_N-)	2.31729e-07	-2.30684	down-regulated
Os01g0695300	[(Root_IR-64_N+)+(Root_IR-64_N-) vs (Shoot_IR-64_N+)+(Shoot_IR-64_N-)	2.32669e-07	-2.56316	down-regulated
Os10g0116800	[(Root_IR-64_N+)+(Root_IR-64_N-) vs (Shoot_IR-64_N+)+(Shoot_IR-64_N-)	2.33127e-07	5.0556	up-regulated
Os03g0179900	[(Root_IR-64_N+)+(Root_IR-64_N-) vs (Shoot_IR-64_N+)+(Shoot_IR-64_N-)	2.33183e-07	-1.63816	down-regulated
Os11g0216300	[(Root_IR-64_N+)+(Root_IR-64_N-) vs (Shoot_IR-64_N+)+(Shoot_IR-64_N-)	2.34236e-07	-3.02682	down-regulated
Os12g0174700	[(Root_IR-64_N+)+(Root_IR-64_N-) vs (Shoot_IR-64_N+)+(Shoot_IR-64_N-)	2.34733e-07	-3.76835	down-regulated
Os07g0105000	[(Root_IR-64_N+)+(Root_IR-64_N-) vs (Shoot_IR-64_N+)+(Shoot_IR-64_N-)	2.35355e-07	6.73228	up-regulated
Os02g0122200	[(Root_IR-64_N+)+(Root_IR-64_N-) vs (Shoot_IR-64_N+)+(Shoot_IR-64_N-)	2.35483e-07	-2.64863	down-regulated
Os02g0143300	[(Root_IR-64_N+)+(Root_IR-64_N-) vs (Shoot_IR-64_N+)+(Shoot_IR-64_N-)	2.35939e-07	5.20414	up-regulated
Os03g0793900	[(Root_IR-64_N+)+(Root_IR-64_N-) vs (Shoot_IR-64_N+)+(Shoot_IR-64_N-)	2.36117e-07	5.09259	up-regulated
Os03g0169800	[(Root_IR-64_N+)+(Root_IR-64_N-) vs (Shoot_IR-64_N+)+(Shoot_IR-64_N-)	2.37275e-07	-2.75962	down-regulated
Os06g0181200	[(Root_IR-64_N+)+(Root_IR-64_N-) vs (Shoot_IR-64_N+)+(Shoot_IR-64_N-)	2.37275e-07	2.24035	up-regulated
Os10g0421800	[(Root_IR-64_N+)+(Root_IR-64_N-) vs (Shoot_IR-64_N+)+(Shoot_IR-64_N-)	2.37275e-07	-2.69503	down-regulated
Os01g0123900	[(Root_IR-64_N+)+(Root_IR-64_N-) vs (Shoot_IR-64_N+)+(Shoot_IR-64_N-)	2.37925e-07	-13.0014	down-regulated
Os02g0120000	[(Root_IR-64_N+)+(Root_IR-64_N-) vs (Shoot_IR-64_N+)+(Shoot_IR-64_N-)	2.38771e-07	-1.45951	down-regulated
Os02g0647300	[(Root_IR-64_N+)+(Root_IR-64_N-) vs (Shoot_IR-64_N+)+(Shoot_IR-64_N-)	2.39314e-07	2.92896	up-regulated
Os06g0348800	[(Root_IR-64_N+)+(Root_IR-64_N-) vs (Shoot_IR-64_N+)+(Shoot_IR-64_N-)	2.39314e-07	-7.16371	down-regulated
Os06g0620700	[(Root_IR-64_N+)+(Root_IR-64_N-) vs (Shoot_IR-64_N+)+(Shoot_IR-64_N-)	2.39535e-07	4.92323	up-regulated
Os05g0415800	[(Root_IR-64_N+)+(Root_IR-64_N-) vs (Shoot_IR-64_N+)+(Shoot_IR-64_N-)	2.40318e-07	6.40964	up-regulated
Os03g0405900	[(Root_IR-64_N+)+(Root_IR-64_N-) vs (Shoot_IR-64_N+)+(Shoot_IR-64_N-)	2.42216e-07	1.61336	up-regulated
Os03g0773700	[(Root_IR-64_N+)+(Root_IR-64_N-) vs (Shoot_IR-64_N+)+(Shoot_IR-64_N-)	2.44674e-07	-1.80363	down-regulated
Os03g0726200	[(Root_IR-64_N+)+(Root_IR-64_N-) vs (Shoot_IR-64_N+)+(Shoot_IR-64_N-)	2.45286e-07	-2.37789	down-regulated
Os06g0109000	[(Root_IR-64_N+)+(Root_IR-64_N-) vs (Shoot_IR-64_N+)+(Shoot_IR-64_N-)	2.45773e-07	-4.79398	down-regulated
Os08g0422000	[(Root_IR-64_N+)+(Root_IR-64_N-) vs (Shoot_IR-64_N+)+(Shoot_IR-64_N-)	2.45773e-07	-3.03554	down-regulated
Os01g0371500	[(Root_IR-64_N+)+(Root_IR-64_N-) vs (Shoot_IR-64_N+)+(Shoot_IR-64_N-)	2.47625e-07	5.26942	up-regulated
Os01g0810100	[(Root_IR-64_N+)+(Root_IR-64_N-) vs (Shoot_IR-64_N+)+(Shoot_IR-64_N-)	2.47729e-07	-3.1343	down-regulated
Os08g0462900	[(Root_IR-64_N+)+(Root_IR-64_N-) vs (Shoot_IR-64_N+)+(Shoot_IR-64_N-)	2.48099e-07	2.61738	up-regulated
Os05g0531200	[(Root_IR-64_N+)+(Root_IR-64_N-) vs (Shoot_IR-64_N+)+(Shoot_IR-64_N-)	2.48883e-07	5.98966	up-regulated
Os08g0512700	[(Root_IR-64_N+)+(Root_IR-64_N-) vs (Shoot_IR-64_N+)+(Shoot_IR-64_N-)	2.49782e-07	2.58522	up-regulated
Os03g0128800	[(Root_IR-64_N+)+(Root_IR-64_N-) vs (Shoot_IR-64_N+)+(Shoot_IR-64_N-)	2.51714e-07	-5.84097	down-regulated
Os07g0288700	[(Root_IR-64_N+)+(Root_IR-64_N-) vs (Shoot_IR-64_N+)+(Shoot_IR-64_N-)	2.51728e-07	-7.84009	down-regulated
Os04g0445200	[(Root_IR-64_N+)+(Root_IR-64_N-) vs (Shoot_IR-64_N+)+(Shoot_IR-64_N-)	2.52228e-07	-3.92533	down-regulated
Os11g0549900	[(Root_IR-64_N+)+(Root_IR-64_N-) vs (Shoot_IR-64_N+)+(Shoot_IR-64_N-)	2.52813e-07	-4.72311	down-regulated
Os02g0621300	[(Root_IR-64_N+)+(Root_IR-64_N-) vs (Shoot_IR-64_N+)+(Shoot_IR-64_N-)	2.533e-07	-3.74308	down-regulated
Os02g0725200	[(Root_IR-64_N+)+(Root_IR-64_N-) vs (Shoot_IR-64_N+)+(Shoot_IR-64_N-)	2.57831e-07	-5.12699	down-regulated
Os07g0575500	[(Root_IR-64_N+)+(Root_IR-64_N-) vs (Shoot_IR-64_N+)+(Shoot_IR-64_N-)	2.58646e-07	-3.57667	down-regulated
Os06g0340200	[(Root_IR-64_N+)+(Root_IR-64_N-) vs (Shoot_IR-64_N+)+(Shoot_IR-64_N-)	2.59426e-07	-2.41278	down-regulated
Os04g0658300	[(Root_IR-64_N+)+(Root_IR-64_N-) vs (Shoot_IR-64_N+)+(Shoot_IR-64_N-)	2.59522e-07	-4.50035	down-regulated
Os02g0568200	[(Root_IR-64_N+)+(Root_IR-64_N-) vs (Shoot_IR-64_N+)+(Shoot_IR-64_N-)	2.60574e-07	-3.80099	down-regulated
Os01g0763700	[(Root_IR-64_N+)+(Root_IR-64_N-) vs (Shoot_IR-64_N+)+(Shoot_IR-64_N-)	2.61898e-07	-5.42275	down-regulated
Os07g0178700	[(Root_IR-64_N+)+(Root_IR-64_N-) vs (Shoot_IR-64_N+)+(Shoot_IR-64_N-)	2.62369e-07	-8.8165	down-regulated
Os03g0144300	[(Root_IR-64_N+)+(Root_IR-64_N-) vs (Shoot_IR-64_N+)+(Shoot_IR-64_N-)	2.63108e-07	6.75035	up-regulated
Os02g0169000	[(Root_IR-64_N+)+(Root_IR-64_N-) vs (Shoot_IR-64_N+)+(Shoot_IR-64_N-)	2.65234e-07	-2.20174	down-regulated
Os12g0515600	[(Root_IR-64_N+)+(Root_IR-64_N-) vs (Shoot_IR-64_N+)+(Shoot_IR-64_N-)	2.66042e-07	1.91985	up-regulated
Os03g0703300	[(Root_IR-64_N+)+(Root_IR-64_N-) vs (Shoot_IR-64_N+)+(Shoot_IR-64_N-)	2.66483e-07	-4.02495	down-regulated
Os05g0496500	[(Root_IR-64_N+)+(Root_IR-64_N-) vs (Shoot_IR-64_N+)+(Shoot_IR-64_N-)	2.66483e-07	2.50132	up-regulated
Os07g0195300	[(Root_IR-64_N+)+(Root_IR-64_N-) vs (Shoot_IR-64_N+)+(Shoot_IR-64_N-)	2.66483e-07	-2.4958	down-regulated
Os07g0557100	[(Root_IR-64_N+)+(Root_IR-64_N-) vs (Shoot_IR-64_N+)+(Shoot_IR-64_N-)	2.66483e-07	2.43701	up-regulated
Os01g0851600	[(Root_IR-64_N+)+(Root_IR-64_N-) vs (Shoot_IR-64_N+)+(Shoot_IR-64_N-)	2.66553e-07	3.10732	up-regulated
Os01g0769000	[(Root_IR-64_N+)+(Root_IR-64_N-) vs (Shoot_IR-64_N+)+(Shoot_IR-64_N-)	2.66884e-07	1.76307	up-regulated
Os06g0649700	[(Root_IR-64_N+)+(Root_IR-64_N-) vs (Shoot_IR-64_N+)+(Shoot_IR-64_N-)	2.67069e-07	2.38476	up-regulated
Os02g0103850	[(Root_IR-64_N+)+(Root_IR-64_N-) vs (Shoot_IR-64_N+)+(Shoot_IR-64_N-)	2.6727e-07	-8.21398	down-regulated
Os12g0441600	[(Root_IR-64_N+)+(Root_IR-64_N-) vs (Shoot_IR-64_N+)+(Shoot_IR-64_N-)	2.6727e-07	-5.59783	down-regulated
Os11g0181500	[(Root_IR-64_N+)+(Root_IR-64_N-) vs (Shoot_IR-64_N+)+(Shoot_IR-64_N-)	2.67596e-07	-1.9884	down-regulated
Os01g0885000	[(Root_IR-64_N+)+(Root_IR-64_N-) vs (Shoot_IR-64_N+)+(Shoot_IR-64_N-)	2.67718e-07	4.24208	up-regulated
Os09g0533600	[(Root_IR-64_N+)+(Root_IR-64_N-) vs (Shoot_IR-64_N+)+(Shoot_IR-64_N-)	2.67718e-07	1.64962	up-regulated
Os06g0693200	[(Root_IR-64_N+)+(Root_IR-64_N-) vs (Shoot_IR-64_N+)+(Shoot_IR-64_N-)	2.68085e-07	-3.58411	down-regulated
Os02g0693500	[(Root_IR-64_N+)+(Root_IR-64_N-) vs (Shoot_IR-64_N+)+(Shoot_IR-64_N-)	2.69247e-07	-2.31611	down-regulated
Os01g0883000	[(Root_IR-64_N+)+(Root_IR-64_N-) vs (Shoot_IR-64_N+)+(Shoot_IR-64_N-)	2.69461e-07	-1.57401	down-regulated
Os06g0174300	[(Root_IR-64_N+)+(Root_IR-64_N-) vs (Shoot_IR-64_N+)+(Shoot_IR-64_N-)	2.69461e-07	-3.83335	down-regulated
Os03g0342900	[(Root_IR-64_N+)+(Root_IR-64_N-) vs (Shoot_IR-64_N+)+(Shoot_IR-64_N-)	2.70716e-07	-1.58613	down-regulated
Os07g0575900	[(Root_IR-64_N+)+(Root_IR-64_N-) vs (Shoot_IR-64_N+)+(Shoot_IR-64_N-)	2.71515e-07	2.02227	up-regulated
Os05g0222200	[(Root_IR-64_N+)+(Root_IR-64_N-) vs (Shoot_IR-64_N+)+(Shoot_IR-64_N-)	2.71536e-07	-7.23906	down-regulated
Os06g0196900	[(Root_IR-64_N+)+(Root_IR-64_N-) vs (Shoot_IR-64_N+)+(Shoot_IR-64_N-)	2.71536e-07	-1.60168	down-regulated
Os11g0557500	[(Root_IR-64_N+)+(Root_IR-64_N-) vs (Shoot_IR-64_N+)+(Shoot_IR-64_N-)	2.71536e-07	4.70213	up-regulated
Os03g0686500	[(Root_IR-64_N+)+(Root_IR-64_N-) vs (Shoot_IR-64_N+)+(Shoot_IR-64_N-)	2.71937e-07	-2.42771	down-regulated
Os03g0655500	[(Root_IR-64_N+)+(Root_IR-64_N-) vs (Shoot_IR-64_N+)+(Shoot_IR-64_N-)	2.74349e-07	4.73388	up-regulated
Os07g0638400	[(Root_IR-64_N+)+(Root_IR-64_N-) vs (Shoot_IR-64_N+)+(Shoot_IR-64_N-)	2.74349e-07	5.55146	up-regulated
Os12g0548300	[(Root_IR-64_N+)+(Root_IR-64_N-) vs (Shoot_IR-64_N+)+(Shoot_IR-64_N-)	2.74349e-07	-2.29898	down-regulated
Os06g0603000	[(Root_IR-64_N+)+(Root_IR-64_N-) vs (Shoot_IR-64_N+)+(Shoot_IR-64_N-)	2.7616e-07	-1.55335	down-regulated
Os01g0104900	[(Root_IR-64_N+)+(Root_IR-64_N-) vs (Shoot_IR-64_N+)+(Shoot_IR-64_N-)	2.76464e-07	2.3764	up-regulated
Os02g0677600	[(Root_IR-64_N+)+(Root_IR-64_N-) vs (Shoot_IR-64_N+)+(Shoot_IR-64_N-)	2.76464e-07	-4.54512	down-regulated
Os08g0318400	[(Root_IR-64_N+)+(Root_IR-64_N-) vs (Shoot_IR-64_N+)+(Shoot_IR-64_N-)	2.76464e-07	-2.09686	down-regulated
Os03g0731900	[(Root_IR-64_N+)+(Root_IR-64_N-) vs (Shoot_IR-64_N+)+(Shoot_IR-64_N-)	2.76838e-07	-2.55421	down-regulated
Os08g0457600	[(Root_IR-64_N+)+(Root_IR-64_N-) vs (Shoot_IR-64_N+)+(Shoot_IR-64_N-)	2.80714e-07	-1.68665	down-regulated
Os05g0373300	[(Root_IR-64_N+)+(Root_IR-64_N-) vs (Shoot_IR-64_N+)+(Shoot_IR-64_N-)	2.80871e-07	2.24573	up-regulated
Os03g0758300	[(Root_IR-64_N+)+(Root_IR-64_N-) vs (Shoot_IR-64_N+)+(Shoot_IR-64_N-)	2.81693e-07	-2.30266	down-regulated
Os07g0489300	[(Root_IR-64_N+)+(Root_IR-64_N-) vs (Shoot_IR-64_N+)+(Shoot_IR-64_N-)	2.82948e-07	-5.92385	down-regulated
Os06g0666500	[(Root_IR-64_N+)+(Root_IR-64_N-) vs (Shoot_IR-64_N+)+(Shoot_IR-64_N-)	2.84278e-07	-3.55329	down-regulated
Os03g0700700	[(Root_IR-64_N+)+(Root_IR-64_N-) vs (Shoot_IR-64_N+)+(Shoot_IR-64_N-)	2.88876e-07	1.3928	up-regulated
Os06g0172000	[(Root_IR-64_N+)+(Root_IR-64_N-) vs (Shoot_IR-64_N+)+(Shoot_IR-64_N-)	2.89786e-07	-3.09215	down-regulated
Os04g0604300	[(Root_IR-64_N+)+(Root_IR-64_N-) vs (Shoot_IR-64_N+)+(Shoot_IR-64_N-)	2.90781e-07	1.78341	up-regulated
Os03g0729300	[(Root_IR-64_N+)+(Root_IR-64_N-) vs (Shoot_IR-64_N+)+(Shoot_IR-64_N-)	2.9646e-07	-3.1895	down-regulated
Os06g0295900	[(Root_IR-64_N+)+(Root_IR-64_N-) vs (Shoot_IR-64_N+)+(Shoot_IR-64_N-)	2.96953e-07	-2.68466	down-regulated
Os07g0510400	[(Root_IR-64_N+)+(Root_IR-64_N-) vs (Shoot_IR-64_N+)+(Shoot_IR-64_N-)	2.99549e-07	-2.89169	down-regulated
Os09g0544000	[(Root_IR-64_N+)+(Root_IR-64_N-) vs (Shoot_IR-64_N+)+(Shoot_IR-64_N-)	2.99549e-07	4.63517	up-regulated
Os03g0723000	[(Root_IR-64_N+)+(Root_IR-64_N-) vs (Shoot_IR-64_N+)+(Shoot_IR-64_N-)	3.0024e-07	1.80913	up-regulated
Os03g0331700	[(Root_IR-64_N+)+(Root_IR-64_N-) vs (Shoot_IR-64_N+)+(Shoot_IR-64_N-)	3.00285e-07	1.4211	up-regulated
Os06g0215100	[(Root_IR-64_N+)+(Root_IR-64_N-) vs (Shoot_IR-64_N+)+(Shoot_IR-64_N-)	3.00837e-07	2.39924	up-regulated
Os07g0570550	[(Root_IR-64_N+)+(Root_IR-64_N-) vs (Shoot_IR-64_N+)+(Shoot_IR-64_N-)	3.00837e-07	2.66384	up-regulated
Os01g0142100	[(Root_IR-64_N+)+(Root_IR-64_N-) vs (Shoot_IR-64_N+)+(Shoot_IR-64_N-)	3.024e-07	-4.16049	down-regulated
Os12g0162100	[(Root_IR-64_N+)+(Root_IR-64_N-) vs (Shoot_IR-64_N+)+(Shoot_IR-64_N-)	3.024e-07	1.7438	up-regulated
Os02g0704131	[(Root_IR-64_N+)+(Root_IR-64_N-) vs (Shoot_IR-64_N+)+(Shoot_IR-64_N-)	3.0281e-07	-5.44275	down-regulated
Os12g0115150	[(Root_IR-64_N+)+(Root_IR-64_N-) vs (Shoot_IR-64_N+)+(Shoot_IR-64_N-)	3.0281e-07	-6.33312	down-regulated
Os12g0227400	[(Root_IR-64_N+)+(Root_IR-64_N-) vs (Shoot_IR-64_N+)+(Shoot_IR-64_N-)	3.0281e-07	7.23668	up-regulated
Os02g0777400	[(Root_IR-64_N+)+(Root_IR-64_N-) vs (Shoot_IR-64_N+)+(Shoot_IR-64_N-)	3.03307e-07	-6.9322	down-regulated
Os12g0291100	[(Root_IR-64_N+)+(Root_IR-64_N-) vs (Shoot_IR-64_N+)+(Shoot_IR-64_N-)	3.04648e-07	-11.6777	down-regulated
Os05g0361500	[(Root_IR-64_N+)+(Root_IR-64_N-) vs (Shoot_IR-64_N+)+(Shoot_IR-64_N-)	3.05666e-07	4.41081	up-regulated
Os07g0647200	[(Root_IR-64_N+)+(Root_IR-64_N-) vs (Shoot_IR-64_N+)+(Shoot_IR-64_N-)	3.06479e-07	8.26739	up-regulated
Os12g0181500	[(Root_IR-64_N+)+(Root_IR-64_N-) vs (Shoot_IR-64_N+)+(Shoot_IR-64_N-)	3.06479e-07	2.95451	up-regulated
Os01g0868600	[(Root_IR-64_N+)+(Root_IR-64_N-) vs (Shoot_IR-64_N+)+(Shoot_IR-64_N-)	3.09357e-07	5.74665	up-regulated
Os07g0584100	[(Root_IR-64_N+)+(Root_IR-64_N-) vs (Shoot_IR-64_N+)+(Shoot_IR-64_N-)	3.12388e-07	2.52557	up-regulated
Os07g0668300	[(Root_IR-64_N+)+(Root_IR-64_N-) vs (Shoot_IR-64_N+)+(Shoot_IR-64_N-)	3.12459e-07	5.41928	up-regulated
Os01g0764900	[(Root_IR-64_N+)+(Root_IR-64_N-) vs (Shoot_IR-64_N+)+(Shoot_IR-64_N-)	3.12817e-07	-3.61533	down-regulated
Os04g0319800	[(Root_IR-64_N+)+(Root_IR-64_N-) vs (Shoot_IR-64_N+)+(Shoot_IR-64_N-)	3.12817e-07	6.63722	up-regulated
Os05g0496400	[(Root_IR-64_N+)+(Root_IR-64_N-) vs (Shoot_IR-64_N+)+(Shoot_IR-64_N-)	3.12817e-07	3.16688	up-regulated
Os06g0565100	[(Root_IR-64_N+)+(Root_IR-64_N-) vs (Shoot_IR-64_N+)+(Shoot_IR-64_N-)	3.12817e-07	3.57512	up-regulated
Os02g0588600	[(Root_IR-64_N+)+(Root_IR-64_N-) vs (Shoot_IR-64_N+)+(Shoot_IR-64_N-)	3.14087e-07	-4.52916	down-regulated
Os04g0578800	[(Root_IR-64_N+)+(Root_IR-64_N-) vs (Shoot_IR-64_N+)+(Shoot_IR-64_N-)	3.14087e-07	2.31442	up-regulated
Os05g0256500	[(Root_IR-64_N+)+(Root_IR-64_N-) vs (Shoot_IR-64_N+)+(Shoot_IR-64_N-)	3.14087e-07	2.40921	up-regulated
Os02g0663900	[(Root_IR-64_N+)+(Root_IR-64_N-) vs (Shoot_IR-64_N+)+(Shoot_IR-64_N-)	3.16153e-07	4.44383	up-regulated
Os05g0539900	[(Root_IR-64_N+)+(Root_IR-64_N-) vs (Shoot_IR-64_N+)+(Shoot_IR-64_N-)	3.16597e-07	-2.27279	down-regulated
Os02g0578366	[(Root_IR-64_N+)+(Root_IR-64_N-) vs (Shoot_IR-64_N+)+(Shoot_IR-64_N-)	3.23879e-07	7.47015	up-regulated
Os06g0724400	[(Root_IR-64_N+)+(Root_IR-64_N-) vs (Shoot_IR-64_N+)+(Shoot_IR-64_N-)	3.24395e-07	-2.34387	down-regulated
Os06g0603300	[(Root_IR-64_N+)+(Root_IR-64_N-) vs (Shoot_IR-64_N+)+(Shoot_IR-64_N-)	3.27527e-07	3.85656	up-regulated
Os01g0303600	[(Root_IR-64_N+)+(Root_IR-64_N-) vs (Shoot_IR-64_N+)+(Shoot_IR-64_N-)	3.27904e-07	2.31883	up-regulated
Os08g0397900	[(Root_IR-64_N+)+(Root_IR-64_N-) vs (Shoot_IR-64_N+)+(Shoot_IR-64_N-)	3.27904e-07	-2.2511	down-regulated
Os03g0122000	[(Root_IR-64_N+)+(Root_IR-64_N-) vs (Shoot_IR-64_N+)+(Shoot_IR-64_N-)	3.27948e-07	-1.76541	down-regulated
Os12g0124300	[(Root_IR-64_N+)+(Root_IR-64_N-) vs (Shoot_IR-64_N+)+(Shoot_IR-64_N-)	3.27948e-07	-4.34691	down-regulated
Os08g0467300	[(Root_IR-64_N+)+(Root_IR-64_N-) vs (Shoot_IR-64_N+)+(Shoot_IR-64_N-)	3.29305e-07	3.73101	up-regulated
Os03g0281900	[(Root_IR-64_N+)+(Root_IR-64_N-) vs (Shoot_IR-64_N+)+(Shoot_IR-64_N-)	3.31511e-07	4.12463	up-regulated
Os02g0661100	[(Root_IR-64_N+)+(Root_IR-64_N-) vs (Shoot_IR-64_N+)+(Shoot_IR-64_N-)	3.31882e-07	2.99406	up-regulated
Os04g0465500	[(Root_IR-64_N+)+(Root_IR-64_N-) vs (Shoot_IR-64_N+)+(Shoot_IR-64_N-)	3.32032e-07	-3.34526	down-regulated
Os05g0427400	[(Root_IR-64_N+)+(Root_IR-64_N-) vs (Shoot_IR-64_N+)+(Shoot_IR-64_N-)	3.32032e-07	2.84201	up-regulated
Os01g0734600	[(Root_IR-64_N+)+(Root_IR-64_N-) vs (Shoot_IR-64_N+)+(Shoot_IR-64_N-)	3.32051e-07	-8.66651	down-regulated
Os02g0600400	[(Root_IR-64_N+)+(Root_IR-64_N-) vs (Shoot_IR-64_N+)+(Shoot_IR-64_N-)	3.32884e-07	3.5743	up-regulated
Os12g0571100	[(Root_IR-64_N+)+(Root_IR-64_N-) vs (Shoot_IR-64_N+)+(Shoot_IR-64_N-)	3.32924e-07	8.57001	up-regulated
Os12g0191200	[(Root_IR-64_N+)+(Root_IR-64_N-) vs (Shoot_IR-64_N+)+(Shoot_IR-64_N-)	3.35378e-07	-1.79083	down-regulated
Os05g0399200	[(Root_IR-64_N+)+(Root_IR-64_N-) vs (Shoot_IR-64_N+)+(Shoot_IR-64_N-)	3.35618e-07	5.48297	up-regulated
Os06g0297700	[(Root_IR-64_N+)+(Root_IR-64_N-) vs (Shoot_IR-64_N+)+(Shoot_IR-64_N-)	3.35618e-07	1.52264	up-regulated
Os06g0604300	[(Root_IR-64_N+)+(Root_IR-64_N-) vs (Shoot_IR-64_N+)+(Shoot_IR-64_N-)	3.3565e-07	2.88964	up-regulated
Os06g0104900	[(Root_IR-64_N+)+(Root_IR-64_N-) vs (Shoot_IR-64_N+)+(Shoot_IR-64_N-)	3.3566e-07	5.82135	up-regulated
Os07g0589200	[(Root_IR-64_N+)+(Root_IR-64_N-) vs (Shoot_IR-64_N+)+(Shoot_IR-64_N-)	3.36293e-07	5.01204	up-regulated
Os12g0209000	[(Root_IR-64_N+)+(Root_IR-64_N-) vs (Shoot_IR-64_N+)+(Shoot_IR-64_N-)	3.38271e-07	-4.76495	down-regulated
Os03g0125000	[(Root_IR-64_N+)+(Root_IR-64_N-) vs (Shoot_IR-64_N+)+(Shoot_IR-64_N-)	3.3923e-07	-3.79332	down-regulated
Os06g0636100	[(Root_IR-64_N+)+(Root_IR-64_N-) vs (Shoot_IR-64_N+)+(Shoot_IR-64_N-)	3.40114e-07	6.28305	up-regulated
Os09g0561000	[(Root_IR-64_N+)+(Root_IR-64_N-) vs (Shoot_IR-64_N+)+(Shoot_IR-64_N-)	3.40827e-07	6.40768	up-regulated
Os07g0180300	[(Root_IR-64_N+)+(Root_IR-64_N-) vs (Shoot_IR-64_N+)+(Shoot_IR-64_N-)	3.41101e-07	-2.02688	down-regulated
Os07g0510500	[(Root_IR-64_N+)+(Root_IR-64_N-) vs (Shoot_IR-64_N+)+(Shoot_IR-64_N-)	3.41652e-07	-4.08173	down-regulated
Os06g0332800	[(Root_IR-64_N+)+(Root_IR-64_N-) vs (Shoot_IR-64_N+)+(Shoot_IR-64_N-)	3.43256e-07	-3.14211	down-regulated
Os11g0220300	[(Root_IR-64_N+)+(Root_IR-64_N-) vs (Shoot_IR-64_N+)+(Shoot_IR-64_N-)	3.44826e-07	-4.62645	down-regulated
Os04g0446401	[(Root_IR-64_N+)+(Root_IR-64_N-) vs (Shoot_IR-64_N+)+(Shoot_IR-64_N-)	3.45369e-07	2.37525	up-regulated
Os08g0465800	[(Root_IR-64_N+)+(Root_IR-64_N-) vs (Shoot_IR-64_N+)+(Shoot_IR-64_N-)	3.45571e-07	1.17619	up-regulated
Os11g0444900	[(Root_IR-64_N+)+(Root_IR-64_N-) vs (Shoot_IR-64_N+)+(Shoot_IR-64_N-)	3.48838e-07	-4.80661	down-regulated
Os07g0565600	[(Root_IR-64_N+)+(Root_IR-64_N-) vs (Shoot_IR-64_N+)+(Shoot_IR-64_N-)	3.49302e-07	-2.15717	down-regulated
Os08g0494000	[(Root_IR-64_N+)+(Root_IR-64_N-) vs (Shoot_IR-64_N+)+(Shoot_IR-64_N-)	3.51836e-07	1.397	up-regulated
Os06g0160700	[(Root_IR-64_N+)+(Root_IR-64_N-) vs (Shoot_IR-64_N+)+(Shoot_IR-64_N-)	3.53502e-07	-2.21578	down-regulated
Os02g0694100	[(Root_IR-64_N+)+(Root_IR-64_N-) vs (Shoot_IR-64_N+)+(Shoot_IR-64_N-)	3.54026e-07	3.01427	up-regulated
Os02g0778200	[(Root_IR-64_N+)+(Root_IR-64_N-) vs (Shoot_IR-64_N+)+(Shoot_IR-64_N-)	3.56053e-07	-1.69946	down-regulated
Os08g0493800	[(Root_IR-64_N+)+(Root_IR-64_N-) vs (Shoot_IR-64_N+)+(Shoot_IR-64_N-)	3.56053e-07	7.30914	up-regulated
Os02g0814800	[(Root_IR-64_N+)+(Root_IR-64_N-) vs (Shoot_IR-64_N+)+(Shoot_IR-64_N-)	3.56842e-07	-3.32908	down-regulated
Os11g0152500	[(Root_IR-64_N+)+(Root_IR-64_N-) vs (Shoot_IR-64_N+)+(Shoot_IR-64_N-)	3.5748e-07	3.95374	up-regulated
Os01g0743300	[(Root_IR-64_N+)+(Root_IR-64_N-) vs (Shoot_IR-64_N+)+(Shoot_IR-64_N-)	3.57707e-07	1.72534	up-regulated
Os01g0711200	[(Root_IR-64_N+)+(Root_IR-64_N-) vs (Shoot_IR-64_N+)+(Shoot_IR-64_N-)	3.58676e-07	-4.94556	down-regulated
Os01g0869600	[(Root_IR-64_N+)+(Root_IR-64_N-) vs (Shoot_IR-64_N+)+(Shoot_IR-64_N-)	3.58676e-07	-1.82021	down-regulated
Os02g0766600	[(Root_IR-64_N+)+(Root_IR-64_N-) vs (Shoot_IR-64_N+)+(Shoot_IR-64_N-)	3.58676e-07	1.37561	up-regulated
Os12g0616600	[(Root_IR-64_N+)+(Root_IR-64_N-) vs (Shoot_IR-64_N+)+(Shoot_IR-64_N-)	3.58676e-07	-5.56518	down-regulated
Os08g0478700	[(Root_IR-64_N+)+(Root_IR-64_N-) vs (Shoot_IR-64_N+)+(Shoot_IR-64_N-)	3.61077e-07	1.77842	up-regulated
Os12g0106600	[(Root_IR-64_N+)+(Root_IR-64_N-) vs (Shoot_IR-64_N+)+(Shoot_IR-64_N-)	3.61077e-07	-2.39063	down-regulated
Os01g0898800	[(Root_IR-64_N+)+(Root_IR-64_N-) vs (Shoot_IR-64_N+)+(Shoot_IR-64_N-)	3.62435e-07	-2.3505	down-regulated
Os04g0613300	[(Root_IR-64_N+)+(Root_IR-64_N-) vs (Shoot_IR-64_N+)+(Shoot_IR-64_N-)	3.68831e-07	-3.20489	down-regulated
Os01g0920200	[(Root_IR-64_N+)+(Root_IR-64_N-) vs (Shoot_IR-64_N+)+(Shoot_IR-64_N-)	3.70396e-07	-1.56681	down-regulated
Os06g0572400	[(Root_IR-64_N+)+(Root_IR-64_N-) vs (Shoot_IR-64_N+)+(Shoot_IR-64_N-)	3.73018e-07	3.20086	up-regulated
Os07g0523600	[(Root_IR-64_N+)+(Root_IR-64_N-) vs (Shoot_IR-64_N+)+(Shoot_IR-64_N-)	3.74259e-07	-2.32483	down-regulated
Os01g0832000	[(Root_IR-64_N+)+(Root_IR-64_N-) vs (Shoot_IR-64_N+)+(Shoot_IR-64_N-)	3.74846e-07	-2.50758	down-regulated
Os08g0504500	[(Root_IR-64_N+)+(Root_IR-64_N-) vs (Shoot_IR-64_N+)+(Shoot_IR-64_N-)	3.74846e-07	-5.77745	down-regulated
Os01g0305900	[(Root_IR-64_N+)+(Root_IR-64_N-) vs (Shoot_IR-64_N+)+(Shoot_IR-64_N-)	3.76131e-07	-2.0565	down-regulated
Os12g0639600	[(Root_IR-64_N+)+(Root_IR-64_N-) vs (Shoot_IR-64_N+)+(Shoot_IR-64_N-)	3.77525e-07	2.52335	up-regulated
Os01g0755500	[(Root_IR-64_N+)+(Root_IR-64_N-) vs (Shoot_IR-64_N+)+(Shoot_IR-64_N-)	3.77808e-07	-6.4872	down-regulated
Os03g0137600	[(Root_IR-64_N+)+(Root_IR-64_N-) vs (Shoot_IR-64_N+)+(Shoot_IR-64_N-)	3.77808e-07	-2.87532	down-regulated
Os06g0709000	[(Root_IR-64_N+)+(Root_IR-64_N-) vs (Shoot_IR-64_N+)+(Shoot_IR-64_N-)	3.82642e-07	-1.97401	down-regulated
Os04g0462400	[(Root_IR-64_N+)+(Root_IR-64_N-) vs (Shoot_IR-64_N+)+(Shoot_IR-64_N-)	3.8554e-07	6.89934	up-regulated
Os06g0311000	[(Root_IR-64_N+)+(Root_IR-64_N-) vs (Shoot_IR-64_N+)+(Shoot_IR-64_N-)	3.8554e-07	4.82859	up-regulated
Os12g0438400	[(Root_IR-64_N+)+(Root_IR-64_N-) vs (Shoot_IR-64_N+)+(Shoot_IR-64_N-)	3.85989e-07	-6.21524	down-regulated
Os01g0102900	[(Root_IR-64_N+)+(Root_IR-64_N-) vs (Shoot_IR-64_N+)+(Shoot_IR-64_N-)	3.86113e-07	-7.24882	down-regulated
Os01g0809300	[(Root_IR-64_N+)+(Root_IR-64_N-) vs (Shoot_IR-64_N+)+(Shoot_IR-64_N-)	3.86998e-07	1.30384	up-regulated
Os05g0472000	[(Root_IR-64_N+)+(Root_IR-64_N-) vs (Shoot_IR-64_N+)+(Shoot_IR-64_N-)	3.86998e-07	3.4855	up-regulated
Os06g0293000	[(Root_IR-64_N+)+(Root_IR-64_N-) vs (Shoot_IR-64_N+)+(Shoot_IR-64_N-)	3.86998e-07	-5.48504	down-regulated
Os06g0472000	[(Root_IR-64_N+)+(Root_IR-64_N-) vs (Shoot_IR-64_N+)+(Shoot_IR-64_N-)	3.86998e-07	-5.59681	down-regulated
Os10g0162100	[(Root_IR-64_N+)+(Root_IR-64_N-) vs (Shoot_IR-64_N+)+(Shoot_IR-64_N-)	3.86998e-07	-3.05264	down-regulated
Os03g0799700	[(Root_IR-64_N+)+(Root_IR-64_N-) vs (Shoot_IR-64_N+)+(Shoot_IR-64_N-)	3.88551e-07	-2.85103	down-regulated
Os01g0135600	[(Root_IR-64_N+)+(Root_IR-64_N-) vs (Shoot_IR-64_N+)+(Shoot_IR-64_N-)	3.89486e-07	-3.36349	down-regulated
Os02g0122500	[(Root_IR-64_N+)+(Root_IR-64_N-) vs (Shoot_IR-64_N+)+(Shoot_IR-64_N-)	3.89563e-07	-2.32216	down-regulated
Os04g0563950	[(Root_IR-64_N+)+(Root_IR-64_N-) vs (Shoot_IR-64_N+)+(Shoot_IR-64_N-)	3.89921e-07	-3.29736	down-regulated
Os11g0544500	[(Root_IR-64_N+)+(Root_IR-64_N-) vs (Shoot_IR-64_N+)+(Shoot_IR-64_N-)	3.90784e-07	-2.64752	down-regulated
Os01g0861900	[(Root_IR-64_N+)+(Root_IR-64_N-) vs (Shoot_IR-64_N+)+(Shoot_IR-64_N-)	3.91571e-07	-2.22478	down-regulated
Os02g0579600	[(Root_IR-64_N+)+(Root_IR-64_N-) vs (Shoot_IR-64_N+)+(Shoot_IR-64_N-)	3.91571e-07	3.40948	up-regulated
Os06g0367900	[(Root_IR-64_N+)+(Root_IR-64_N-) vs (Shoot_IR-64_N+)+(Shoot_IR-64_N-)	3.91764e-07	-1.89361	down-regulated
Os05g0200100	[(Root_IR-64_N+)+(Root_IR-64_N-) vs (Shoot_IR-64_N+)+(Shoot_IR-64_N-)	3.95495e-07	-2.39238	down-regulated
Os01g0151200	[(Root_IR-64_N+)+(Root_IR-64_N-) vs (Shoot_IR-64_N+)+(Shoot_IR-64_N-)	3.975e-07	-2.92067	down-regulated
Os06g0700700	[(Root_IR-64_N+)+(Root_IR-64_N-) vs (Shoot_IR-64_N+)+(Shoot_IR-64_N-)	3.975e-07	3.27404	up-regulated
Os08g0390200	[(Root_IR-64_N+)+(Root_IR-64_N-) vs (Shoot_IR-64_N+)+(Shoot_IR-64_N-)	3.975e-07	-3.25223	down-regulated
Os06g0641500	[(Root_IR-64_N+)+(Root_IR-64_N-) vs (Shoot_IR-64_N+)+(Shoot_IR-64_N-)	4.00497e-07	7.01033	up-regulated
Os02g0720100	[(Root_IR-64_N+)+(Root_IR-64_N-) vs (Shoot_IR-64_N+)+(Shoot_IR-64_N-)	4.00601e-07	-3.64022	down-regulated
Os11g0482400	[(Root_IR-64_N+)+(Root_IR-64_N-) vs (Shoot_IR-64_N+)+(Shoot_IR-64_N-)	4.00601e-07	-3.20774	down-regulated
Os02g0158300	[(Root_IR-64_N+)+(Root_IR-64_N-) vs (Shoot_IR-64_N+)+(Shoot_IR-64_N-)	4.0117e-07	-2.2224	down-regulated
Os02g0745100	[(Root_IR-64_N+)+(Root_IR-64_N-) vs (Shoot_IR-64_N+)+(Shoot_IR-64_N-)	4.02898e-07	5.52269	up-regulated
Os02g0822100	[(Root_IR-64_N+)+(Root_IR-64_N-) vs (Shoot_IR-64_N+)+(Shoot_IR-64_N-)	4.05308e-07	-2.01696	down-regulated
Os06g0708700	[(Root_IR-64_N+)+(Root_IR-64_N-) vs (Shoot_IR-64_N+)+(Shoot_IR-64_N-)	4.06465e-07	-1.90046	down-regulated
Os04g0596300	[(Root_IR-64_N+)+(Root_IR-64_N-) vs (Shoot_IR-64_N+)+(Shoot_IR-64_N-)	4.07451e-07	-3.60818	down-regulated
Os06g0217700	[(Root_IR-64_N+)+(Root_IR-64_N-) vs (Shoot_IR-64_N+)+(Shoot_IR-64_N-)	4.07928e-07	-4.93613	down-regulated
Os04g0607000	[(Root_IR-64_N+)+(Root_IR-64_N-) vs (Shoot_IR-64_N+)+(Shoot_IR-64_N-)	4.09004e-07	-4.53304	down-regulated
Os11g0215100	[(Root_IR-64_N+)+(Root_IR-64_N-) vs (Shoot_IR-64_N+)+(Shoot_IR-64_N-)	4.11297e-07	-4.01624	down-regulated
Os02g0665250	[(Root_IR-64_N+)+(Root_IR-64_N-) vs (Shoot_IR-64_N+)+(Shoot_IR-64_N-)	4.12739e-07	-3.24254	down-regulated
Os06g0130100	[(Root_IR-64_N+)+(Root_IR-64_N-) vs (Shoot_IR-64_N+)+(Shoot_IR-64_N-)	4.13289e-07	-6.89125	down-regulated
Os06g0107100	[(Root_IR-64_N+)+(Root_IR-64_N-) vs (Shoot_IR-64_N+)+(Shoot_IR-64_N-)	4.15295e-07	-6.77038	down-regulated
Os08g0402001	[(Root_IR-64_N+)+(Root_IR-64_N-) vs (Shoot_IR-64_N+)+(Shoot_IR-64_N-)	4.15658e-07	8.49318	up-regulated
Os01g0678400	[(Root_IR-64_N+)+(Root_IR-64_N-) vs (Shoot_IR-64_N+)+(Shoot_IR-64_N-)	4.15796e-07	4.30785	up-regulated
Os01g0801600	[(Root_IR-64_N+)+(Root_IR-64_N-) vs (Shoot_IR-64_N+)+(Shoot_IR-64_N-)	4.17815e-07	1.48732	up-regulated
Os02g0104700	[(Root_IR-64_N+)+(Root_IR-64_N-) vs (Shoot_IR-64_N+)+(Shoot_IR-64_N-)	4.17815e-07	-2.67369	down-regulated
Os02g0556800	[(Root_IR-64_N+)+(Root_IR-64_N-) vs (Shoot_IR-64_N+)+(Shoot_IR-64_N-)	4.17815e-07	-5.99083	down-regulated
Os06g0663900	[(Root_IR-64_N+)+(Root_IR-64_N-) vs (Shoot_IR-64_N+)+(Shoot_IR-64_N-)	4.17815e-07	-2.14299	down-regulated
Os04g0507100	[(Root_IR-64_N+)+(Root_IR-64_N-) vs (Shoot_IR-64_N+)+(Shoot_IR-64_N-)	4.19841e-07	-9.22461	down-regulated
Os01g0184500	[(Root_IR-64_N+)+(Root_IR-64_N-) vs (Shoot_IR-64_N+)+(Shoot_IR-64_N-)	4.20283e-07	-1.39256	down-regulated
Os04g0560500	[(Root_IR-64_N+)+(Root_IR-64_N-) vs (Shoot_IR-64_N+)+(Shoot_IR-64_N-)	4.22995e-07	-2.63209	down-regulated
Os03g0409100	[(Root_IR-64_N+)+(Root_IR-64_N-) vs (Shoot_IR-64_N+)+(Shoot_IR-64_N-)	4.25355e-07	-3.21496	down-regulated
Os01g0897700	[(Root_IR-64_N+)+(Root_IR-64_N-) vs (Shoot_IR-64_N+)+(Shoot_IR-64_N-)	4.28501e-07	1.71298	up-regulated
Os11g0158832	[(Root_IR-64_N+)+(Root_IR-64_N-) vs (Shoot_IR-64_N+)+(Shoot_IR-64_N-)	4.29471e-07	-2.71796	down-regulated
Os12g0132500	[(Root_IR-64_N+)+(Root_IR-64_N-) vs (Shoot_IR-64_N+)+(Shoot_IR-64_N-)	4.29909e-07	4.69648	up-regulated
Os07g0490400	[(Root_IR-64_N+)+(Root_IR-64_N-) vs (Shoot_IR-64_N+)+(Shoot_IR-64_N-)	4.30279e-07	-2.12313	down-regulated
Os09g0553900	[(Root_IR-64_N+)+(Root_IR-64_N-) vs (Shoot_IR-64_N+)+(Shoot_IR-64_N-)	4.30279e-07	-10.32	down-regulated
Os01g0524500	[(Root_IR-64_N+)+(Root_IR-64_N-) vs (Shoot_IR-64_N+)+(Shoot_IR-64_N-)	4.30635e-07	-4.40907	down-regulated
Os04g0570800	[(Root_IR-64_N+)+(Root_IR-64_N-) vs (Shoot_IR-64_N+)+(Shoot_IR-64_N-)	4.30635e-07	1.47824	up-regulated
Os12g0567700	[(Root_IR-64_N+)+(Root_IR-64_N-) vs (Shoot_IR-64_N+)+(Shoot_IR-64_N-)	4.30635e-07	1.28419	up-regulated
Os12g0150100	[(Root_IR-64_N+)+(Root_IR-64_N-) vs (Shoot_IR-64_N+)+(Shoot_IR-64_N-)	4.32024e-07	1.42591	up-regulated
Os12g0406000	[(Root_IR-64_N+)+(Root_IR-64_N-) vs (Shoot_IR-64_N+)+(Shoot_IR-64_N-)	4.32024e-07	-3.23683	down-regulated
Os04g0619000	[(Root_IR-64_N+)+(Root_IR-64_N-) vs (Shoot_IR-64_N+)+(Shoot_IR-64_N-)	4.32544e-07	2.4067	up-regulated
Os01g0180300	[(Root_IR-64_N+)+(Root_IR-64_N-) vs (Shoot_IR-64_N+)+(Shoot_IR-64_N-)	4.39124e-07	-2.43582	down-regulated
Os01g0687800	[(Root_IR-64_N+)+(Root_IR-64_N-) vs (Shoot_IR-64_N+)+(Shoot_IR-64_N-)	4.39855e-07	2.06192	up-regulated
Os06g0342000	[(Root_IR-64_N+)+(Root_IR-64_N-) vs (Shoot_IR-64_N+)+(Shoot_IR-64_N-)	4.41478e-07	5.35473	up-regulated
Os08g0451200	[(Root_IR-64_N+)+(Root_IR-64_N-) vs (Shoot_IR-64_N+)+(Shoot_IR-64_N-)	4.42152e-07	-2.95248	down-regulated
Os08g0500300	[(Root_IR-64_N+)+(Root_IR-64_N-) vs (Shoot_IR-64_N+)+(Shoot_IR-64_N-)	4.42152e-07	-2.44605	down-regulated
Os01g0298400	[(Root_IR-64_N+)+(Root_IR-64_N-) vs (Shoot_IR-64_N+)+(Shoot_IR-64_N-)	4.42589e-07	4.59396	up-regulated
Os02g0438601	[(Root_IR-64_N+)+(Root_IR-64_N-) vs (Shoot_IR-64_N+)+(Shoot_IR-64_N-)	4.42589e-07	-2.37391	down-regulated
Os11g0431700	[(Root_IR-64_N+)+(Root_IR-64_N-) vs (Shoot_IR-64_N+)+(Shoot_IR-64_N-)	4.42589e-07	4.2534	up-regulated
Os12g0411700	[(Root_IR-64_N+)+(Root_IR-64_N-) vs (Shoot_IR-64_N+)+(Shoot_IR-64_N-)	4.42589e-07	-5.54153	down-regulated
Os02g0774200	[(Root_IR-64_N+)+(Root_IR-64_N-) vs (Shoot_IR-64_N+)+(Shoot_IR-64_N-)	4.42689e-07	3.61523	up-regulated
Os01g0770500	[(Root_IR-64_N+)+(Root_IR-64_N-) vs (Shoot_IR-64_N+)+(Shoot_IR-64_N-)	4.49169e-07	-2.04222	down-regulated
Os05g0208500	[(Root_IR-64_N+)+(Root_IR-64_N-) vs (Shoot_IR-64_N+)+(Shoot_IR-64_N-)	4.49169e-07	1.51755	up-regulated
Os06g0190500	[(Root_IR-64_N+)+(Root_IR-64_N-) vs (Shoot_IR-64_N+)+(Shoot_IR-64_N-)	4.49169e-07	-2.89896	down-regulated
Os12g0115100	[(Root_IR-64_N+)+(Root_IR-64_N-) vs (Shoot_IR-64_N+)+(Shoot_IR-64_N-)	4.49225e-07	-7.69557	down-regulated
Os02g0613200	[(Root_IR-64_N+)+(Root_IR-64_N-) vs (Shoot_IR-64_N+)+(Shoot_IR-64_N-)	4.50949e-07	-1.30838	down-regulated
Os06g0660200	[(Root_IR-64_N+)+(Root_IR-64_N-) vs (Shoot_IR-64_N+)+(Shoot_IR-64_N-)	4.50949e-07	5.96403	up-regulated
Os11g0158600	[(Root_IR-64_N+)+(Root_IR-64_N-) vs (Shoot_IR-64_N+)+(Shoot_IR-64_N-)	4.51451e-07	-2.33254	down-regulated
Os04g0608900	[(Root_IR-64_N+)+(Root_IR-64_N-) vs (Shoot_IR-64_N+)+(Shoot_IR-64_N-)	4.51593e-07	1.85376	up-regulated
Os11g0153600	[(Root_IR-64_N+)+(Root_IR-64_N-) vs (Shoot_IR-64_N+)+(Shoot_IR-64_N-)	4.51593e-07	-2.51673	down-regulated
Os10g0101200	[(Root_IR-64_N+)+(Root_IR-64_N-) vs (Shoot_IR-64_N+)+(Shoot_IR-64_N-)	4.5544e-07	-4.30503	down-regulated
Os02g0595900	[(Root_IR-64_N+)+(Root_IR-64_N-) vs (Shoot_IR-64_N+)+(Shoot_IR-64_N-)	4.56716e-07	6.61806	up-regulated
Os03g0857100	[(Root_IR-64_N+)+(Root_IR-64_N-) vs (Shoot_IR-64_N+)+(Shoot_IR-64_N-)	4.57231e-07	-3.18766	down-regulated
Os07g0584500	[(Root_IR-64_N+)+(Root_IR-64_N-) vs (Shoot_IR-64_N+)+(Shoot_IR-64_N-)	4.57231e-07	1.26255	up-regulated
Os10g0148400	[(Root_IR-64_N+)+(Root_IR-64_N-) vs (Shoot_IR-64_N+)+(Shoot_IR-64_N-)	4.57231e-07	-2.55784	down-regulated
Os11g0669100	[(Root_IR-64_N+)+(Root_IR-64_N-) vs (Shoot_IR-64_N+)+(Shoot_IR-64_N-)	4.60584e-07	4.99702	up-regulated
Os02g0112600	[(Root_IR-64_N+)+(Root_IR-64_N-) vs (Shoot_IR-64_N+)+(Shoot_IR-64_N-)	4.61428e-07	8.63916	up-regulated
Os04g0581400	[(Root_IR-64_N+)+(Root_IR-64_N-) vs (Shoot_IR-64_N+)+(Shoot_IR-64_N-)	4.61428e-07	1.7374	up-regulated
Os05g0387200	[(Root_IR-64_N+)+(Root_IR-64_N-) vs (Shoot_IR-64_N+)+(Shoot_IR-64_N-)	4.61428e-07	-1.99355	down-regulated
Os06g0725100	[(Root_IR-64_N+)+(Root_IR-64_N-) vs (Shoot_IR-64_N+)+(Shoot_IR-64_N-)	4.61428e-07	8.2754	up-regulated
Os08g0503600	[(Root_IR-64_N+)+(Root_IR-64_N-) vs (Shoot_IR-64_N+)+(Shoot_IR-64_N-)	4.61803e-07	-3.26473	down-regulated
Os02g0773500	[(Root_IR-64_N+)+(Root_IR-64_N-) vs (Shoot_IR-64_N+)+(Shoot_IR-64_N-)	4.6225e-07	-6.37338	down-regulated
Os06g0549600	[(Root_IR-64_N+)+(Root_IR-64_N-) vs (Shoot_IR-64_N+)+(Shoot_IR-64_N-)	4.641e-07	7.51579	up-regulated
Os02g0153300	[(Root_IR-64_N+)+(Root_IR-64_N-) vs (Shoot_IR-64_N+)+(Shoot_IR-64_N-)	4.66758e-07	-2.10281	down-regulated
Os01g0237100	[(Root_IR-64_N+)+(Root_IR-64_N-) vs (Shoot_IR-64_N+)+(Shoot_IR-64_N-)	4.66767e-07	-4.95757	down-regulated
Os01g0740500	[(Root_IR-64_N+)+(Root_IR-64_N-) vs (Shoot_IR-64_N+)+(Shoot_IR-64_N-)	4.66921e-07	1.34218	up-regulated
Os06g0263801	[(Root_IR-64_N+)+(Root_IR-64_N-) vs (Shoot_IR-64_N+)+(Shoot_IR-64_N-)	4.69437e-07	-5.63179	down-regulated
Os02g0753800	[(Root_IR-64_N+)+(Root_IR-64_N-) vs (Shoot_IR-64_N+)+(Shoot_IR-64_N-)	4.70506e-07	2.13254	up-regulated
Os01g0762300	[(Root_IR-64_N+)+(Root_IR-64_N-) vs (Shoot_IR-64_N+)+(Shoot_IR-64_N-)	4.73e-07	-4.34961	down-regulated
Os04g0628900	[(Root_IR-64_N+)+(Root_IR-64_N-) vs (Shoot_IR-64_N+)+(Shoot_IR-64_N-)	4.7388e-07	-2.87771	down-regulated
Os03g0582800	[(Root_IR-64_N+)+(Root_IR-64_N-) vs (Shoot_IR-64_N+)+(Shoot_IR-64_N-)	4.74305e-07	-3.20303	down-regulated
Os09g0548400	[(Root_IR-64_N+)+(Root_IR-64_N-) vs (Shoot_IR-64_N+)+(Shoot_IR-64_N-)	4.75127e-07	-2.8602	down-regulated
Os01g0157700	[(Root_IR-64_N+)+(Root_IR-64_N-) vs (Shoot_IR-64_N+)+(Shoot_IR-64_N-)	4.78861e-07	4.15542	up-regulated
Os01g0693900	[(Root_IR-64_N+)+(Root_IR-64_N-) vs (Shoot_IR-64_N+)+(Shoot_IR-64_N-)	4.80718e-07	-2.00411	down-regulated
Os05g0512100	[(Root_IR-64_N+)+(Root_IR-64_N-) vs (Shoot_IR-64_N+)+(Shoot_IR-64_N-)	4.80718e-07	3.50771	up-regulated
Os12g0611300	[(Root_IR-64_N+)+(Root_IR-64_N-) vs (Shoot_IR-64_N+)+(Shoot_IR-64_N-)	4.84293e-07	-1.91174	down-regulated
Os07g0546600	[(Root_IR-64_N+)+(Root_IR-64_N-) vs (Shoot_IR-64_N+)+(Shoot_IR-64_N-)	4.8659e-07	-2.00634	down-regulated
Os07g0614000	[(Root_IR-64_N+)+(Root_IR-64_N-) vs (Shoot_IR-64_N+)+(Shoot_IR-64_N-)	4.87097e-07	-7.92526	down-regulated
Os11g0485500	[(Root_IR-64_N+)+(Root_IR-64_N-) vs (Shoot_IR-64_N+)+(Shoot_IR-64_N-)	4.87097e-07	-1.61267	down-regulated
Os02g0107300	[(Root_IR-64_N+)+(Root_IR-64_N-) vs (Shoot_IR-64_N+)+(Shoot_IR-64_N-)	4.89693e-07	-2.91247	down-regulated
Os02g0318600	[(Root_IR-64_N+)+(Root_IR-64_N-) vs (Shoot_IR-64_N+)+(Shoot_IR-64_N-)	4.89693e-07	-8.78798	down-regulated
Os02g0575200	[(Root_IR-64_N+)+(Root_IR-64_N-) vs (Shoot_IR-64_N+)+(Shoot_IR-64_N-)	4.89693e-07	-2.79925	down-regulated
Os03g0343400	[(Root_IR-64_N+)+(Root_IR-64_N-) vs (Shoot_IR-64_N+)+(Shoot_IR-64_N-)	4.89693e-07	-1.66439	down-regulated
Os02g0572600	[(Root_IR-64_N+)+(Root_IR-64_N-) vs (Shoot_IR-64_N+)+(Shoot_IR-64_N-)	4.91397e-07	8.79513	up-regulated
Os07g0619200	[(Root_IR-64_N+)+(Root_IR-64_N-) vs (Shoot_IR-64_N+)+(Shoot_IR-64_N-)	4.91397e-07	-2.63963	down-regulated
Os12g0431700	[(Root_IR-64_N+)+(Root_IR-64_N-) vs (Shoot_IR-64_N+)+(Shoot_IR-64_N-)	4.91397e-07	6.04105	up-regulated
Os05g0384600	[(Root_IR-64_N+)+(Root_IR-64_N-) vs (Shoot_IR-64_N+)+(Shoot_IR-64_N-)	4.93302e-07	2.1361	up-regulated
Os11g0533100	[(Root_IR-64_N+)+(Root_IR-64_N-) vs (Shoot_IR-64_N+)+(Shoot_IR-64_N-)	4.96852e-07	-3.72281	down-regulated
Os03g0807900	[(Root_IR-64_N+)+(Root_IR-64_N-) vs (Shoot_IR-64_N+)+(Shoot_IR-64_N-)	5.00082e-07	-4.24416	down-regulated
Os07g0105600	[(Root_IR-64_N+)+(Root_IR-64_N-) vs (Shoot_IR-64_N+)+(Shoot_IR-64_N-)	5.00082e-07	-5.80242	down-regulated
Os01g0933600	[(Root_IR-64_N+)+(Root_IR-64_N-) vs (Shoot_IR-64_N+)+(Shoot_IR-64_N-)	5.07779e-07	-1.77237	down-regulated
Os03g0850600	[(Root_IR-64_N+)+(Root_IR-64_N-) vs (Shoot_IR-64_N+)+(Shoot_IR-64_N-)	5.07779e-07	-3.73399	down-regulated
Os12g0568500	[(Root_IR-64_N+)+(Root_IR-64_N-) vs (Shoot_IR-64_N+)+(Shoot_IR-64_N-)	5.08893e-07	10.6169	up-regulated
Os01g0884700	[(Root_IR-64_N+)+(Root_IR-64_N-) vs (Shoot_IR-64_N+)+(Shoot_IR-64_N-)	5.10651e-07	-2.29907	down-regulated
Os07g0240600	[(Root_IR-64_N+)+(Root_IR-64_N-) vs (Shoot_IR-64_N+)+(Shoot_IR-64_N-)	5.12933e-07	-3.59013	down-regulated
Os11g0704800	[(Root_IR-64_N+)+(Root_IR-64_N-) vs (Shoot_IR-64_N+)+(Shoot_IR-64_N-)	5.12933e-07	4.25183	up-regulated
Os02g0756200	[(Root_IR-64_N+)+(Root_IR-64_N-) vs (Shoot_IR-64_N+)+(Shoot_IR-64_N-)	5.13335e-07	2.73285	up-regulated
Os03g0152700	[(Root_IR-64_N+)+(Root_IR-64_N-) vs (Shoot_IR-64_N+)+(Shoot_IR-64_N-)	5.13335e-07	-3.54091	down-regulated
Os06g0267900	[(Root_IR-64_N+)+(Root_IR-64_N-) vs (Shoot_IR-64_N+)+(Shoot_IR-64_N-)	5.13863e-07	-5.29211	down-regulated
Os05g0417200	[(Root_IR-64_N+)+(Root_IR-64_N-) vs (Shoot_IR-64_N+)+(Shoot_IR-64_N-)	5.14905e-07	-2.29087	down-regulated
Os03g0431500	[(Root_IR-64_N+)+(Root_IR-64_N-) vs (Shoot_IR-64_N+)+(Shoot_IR-64_N-)	5.1508e-07	-1.48482	down-regulated
Os03g0804200	[(Root_IR-64_N+)+(Root_IR-64_N-) vs (Shoot_IR-64_N+)+(Shoot_IR-64_N-)	5.17593e-07	-6.15057	down-regulated
Os05g0365000	[(Root_IR-64_N+)+(Root_IR-64_N-) vs (Shoot_IR-64_N+)+(Shoot_IR-64_N-)	5.19223e-07	-3.14554	down-regulated
Os03g0625300	[(Root_IR-64_N+)+(Root_IR-64_N-) vs (Shoot_IR-64_N+)+(Shoot_IR-64_N-)	5.2e-07	-3.0625	down-regulated
Os06g0488050	[(Root_IR-64_N+)+(Root_IR-64_N-) vs (Shoot_IR-64_N+)+(Shoot_IR-64_N-)	5.22123e-07	5.39571	up-regulated
Os03g0128400	[(Root_IR-64_N+)+(Root_IR-64_N-) vs (Shoot_IR-64_N+)+(Shoot_IR-64_N-)	5.2218e-07	-3.88192	down-regulated
Os12g0168700	[(Root_IR-64_N+)+(Root_IR-64_N-) vs (Shoot_IR-64_N+)+(Shoot_IR-64_N-)	5.22722e-07	-3.37989	down-regulated
Os01g0372400	[(Root_IR-64_N+)+(Root_IR-64_N-) vs (Shoot_IR-64_N+)+(Shoot_IR-64_N-)	5.23661e-07	-5.17659	down-regulated
Os02g0603800	[(Root_IR-64_N+)+(Root_IR-64_N-) vs (Shoot_IR-64_N+)+(Shoot_IR-64_N-)	5.23661e-07	-2.00951	down-regulated
Os01g0909400	[(Root_IR-64_N+)+(Root_IR-64_N-) vs (Shoot_IR-64_N+)+(Shoot_IR-64_N-)	5.26362e-07	-3.73963	down-regulated
Os05g0361900	[(Root_IR-64_N+)+(Root_IR-64_N-) vs (Shoot_IR-64_N+)+(Shoot_IR-64_N-)	5.26362e-07	-1.90465	down-regulated
Os01g0711400	[(Root_IR-64_N+)+(Root_IR-64_N-) vs (Shoot_IR-64_N+)+(Shoot_IR-64_N-)	5.27858e-07	-2.58163	down-regulated
Os03g0279400	[(Root_IR-64_N+)+(Root_IR-64_N-) vs (Shoot_IR-64_N+)+(Shoot_IR-64_N-)	5.27858e-07	2.315	up-regulated
Os01g0976200	[(Root_IR-64_N+)+(Root_IR-64_N-) vs (Shoot_IR-64_N+)+(Shoot_IR-64_N-)	5.28589e-07	4.89131	up-regulated
Os05g0278500	[(Root_IR-64_N+)+(Root_IR-64_N-) vs (Shoot_IR-64_N+)+(Shoot_IR-64_N-)	5.28633e-07	3.90056	up-regulated
Os01g0878101	[(Root_IR-64_N+)+(Root_IR-64_N-) vs (Shoot_IR-64_N+)+(Shoot_IR-64_N-)	5.31268e-07	-2.63587	down-regulated
Os10g0110800	[(Root_IR-64_N+)+(Root_IR-64_N-) vs (Shoot_IR-64_N+)+(Shoot_IR-64_N-)	5.31383e-07	-4.79328	down-regulated
Os11g0197500	[(Root_IR-64_N+)+(Root_IR-64_N-) vs (Shoot_IR-64_N+)+(Shoot_IR-64_N-)	5.31543e-07	-3.52001	down-regulated
Os03g0828600	[(Root_IR-64_N+)+(Root_IR-64_N-) vs (Shoot_IR-64_N+)+(Shoot_IR-64_N-)	5.32e-07	4.08257	up-regulated
Os06g0600400	[(Root_IR-64_N+)+(Root_IR-64_N-) vs (Shoot_IR-64_N+)+(Shoot_IR-64_N-)	5.33077e-07	2.22211	up-regulated
Os03g0720300	[(Root_IR-64_N+)+(Root_IR-64_N-) vs (Shoot_IR-64_N+)+(Shoot_IR-64_N-)	5.33535e-07	1.12283	up-regulated
Os03g0153100	[(Root_IR-64_N+)+(Root_IR-64_N-) vs (Shoot_IR-64_N+)+(Shoot_IR-64_N-)	5.34499e-07	-8.24511	down-regulated
Os01g0158100	[(Root_IR-64_N+)+(Root_IR-64_N-) vs (Shoot_IR-64_N+)+(Shoot_IR-64_N-)	5.34623e-07	-2.12112	down-regulated
Os02g0104200	[(Root_IR-64_N+)+(Root_IR-64_N-) vs (Shoot_IR-64_N+)+(Shoot_IR-64_N-)	5.34815e-07	-1.57434	down-regulated
Os02g0116700	[(Root_IR-64_N+)+(Root_IR-64_N-) vs (Shoot_IR-64_N+)+(Shoot_IR-64_N-)	5.36926e-07	4.30509	up-regulated
Os05g0294600	[(Root_IR-64_N+)+(Root_IR-64_N-) vs (Shoot_IR-64_N+)+(Shoot_IR-64_N-)	5.38372e-07	-2.72881	down-regulated
Os02g0130100	[(Root_IR-64_N+)+(Root_IR-64_N-) vs (Shoot_IR-64_N+)+(Shoot_IR-64_N-)	5.39329e-07	-2.11971	down-regulated
Os07g0589000	[(Root_IR-64_N+)+(Root_IR-64_N-) vs (Shoot_IR-64_N+)+(Shoot_IR-64_N-)	5.39329e-07	2.12082	up-regulated
Os01g0853000	[(Root_IR-64_N+)+(Root_IR-64_N-) vs (Shoot_IR-64_N+)+(Shoot_IR-64_N-)	5.43048e-07	-2.90848	down-regulated
Os01g0151700	[(Root_IR-64_N+)+(Root_IR-64_N-) vs (Shoot_IR-64_N+)+(Shoot_IR-64_N-)	5.44149e-07	-5.54508	down-regulated
Os04g0461300	[(Root_IR-64_N+)+(Root_IR-64_N-) vs (Shoot_IR-64_N+)+(Shoot_IR-64_N-)	5.44149e-07	5.07572	up-regulated
Os05g0438500	[(Root_IR-64_N+)+(Root_IR-64_N-) vs (Shoot_IR-64_N+)+(Shoot_IR-64_N-)	5.44149e-07	3.10611	up-regulated
Os03g0757200	[(Root_IR-64_N+)+(Root_IR-64_N-) vs (Shoot_IR-64_N+)+(Shoot_IR-64_N-)	5.46642e-07	-4.48461	down-regulated
Os09g0525500	[(Root_IR-64_N+)+(Root_IR-64_N-) vs (Shoot_IR-64_N+)+(Shoot_IR-64_N-)	5.46642e-07	4.58138	up-regulated
Os12g0224400	[(Root_IR-64_N+)+(Root_IR-64_N-) vs (Shoot_IR-64_N+)+(Shoot_IR-64_N-)	5.46642e-07	3.97884	up-regulated
Os01g0975000	[(Root_IR-64_N+)+(Root_IR-64_N-) vs (Shoot_IR-64_N+)+(Shoot_IR-64_N-)	5.46979e-07	3.48856	up-regulated
Os02g0589400	[(Root_IR-64_N+)+(Root_IR-64_N-) vs (Shoot_IR-64_N+)+(Shoot_IR-64_N-)	5.46979e-07	-2.75966	down-regulated
Os04g0438200	[(Root_IR-64_N+)+(Root_IR-64_N-) vs (Shoot_IR-64_N+)+(Shoot_IR-64_N-)	5.46979e-07	6.98208	up-regulated
Os07g0516400	[(Root_IR-64_N+)+(Root_IR-64_N-) vs (Shoot_IR-64_N+)+(Shoot_IR-64_N-)	5.46979e-07	3.72207	up-regulated
Os03g0722200	[(Root_IR-64_N+)+(Root_IR-64_N-) vs (Shoot_IR-64_N+)+(Shoot_IR-64_N-)	5.48036e-07	-2.33445	down-regulated
Os04g0504700	[(Root_IR-64_N+)+(Root_IR-64_N-) vs (Shoot_IR-64_N+)+(Shoot_IR-64_N-)	5.48337e-07	-5.78247	down-regulated
Os03g0356300	[(Root_IR-64_N+)+(Root_IR-64_N-) vs (Shoot_IR-64_N+)+(Shoot_IR-64_N-)	5.49371e-07	-3.36776	down-regulated
Os01g0830000	[(Root_IR-64_N+)+(Root_IR-64_N-) vs (Shoot_IR-64_N+)+(Shoot_IR-64_N-)	5.57871e-07	-2.11287	down-regulated
Os06g0317200	[(Root_IR-64_N+)+(Root_IR-64_N-) vs (Shoot_IR-64_N+)+(Shoot_IR-64_N-)	5.59784e-07	-4.71664	down-regulated
Os11g0153400	[(Root_IR-64_N+)+(Root_IR-64_N-) vs (Shoot_IR-64_N+)+(Shoot_IR-64_N-)	5.59953e-07	-2.02467	down-regulated
Os07g0264800	[(Root_IR-64_N+)+(Root_IR-64_N-) vs (Shoot_IR-64_N+)+(Shoot_IR-64_N-)	5.65451e-07	-2.528	down-regulated
Os12g0609500	[(Root_IR-64_N+)+(Root_IR-64_N-) vs (Shoot_IR-64_N+)+(Shoot_IR-64_N-)	5.66018e-07	-4.69097	down-regulated
Os01g0682500	[(Root_IR-64_N+)+(Root_IR-64_N-) vs (Shoot_IR-64_N+)+(Shoot_IR-64_N-)	5.67708e-07	-3.23012	down-regulated
Os03g0816800	[(Root_IR-64_N+)+(Root_IR-64_N-) vs (Shoot_IR-64_N+)+(Shoot_IR-64_N-)	5.67708e-07	2.16536	up-regulated
Os06g0201200	[(Root_IR-64_N+)+(Root_IR-64_N-) vs (Shoot_IR-64_N+)+(Shoot_IR-64_N-)	5.69304e-07	3.11321	up-regulated
Os03g0408600	[(Root_IR-64_N+)+(Root_IR-64_N-) vs (Shoot_IR-64_N+)+(Shoot_IR-64_N-)	5.70024e-07	3.7909	up-regulated
Os05g0502000	[(Root_IR-64_N+)+(Root_IR-64_N-) vs (Shoot_IR-64_N+)+(Shoot_IR-64_N-)	5.70899e-07	-3.71098	down-regulated
Os03g0648400	[(Root_IR-64_N+)+(Root_IR-64_N-) vs (Shoot_IR-64_N+)+(Shoot_IR-64_N-)	5.7761e-07	1.65895	up-regulated
Os08g0359000	[(Root_IR-64_N+)+(Root_IR-64_N-) vs (Shoot_IR-64_N+)+(Shoot_IR-64_N-)	5.77916e-07	-9.61653	down-regulated
Os07g0231500	[(Root_IR-64_N+)+(Root_IR-64_N-) vs (Shoot_IR-64_N+)+(Shoot_IR-64_N-)	5.81897e-07	-1.15534	down-regulated
Os10g0352000	[(Root_IR-64_N+)+(Root_IR-64_N-) vs (Shoot_IR-64_N+)+(Shoot_IR-64_N-)	5.83739e-07	-2.49489	down-regulated
Os03g0376750	[(Root_IR-64_N+)+(Root_IR-64_N-) vs (Shoot_IR-64_N+)+(Shoot_IR-64_N-)	5.8629e-07	-5.86767	down-regulated
Os01g0912900	[(Root_IR-64_N+)+(Root_IR-64_N-) vs (Shoot_IR-64_N+)+(Shoot_IR-64_N-)	5.9423e-07	-3.01252	down-regulated
Os01g0725800	[(Root_IR-64_N+)+(Root_IR-64_N-) vs (Shoot_IR-64_N+)+(Shoot_IR-64_N-)	5.94521e-07	-1.75066	down-regulated
Os03g0169600	[(Root_IR-64_N+)+(Root_IR-64_N-) vs (Shoot_IR-64_N+)+(Shoot_IR-64_N-)	5.95568e-07	-3.94873	down-regulated
Os06g0214850	[(Root_IR-64_N+)+(Root_IR-64_N-) vs (Shoot_IR-64_N+)+(Shoot_IR-64_N-)	5.95568e-07	1.54128	up-regulated
Os03g0744600	[(Root_IR-64_N+)+(Root_IR-64_N-) vs (Shoot_IR-64_N+)+(Shoot_IR-64_N-)	5.95995e-07	-1.4157	down-regulated
Os01g0758900	[(Root_IR-64_N+)+(Root_IR-64_N-) vs (Shoot_IR-64_N+)+(Shoot_IR-64_N-)	5.96089e-07	1.55858	up-regulated
Os09g0555500	[(Root_IR-64_N+)+(Root_IR-64_N-) vs (Shoot_IR-64_N+)+(Shoot_IR-64_N-)	5.96089e-07	1.50589	up-regulated
Os02g0712600	[(Root_IR-64_N+)+(Root_IR-64_N-) vs (Shoot_IR-64_N+)+(Shoot_IR-64_N-)	5.98561e-07	2.99867	up-regulated
Os02g0618400	[(Root_IR-64_N+)+(Root_IR-64_N-) vs (Shoot_IR-64_N+)+(Shoot_IR-64_N-)	5.99711e-07	2.23395	up-regulated
Os01g0248300	[(Root_IR-64_N+)+(Root_IR-64_N-) vs (Shoot_IR-64_N+)+(Shoot_IR-64_N-)	5.99804e-07	4.4632	up-regulated
Os06g0506000	[(Root_IR-64_N+)+(Root_IR-64_N-) vs (Shoot_IR-64_N+)+(Shoot_IR-64_N-)	6.00169e-07	-3.52746	down-regulated
Os04g0182875	[(Root_IR-64_N+)+(Root_IR-64_N-) vs (Shoot_IR-64_N+)+(Shoot_IR-64_N-)	6.05269e-07	3.75175	up-regulated
Os05g0501400	[(Root_IR-64_N+)+(Root_IR-64_N-) vs (Shoot_IR-64_N+)+(Shoot_IR-64_N-)	6.05591e-07	-2.47151	down-regulated
Os12g0610600	[(Root_IR-64_N+)+(Root_IR-64_N-) vs (Shoot_IR-64_N+)+(Shoot_IR-64_N-)	6.07445e-07	-1.73511	down-regulated
Os04g0627000	[(Root_IR-64_N+)+(Root_IR-64_N-) vs (Shoot_IR-64_N+)+(Shoot_IR-64_N-)	6.07817e-07	-6.99231	down-regulated
Os02g0121000	[(Root_IR-64_N+)+(Root_IR-64_N-) vs (Shoot_IR-64_N+)+(Shoot_IR-64_N-)	6.11766e-07	-1.45925	down-regulated
Os07g0491800	[(Root_IR-64_N+)+(Root_IR-64_N-) vs (Shoot_IR-64_N+)+(Shoot_IR-64_N-)	6.14234e-07	-7.32957	down-regulated
Os03g0736700	[(Root_IR-64_N+)+(Root_IR-64_N-) vs (Shoot_IR-64_N+)+(Shoot_IR-64_N-)	6.16167e-07	1.90425	up-regulated
Os07g0561500	[(Root_IR-64_N+)+(Root_IR-64_N-) vs (Shoot_IR-64_N+)+(Shoot_IR-64_N-)	6.17429e-07	-3.65831	down-regulated
Os02g0731700	[(Root_IR-64_N+)+(Root_IR-64_N-) vs (Shoot_IR-64_N+)+(Shoot_IR-64_N-)	6.17633e-07	-9.56137	down-regulated
Os08g0433350	[(Root_IR-64_N+)+(Root_IR-64_N-) vs (Shoot_IR-64_N+)+(Shoot_IR-64_N-)	6.17711e-07	-9.38606	down-regulated
Os12g0424700	[(Root_IR-64_N+)+(Root_IR-64_N-) vs (Shoot_IR-64_N+)+(Shoot_IR-64_N-)	6.17711e-07	2.37697	up-regulated
Os06g0730600	[(Root_IR-64_N+)+(Root_IR-64_N-) vs (Shoot_IR-64_N+)+(Shoot_IR-64_N-)	6.19298e-07	2.95103	up-regulated
Os07g0190800	[(Root_IR-64_N+)+(Root_IR-64_N-) vs (Shoot_IR-64_N+)+(Shoot_IR-64_N-)	6.19298e-07	2.65634	up-regulated
Os11g0592600	[(Root_IR-64_N+)+(Root_IR-64_N-) vs (Shoot_IR-64_N+)+(Shoot_IR-64_N-)	6.19298e-07	-2.09771	down-regulated
Os11g0661300	[(Root_IR-64_N+)+(Root_IR-64_N-) vs (Shoot_IR-64_N+)+(Shoot_IR-64_N-)	6.20092e-07	-2.3577	down-regulated
Os12g0177500	[(Root_IR-64_N+)+(Root_IR-64_N-) vs (Shoot_IR-64_N+)+(Shoot_IR-64_N-)	6.20092e-07	-1.55023	down-regulated
Os01g0841000	[(Root_IR-64_N+)+(Root_IR-64_N-) vs (Shoot_IR-64_N+)+(Shoot_IR-64_N-)	6.20386e-07	2.88888	up-regulated
Os06g0360300	[(Root_IR-64_N+)+(Root_IR-64_N-) vs (Shoot_IR-64_N+)+(Shoot_IR-64_N-)	6.20386e-07	-6.43569	down-regulated
Os06g0717400	[(Root_IR-64_N+)+(Root_IR-64_N-) vs (Shoot_IR-64_N+)+(Shoot_IR-64_N-)	6.20386e-07	-2.12173	down-regulated
Os12g0572000	[(Root_IR-64_N+)+(Root_IR-64_N-) vs (Shoot_IR-64_N+)+(Shoot_IR-64_N-)	6.21747e-07	-2.14748	down-regulated
Os01g0757200	[(Root_IR-64_N+)+(Root_IR-64_N-) vs (Shoot_IR-64_N+)+(Shoot_IR-64_N-)	6.22972e-07	2.14387	up-regulated
Os10g0165000	[(Root_IR-64_N+)+(Root_IR-64_N-) vs (Shoot_IR-64_N+)+(Shoot_IR-64_N-)	6.22972e-07	4.22769	up-regulated
Os03g0607500	[(Root_IR-64_N+)+(Root_IR-64_N-) vs (Shoot_IR-64_N+)+(Shoot_IR-64_N-)	6.26455e-07	-1.45043	down-regulated
Os07g0580700	[(Root_IR-64_N+)+(Root_IR-64_N-) vs (Shoot_IR-64_N+)+(Shoot_IR-64_N-)	6.27932e-07	5.44183	up-regulated
Os12g0640600	[(Root_IR-64_N+)+(Root_IR-64_N-) vs (Shoot_IR-64_N+)+(Shoot_IR-64_N-)	6.27932e-07	-2.33287	down-regulated
Os02g0722400	[(Root_IR-64_N+)+(Root_IR-64_N-) vs (Shoot_IR-64_N+)+(Shoot_IR-64_N-)	6.33068e-07	2.24762	up-regulated
Os06g0692600	[(Root_IR-64_N+)+(Root_IR-64_N-) vs (Shoot_IR-64_N+)+(Shoot_IR-64_N-)	6.37944e-07	9.25846	up-regulated
Os06g0128800	[(Root_IR-64_N+)+(Root_IR-64_N-) vs (Shoot_IR-64_N+)+(Shoot_IR-64_N-)	6.38568e-07	2.57645	up-regulated
Os12g0541500	[(Root_IR-64_N+)+(Root_IR-64_N-) vs (Shoot_IR-64_N+)+(Shoot_IR-64_N-)	6.40306e-07	-6.38114	down-regulated
Os04g0132500	[(Root_IR-64_N+)+(Root_IR-64_N-) vs (Shoot_IR-64_N+)+(Shoot_IR-64_N-)	6.40816e-07	6.14532	up-regulated
Os07g0229800	[(Root_IR-64_N+)+(Root_IR-64_N-) vs (Shoot_IR-64_N+)+(Shoot_IR-64_N-)	6.41613e-07	-3.34172	down-regulated
Os05g0557700	[(Root_IR-64_N+)+(Root_IR-64_N-) vs (Shoot_IR-64_N+)+(Shoot_IR-64_N-)	6.41768e-07	2.29872	up-regulated
Os05g0495700	[(Root_IR-64_N+)+(Root_IR-64_N-) vs (Shoot_IR-64_N+)+(Shoot_IR-64_N-)	6.43532e-07	2.8936	up-regulated
Os04g0304200	[(Root_IR-64_N+)+(Root_IR-64_N-) vs (Shoot_IR-64_N+)+(Shoot_IR-64_N-)	6.44418e-07	-3.50894	down-regulated
Os07g0178800	[(Root_IR-64_N+)+(Root_IR-64_N-) vs (Shoot_IR-64_N+)+(Shoot_IR-64_N-)	6.44418e-07	-11.496	down-regulated
Os03g0374500	[(Root_IR-64_N+)+(Root_IR-64_N-) vs (Shoot_IR-64_N+)+(Shoot_IR-64_N-)	6.46114e-07	4.40688	up-regulated
Os01g0783700	[(Root_IR-64_N+)+(Root_IR-64_N-) vs (Shoot_IR-64_N+)+(Shoot_IR-64_N-)	6.47593e-07	3.13227	up-regulated
Os05g0276500	[(Root_IR-64_N+)+(Root_IR-64_N-) vs (Shoot_IR-64_N+)+(Shoot_IR-64_N-)	6.48465e-07	5.63564	up-regulated
Os02g0554100	[(Root_IR-64_N+)+(Root_IR-64_N-) vs (Shoot_IR-64_N+)+(Shoot_IR-64_N-)	6.48988e-07	-5.4072	down-regulated
Os02g0768600	[(Root_IR-64_N+)+(Root_IR-64_N-) vs (Shoot_IR-64_N+)+(Shoot_IR-64_N-)	6.48988e-07	-1.78313	down-regulated
Os05g0383200	[(Root_IR-64_N+)+(Root_IR-64_N-) vs (Shoot_IR-64_N+)+(Shoot_IR-64_N-)	6.48988e-07	-1.78703	down-regulated
Os03g0634000	[(Root_IR-64_N+)+(Root_IR-64_N-) vs (Shoot_IR-64_N+)+(Shoot_IR-64_N-)	6.50417e-07	-2.12649	down-regulated
Os11g0158000	[(Root_IR-64_N+)+(Root_IR-64_N-) vs (Shoot_IR-64_N+)+(Shoot_IR-64_N-)	6.50417e-07	4.53062	up-regulated
Os01g0689900	[(Root_IR-64_N+)+(Root_IR-64_N-) vs (Shoot_IR-64_N+)+(Shoot_IR-64_N-)	6.55771e-07	1.58918	up-regulated
Os04g0590100	[(Root_IR-64_N+)+(Root_IR-64_N-) vs (Shoot_IR-64_N+)+(Shoot_IR-64_N-)	6.56615e-07	4.35477	up-regulated
Os01g0866000	[(Root_IR-64_N+)+(Root_IR-64_N-) vs (Shoot_IR-64_N+)+(Shoot_IR-64_N-)	6.57504e-07	3.98787	up-regulated
Os04g0429050	[(Root_IR-64_N+)+(Root_IR-64_N-) vs (Shoot_IR-64_N+)+(Shoot_IR-64_N-)	6.5803e-07	5.14658	up-regulated
Os06g0137600	[(Root_IR-64_N+)+(Root_IR-64_N-) vs (Shoot_IR-64_N+)+(Shoot_IR-64_N-)	6.5803e-07	-2.40316	down-regulated
Os07g0232900	[(Root_IR-64_N+)+(Root_IR-64_N-) vs (Shoot_IR-64_N+)+(Shoot_IR-64_N-)	6.59568e-07	2.16818	up-regulated
Os01g0589000	[(Root_IR-64_N+)+(Root_IR-64_N-) vs (Shoot_IR-64_N+)+(Shoot_IR-64_N-)	6.6194e-07	-2.8156	down-regulated
Os06g0229066	[(Root_IR-64_N+)+(Root_IR-64_N-) vs (Shoot_IR-64_N+)+(Shoot_IR-64_N-)	6.6194e-07	-5.05759	down-regulated
Os10g0427600	[(Root_IR-64_N+)+(Root_IR-64_N-) vs (Shoot_IR-64_N+)+(Shoot_IR-64_N-)	6.64006e-07	-5.26192	down-regulated
Os04g0580800	[(Root_IR-64_N+)+(Root_IR-64_N-) vs (Shoot_IR-64_N+)+(Shoot_IR-64_N-)	6.65196e-07	-2.14202	down-regulated
Os02g0680600	[(Root_IR-64_N+)+(Root_IR-64_N-) vs (Shoot_IR-64_N+)+(Shoot_IR-64_N-)	6.6673e-07	-2.38254	down-regulated
Os04g0447100	[(Root_IR-64_N+)+(Root_IR-64_N-) vs (Shoot_IR-64_N+)+(Shoot_IR-64_N-)	6.6673e-07	1.7074	up-regulated
Os04g0463200	[(Root_IR-64_N+)+(Root_IR-64_N-) vs (Shoot_IR-64_N+)+(Shoot_IR-64_N-)	6.6673e-07	-1.52551	down-regulated
Os05g0397800	[(Root_IR-64_N+)+(Root_IR-64_N-) vs (Shoot_IR-64_N+)+(Shoot_IR-64_N-)	6.6673e-07	-2.64511	down-regulated
Os06g0704600	[(Root_IR-64_N+)+(Root_IR-64_N-) vs (Shoot_IR-64_N+)+(Shoot_IR-64_N-)	6.6673e-07	-1.99752	down-regulated
Os07g0539300	[(Root_IR-64_N+)+(Root_IR-64_N-) vs (Shoot_IR-64_N+)+(Shoot_IR-64_N-)	6.6673e-07	2.95572	up-regulated
Os11g0216100	[(Root_IR-64_N+)+(Root_IR-64_N-) vs (Shoot_IR-64_N+)+(Shoot_IR-64_N-)	6.6673e-07	-7.53266	down-regulated
Os06g0133400	[(Root_IR-64_N+)+(Root_IR-64_N-) vs (Shoot_IR-64_N+)+(Shoot_IR-64_N-)	6.6859e-07	2.2171	up-regulated
Os11g0592700	[(Root_IR-64_N+)+(Root_IR-64_N-) vs (Shoot_IR-64_N+)+(Shoot_IR-64_N-)	6.70986e-07	-2.99247	down-regulated
Os02g0731800	[(Root_IR-64_N+)+(Root_IR-64_N-) vs (Shoot_IR-64_N+)+(Shoot_IR-64_N-)	6.72385e-07	-6.85843	down-regulated
Os04g0312100	[(Root_IR-64_N+)+(Root_IR-64_N-) vs (Shoot_IR-64_N+)+(Shoot_IR-64_N-)	6.75168e-07	-1.73877	down-regulated
Os07g0229700	[(Root_IR-64_N+)+(Root_IR-64_N-) vs (Shoot_IR-64_N+)+(Shoot_IR-64_N-)	6.75168e-07	-2.30948	down-regulated
Os06g0543200	[(Root_IR-64_N+)+(Root_IR-64_N-) vs (Shoot_IR-64_N+)+(Shoot_IR-64_N-)	6.76558e-07	1.82015	up-regulated
Os04g0600300	[(Root_IR-64_N+)+(Root_IR-64_N-) vs (Shoot_IR-64_N+)+(Shoot_IR-64_N-)	6.7668e-07	1.77544	up-regulated
Os01g0122000	[(Root_IR-64_N+)+(Root_IR-64_N-) vs (Shoot_IR-64_N+)+(Shoot_IR-64_N-)	6.82621e-07	-4.37852	down-regulated
Os04g0600200	[(Root_IR-64_N+)+(Root_IR-64_N-) vs (Shoot_IR-64_N+)+(Shoot_IR-64_N-)	6.82621e-07	2.01981	up-regulated
Os12g0169400	[(Root_IR-64_N+)+(Root_IR-64_N-) vs (Shoot_IR-64_N+)+(Shoot_IR-64_N-)	6.82621e-07	-2.61449	down-regulated
Os04g0633900	[(Root_IR-64_N+)+(Root_IR-64_N-) vs (Shoot_IR-64_N+)+(Shoot_IR-64_N-)	6.91961e-07	7.80984	up-regulated
Os11g0615600	[(Root_IR-64_N+)+(Root_IR-64_N-) vs (Shoot_IR-64_N+)+(Shoot_IR-64_N-)	6.92647e-07	-2.4705	down-regulated
Os07g0100500	[(Root_IR-64_N+)+(Root_IR-64_N-) vs (Shoot_IR-64_N+)+(Shoot_IR-64_N-)	7.03262e-07	-2.5834	down-regulated
Os01g0127300	[(Root_IR-64_N+)+(Root_IR-64_N-) vs (Shoot_IR-64_N+)+(Shoot_IR-64_N-)	7.07395e-07	-1.58107	down-regulated
Os07g0646800	[(Root_IR-64_N+)+(Root_IR-64_N-) vs (Shoot_IR-64_N+)+(Shoot_IR-64_N-)	7.09035e-07	5.80203	up-regulated
Os05g0476700	[(Root_IR-64_N+)+(Root_IR-64_N-) vs (Shoot_IR-64_N+)+(Shoot_IR-64_N-)	7.09861e-07	2.12018	up-regulated
Os07g0674800	[(Root_IR-64_N+)+(Root_IR-64_N-) vs (Shoot_IR-64_N+)+(Shoot_IR-64_N-)	7.12833e-07	3.36005	up-regulated
Os01g0278000	[(Root_IR-64_N+)+(Root_IR-64_N-) vs (Shoot_IR-64_N+)+(Shoot_IR-64_N-)	7.14224e-07	1.73503	up-regulated
Os02g0616100	[(Root_IR-64_N+)+(Root_IR-64_N-) vs (Shoot_IR-64_N+)+(Shoot_IR-64_N-)	7.14677e-07	-8.22194	down-regulated
Os04g0585200	[(Root_IR-64_N+)+(Root_IR-64_N-) vs (Shoot_IR-64_N+)+(Shoot_IR-64_N-)	7.15024e-07	-3.15508	down-regulated
Os01g0382700	[(Root_IR-64_N+)+(Root_IR-64_N-) vs (Shoot_IR-64_N+)+(Shoot_IR-64_N-)	7.16124e-07	-4.76544	down-regulated
Os08g0528500	[(Root_IR-64_N+)+(Root_IR-64_N-) vs (Shoot_IR-64_N+)+(Shoot_IR-64_N-)	7.18719e-07	3.66945	up-regulated
Os09g0549300	[(Root_IR-64_N+)+(Root_IR-64_N-) vs (Shoot_IR-64_N+)+(Shoot_IR-64_N-)	7.26363e-07	2.78637	up-regulated
Os03g0738600	[(Root_IR-64_N+)+(Root_IR-64_N-) vs (Shoot_IR-64_N+)+(Shoot_IR-64_N-)	7.29136e-07	6.15552	up-regulated
Os01g0815700	[(Root_IR-64_N+)+(Root_IR-64_N-) vs (Shoot_IR-64_N+)+(Shoot_IR-64_N-)	7.29366e-07	-1.74183	down-regulated
Os12g0626400	[(Root_IR-64_N+)+(Root_IR-64_N-) vs (Shoot_IR-64_N+)+(Shoot_IR-64_N-)	7.29926e-07	-3.96837	down-regulated
Os02g0564400	[(Root_IR-64_N+)+(Root_IR-64_N-) vs (Shoot_IR-64_N+)+(Shoot_IR-64_N-)	7.29961e-07	-1.96123	down-regulated
Os06g0212300	[(Root_IR-64_N+)+(Root_IR-64_N-) vs (Shoot_IR-64_N+)+(Shoot_IR-64_N-)	7.29961e-07	6.57999	up-regulated
Os06g0215000	[(Root_IR-64_N+)+(Root_IR-64_N-) vs (Shoot_IR-64_N+)+(Shoot_IR-64_N-)	7.29961e-07	2.09001	up-regulated
Os11g0232100	[(Root_IR-64_N+)+(Root_IR-64_N-) vs (Shoot_IR-64_N+)+(Shoot_IR-64_N-)	7.29961e-07	1.61919	up-regulated
Os03g0819700	[(Root_IR-64_N+)+(Root_IR-64_N-) vs (Shoot_IR-64_N+)+(Shoot_IR-64_N-)	7.29991e-07	2.48814	up-regulated
Os01g0581400	[(Root_IR-64_N+)+(Root_IR-64_N-) vs (Shoot_IR-64_N+)+(Shoot_IR-64_N-)	7.30479e-07	-4.00182	down-regulated
Os07g0663900	[(Root_IR-64_N+)+(Root_IR-64_N-) vs (Shoot_IR-64_N+)+(Shoot_IR-64_N-)	7.30479e-07	6.30924	up-regulated
Os01g0796000	[(Root_IR-64_N+)+(Root_IR-64_N-) vs (Shoot_IR-64_N+)+(Shoot_IR-64_N-)	7.32046e-07	-4.9338	down-regulated
Os06g0633100	[(Root_IR-64_N+)+(Root_IR-64_N-) vs (Shoot_IR-64_N+)+(Shoot_IR-64_N-)	7.34172e-07	4.95503	up-regulated
Os01g0392600	[(Root_IR-64_N+)+(Root_IR-64_N-) vs (Shoot_IR-64_N+)+(Shoot_IR-64_N-)	7.37025e-07	-2.41909	down-regulated
Os04g0464966	[(Root_IR-64_N+)+(Root_IR-64_N-) vs (Shoot_IR-64_N+)+(Shoot_IR-64_N-)	7.38155e-07	2.3283	up-regulated
Os02g0557700	[(Root_IR-64_N+)+(Root_IR-64_N-) vs (Shoot_IR-64_N+)+(Shoot_IR-64_N-)	7.39376e-07	-2.79373	down-regulated
Os06g0230100	[(Root_IR-64_N+)+(Root_IR-64_N-) vs (Shoot_IR-64_N+)+(Shoot_IR-64_N-)	7.41348e-07	-3.71508	down-regulated
Os01g0214400	[(Root_IR-64_N+)+(Root_IR-64_N-) vs (Shoot_IR-64_N+)+(Shoot_IR-64_N-)	7.44194e-07	-2.32884	down-regulated
Os01g0973400	[(Root_IR-64_N+)+(Root_IR-64_N-) vs (Shoot_IR-64_N+)+(Shoot_IR-64_N-)	7.49769e-07	-2.416	down-regulated
Os06g0626700	[(Root_IR-64_N+)+(Root_IR-64_N-) vs (Shoot_IR-64_N+)+(Shoot_IR-64_N-)	7.50584e-07	5.48316	up-regulated
Os07g0692300	[(Root_IR-64_N+)+(Root_IR-64_N-) vs (Shoot_IR-64_N+)+(Shoot_IR-64_N-)	7.50977e-07	-4.09544	down-regulated
Os06g0130400	[(Root_IR-64_N+)+(Root_IR-64_N-) vs (Shoot_IR-64_N+)+(Shoot_IR-64_N-)	7.51457e-07	-2.41758	down-regulated
Os08g0407000	[(Root_IR-64_N+)+(Root_IR-64_N-) vs (Shoot_IR-64_N+)+(Shoot_IR-64_N-)	7.54266e-07	-2.25567	down-regulated
Os03g0806500	[(Root_IR-64_N+)+(Root_IR-64_N-) vs (Shoot_IR-64_N+)+(Shoot_IR-64_N-)	7.59894e-07	-2.49429	down-regulated
Os01g0500900	[(Root_IR-64_N+)+(Root_IR-64_N-) vs (Shoot_IR-64_N+)+(Shoot_IR-64_N-)	7.62509e-07	-1.45272	down-regulated
Os01g0965800	[(Root_IR-64_N+)+(Root_IR-64_N-) vs (Shoot_IR-64_N+)+(Shoot_IR-64_N-)	7.62672e-07	-3.83696	down-regulated
Os04g0450300	[(Root_IR-64_N+)+(Root_IR-64_N-) vs (Shoot_IR-64_N+)+(Shoot_IR-64_N-)	7.69626e-07	1.958	up-regulated
Os03g0140400	[(Root_IR-64_N+)+(Root_IR-64_N-) vs (Shoot_IR-64_N+)+(Shoot_IR-64_N-)	7.79059e-07	-5.45693	down-regulated
Os12g0170400	[(Root_IR-64_N+)+(Root_IR-64_N-) vs (Shoot_IR-64_N+)+(Shoot_IR-64_N-)	7.84545e-07	2.59927	up-regulated
Os05g0324700	[(Root_IR-64_N+)+(Root_IR-64_N-) vs (Shoot_IR-64_N+)+(Shoot_IR-64_N-)	7.8672e-07	3.07507	up-regulated
Os06g0252800	[(Root_IR-64_N+)+(Root_IR-64_N-) vs (Shoot_IR-64_N+)+(Shoot_IR-64_N-)	7.8672e-07	4.1079	up-regulated
Os03g0583800	[(Root_IR-64_N+)+(Root_IR-64_N-) vs (Shoot_IR-64_N+)+(Shoot_IR-64_N-)	7.9018e-07	-3.556	down-regulated
Os12g0600701	[(Root_IR-64_N+)+(Root_IR-64_N-) vs (Shoot_IR-64_N+)+(Shoot_IR-64_N-)	7.90944e-07	-1.364	down-regulated
Os02g0745400	[(Root_IR-64_N+)+(Root_IR-64_N-) vs (Shoot_IR-64_N+)+(Shoot_IR-64_N-)	8.02426e-07	2.55168	up-regulated
Os08g0465000	[(Root_IR-64_N+)+(Root_IR-64_N-) vs (Shoot_IR-64_N+)+(Shoot_IR-64_N-)	8.03127e-07	-2.07291	down-regulated
Os03g0650200	[(Root_IR-64_N+)+(Root_IR-64_N-) vs (Shoot_IR-64_N+)+(Shoot_IR-64_N-)	8.07876e-07	-6.50469	down-regulated
Os07g0687100	[(Root_IR-64_N+)+(Root_IR-64_N-) vs (Shoot_IR-64_N+)+(Shoot_IR-64_N-)	8.08072e-07	-3.3998	down-regulated
Os07g0580766	[(Root_IR-64_N+)+(Root_IR-64_N-) vs (Shoot_IR-64_N+)+(Shoot_IR-64_N-)	8.11096e-07	3.84887	up-regulated
Os02g0104500	[(Root_IR-64_N+)+(Root_IR-64_N-) vs (Shoot_IR-64_N+)+(Shoot_IR-64_N-)	8.1222e-07	-1.96995	down-regulated
Os02g0753500	[(Root_IR-64_N+)+(Root_IR-64_N-) vs (Shoot_IR-64_N+)+(Shoot_IR-64_N-)	8.14415e-07	5.34985	up-regulated
Os03g0340900	[(Root_IR-64_N+)+(Root_IR-64_N-) vs (Shoot_IR-64_N+)+(Shoot_IR-64_N-)	8.15044e-07	-1.60743	down-regulated
Os09g0542900	[(Root_IR-64_N+)+(Root_IR-64_N-) vs (Shoot_IR-64_N+)+(Shoot_IR-64_N-)	8.1777e-07	2.60587	up-regulated
Os11g0307300	[(Root_IR-64_N+)+(Root_IR-64_N-) vs (Shoot_IR-64_N+)+(Shoot_IR-64_N-)	8.17846e-07	9.71579	up-regulated
Os04g0473150	[(Root_IR-64_N+)+(Root_IR-64_N-) vs (Shoot_IR-64_N+)+(Shoot_IR-64_N-)	8.18264e-07	-9.84055	down-regulated
Os01g0822800	[(Root_IR-64_N+)+(Root_IR-64_N-) vs (Shoot_IR-64_N+)+(Shoot_IR-64_N-)	8.2348e-07	-2.00691	down-regulated
Os02g0572300	[(Root_IR-64_N+)+(Root_IR-64_N-) vs (Shoot_IR-64_N+)+(Shoot_IR-64_N-)	8.24096e-07	2.98703	up-regulated
Os02g0830100	[(Root_IR-64_N+)+(Root_IR-64_N-) vs (Shoot_IR-64_N+)+(Shoot_IR-64_N-)	8.26656e-07	-1.52809	down-regulated
Os06g0267400	[(Root_IR-64_N+)+(Root_IR-64_N-) vs (Shoot_IR-64_N+)+(Shoot_IR-64_N-)	8.30816e-07	-6.45575	down-regulated
Os01g0929100	[(Root_IR-64_N+)+(Root_IR-64_N-) vs (Shoot_IR-64_N+)+(Shoot_IR-64_N-)	8.35066e-07	-5.09385	down-regulated
Os06g0652300	[(Root_IR-64_N+)+(Root_IR-64_N-) vs (Shoot_IR-64_N+)+(Shoot_IR-64_N-)	8.35066e-07	-7.85427	down-regulated
Os03g0376600	[(Root_IR-64_N+)+(Root_IR-64_N-) vs (Shoot_IR-64_N+)+(Shoot_IR-64_N-)	8.35876e-07	-2.67859	down-regulated
Os04g0465100	[(Root_IR-64_N+)+(Root_IR-64_N-) vs (Shoot_IR-64_N+)+(Shoot_IR-64_N-)	8.44134e-07	2.21482	up-regulated
Os08g0412800	[(Root_IR-64_N+)+(Root_IR-64_N-) vs (Shoot_IR-64_N+)+(Shoot_IR-64_N-)	8.46001e-07	-2.35343	down-regulated
Os04g0603200	[(Root_IR-64_N+)+(Root_IR-64_N-) vs (Shoot_IR-64_N+)+(Shoot_IR-64_N-)	8.50838e-07	-2.75007	down-regulated
Os01g0130200	[(Root_IR-64_N+)+(Root_IR-64_N-) vs (Shoot_IR-64_N+)+(Shoot_IR-64_N-)	8.53157e-07	-3.04543	down-regulated
Os11g0210500	[(Root_IR-64_N+)+(Root_IR-64_N-) vs (Shoot_IR-64_N+)+(Shoot_IR-64_N-)	8.53157e-07	3.7688	up-regulated
Os11g0435300	[(Root_IR-64_N+)+(Root_IR-64_N-) vs (Shoot_IR-64_N+)+(Shoot_IR-64_N-)	8.53157e-07	6.07132	up-regulated
Os02g0702100	[(Root_IR-64_N+)+(Root_IR-64_N-) vs (Shoot_IR-64_N+)+(Shoot_IR-64_N-)	8.57495e-07	2.4013	up-regulated
Os06g0654300	[(Root_IR-64_N+)+(Root_IR-64_N-) vs (Shoot_IR-64_N+)+(Shoot_IR-64_N-)	8.57739e-07	4.37375	up-regulated
Os06g0528700	[(Root_IR-64_N+)+(Root_IR-64_N-) vs (Shoot_IR-64_N+)+(Shoot_IR-64_N-)	8.63834e-07	-3.7706	down-regulated
Os11g0552500	[(Root_IR-64_N+)+(Root_IR-64_N-) vs (Shoot_IR-64_N+)+(Shoot_IR-64_N-)	8.63834e-07	-3.0061	down-regulated
Os11g0151500	[(Root_IR-64_N+)+(Root_IR-64_N-) vs (Shoot_IR-64_N+)+(Shoot_IR-64_N-)	8.63968e-07	6.11924	up-regulated
Os01g0309100	[(Root_IR-64_N+)+(Root_IR-64_N-) vs (Shoot_IR-64_N+)+(Shoot_IR-64_N-)	8.70468e-07	4.07977	up-regulated
Os02g0689700	[(Root_IR-64_N+)+(Root_IR-64_N-) vs (Shoot_IR-64_N+)+(Shoot_IR-64_N-)	8.70468e-07	-2.07295	down-regulated
Os02g0628600	[(Root_IR-64_N+)+(Root_IR-64_N-) vs (Shoot_IR-64_N+)+(Shoot_IR-64_N-)	8.70528e-07	1.08829	up-regulated
Os01g0825800	[(Root_IR-64_N+)+(Root_IR-64_N-) vs (Shoot_IR-64_N+)+(Shoot_IR-64_N-)	8.71081e-07	-2.16371	down-regulated
Os01g0899800	[(Root_IR-64_N+)+(Root_IR-64_N-) vs (Shoot_IR-64_N+)+(Shoot_IR-64_N-)	8.71081e-07	4.92547	up-regulated
Os11g0650500	[(Root_IR-64_N+)+(Root_IR-64_N-) vs (Shoot_IR-64_N+)+(Shoot_IR-64_N-)	8.71455e-07	5.12299	up-regulated
Os01g0247700	[(Root_IR-64_N+)+(Root_IR-64_N-) vs (Shoot_IR-64_N+)+(Shoot_IR-64_N-)	8.72e-07	4.34762	up-regulated
Os03g0795200	[(Root_IR-64_N+)+(Root_IR-64_N-) vs (Shoot_IR-64_N+)+(Shoot_IR-64_N-)	8.72e-07	-3.07057	down-regulated
Os04g0460300	[(Root_IR-64_N+)+(Root_IR-64_N-) vs (Shoot_IR-64_N+)+(Shoot_IR-64_N-)	8.75958e-07	-2.22343	down-regulated
Os05g0455700	[(Root_IR-64_N+)+(Root_IR-64_N-) vs (Shoot_IR-64_N+)+(Shoot_IR-64_N-)	8.77796e-07	-1.82054	down-regulated
Os04g0455700	[(Root_IR-64_N+)+(Root_IR-64_N-) vs (Shoot_IR-64_N+)+(Shoot_IR-64_N-)	8.85601e-07	2.35599	up-regulated
Os10g0205300	[(Root_IR-64_N+)+(Root_IR-64_N-) vs (Shoot_IR-64_N+)+(Shoot_IR-64_N-)	8.85601e-07	1.48832	up-regulated
Os01g0850550	[(Root_IR-64_N+)+(Root_IR-64_N-) vs (Shoot_IR-64_N+)+(Shoot_IR-64_N-)	8.86221e-07	3.87573	up-regulated
Os12g0264650	[(Root_IR-64_N+)+(Root_IR-64_N-) vs (Shoot_IR-64_N+)+(Shoot_IR-64_N-)	8.86221e-07	-3.1519	down-regulated
Os03g0803500	[(Root_IR-64_N+)+(Root_IR-64_N-) vs (Shoot_IR-64_N+)+(Shoot_IR-64_N-)	8.88553e-07	2.86952	up-regulated
Os07g0469200	[(Root_IR-64_N+)+(Root_IR-64_N-) vs (Shoot_IR-64_N+)+(Shoot_IR-64_N-)	8.89967e-07	-3.97826	down-regulated
Os01g0681900	[(Root_IR-64_N+)+(Root_IR-64_N-) vs (Shoot_IR-64_N+)+(Shoot_IR-64_N-)	8.95554e-07	1.35094	up-regulated
Os02g0758800	[(Root_IR-64_N+)+(Root_IR-64_N-) vs (Shoot_IR-64_N+)+(Shoot_IR-64_N-)	8.95554e-07	3.57421	up-regulated
Os02g0756600	[(Root_IR-64_N+)+(Root_IR-64_N-) vs (Shoot_IR-64_N+)+(Shoot_IR-64_N-)	8.95855e-07	4.75832	up-regulated
Os05g0565400	[(Root_IR-64_N+)+(Root_IR-64_N-) vs (Shoot_IR-64_N+)+(Shoot_IR-64_N-)	8.95855e-07	-5.34058	down-regulated
Os08g0360100	[(Root_IR-64_N+)+(Root_IR-64_N-) vs (Shoot_IR-64_N+)+(Shoot_IR-64_N-)	8.96035e-07	-2.7442	down-regulated
Os08g0469600	[(Root_IR-64_N+)+(Root_IR-64_N-) vs (Shoot_IR-64_N+)+(Shoot_IR-64_N-)	8.96138e-07	-3.20914	down-regulated
Os03g0391100	[(Root_IR-64_N+)+(Root_IR-64_N-) vs (Shoot_IR-64_N+)+(Shoot_IR-64_N-)	8.99333e-07	4.19367	up-regulated
Os01g0704700	[(Root_IR-64_N+)+(Root_IR-64_N-) vs (Shoot_IR-64_N+)+(Shoot_IR-64_N-)	8.99872e-07	-2.39252	down-regulated
Os03g0833100	[(Root_IR-64_N+)+(Root_IR-64_N-) vs (Shoot_IR-64_N+)+(Shoot_IR-64_N-)	8.99872e-07	3.87646	up-regulated
Os01g0872600	[(Root_IR-64_N+)+(Root_IR-64_N-) vs (Shoot_IR-64_N+)+(Shoot_IR-64_N-)	9.04251e-07	-3.48	down-regulated
Os03g0848100	[(Root_IR-64_N+)+(Root_IR-64_N-) vs (Shoot_IR-64_N+)+(Shoot_IR-64_N-)	9.05791e-07	-4.82799	down-regulated
Os01g0120300	[(Root_IR-64_N+)+(Root_IR-64_N-) vs (Shoot_IR-64_N+)+(Shoot_IR-64_N-)	9.14098e-07	-2.90442	down-regulated
Os01g0559500	[(Root_IR-64_N+)+(Root_IR-64_N-) vs (Shoot_IR-64_N+)+(Shoot_IR-64_N-)	9.14709e-07	-2.60326	down-regulated
Os11g0644500	[(Root_IR-64_N+)+(Root_IR-64_N-) vs (Shoot_IR-64_N+)+(Shoot_IR-64_N-)	9.15085e-07	-5.01726	down-regulated
Os07g0182400	[(Root_IR-64_N+)+(Root_IR-64_N-) vs (Shoot_IR-64_N+)+(Shoot_IR-64_N-)	9.1683e-07	-2.97549	down-regulated
Os04g0618950	[(Root_IR-64_N+)+(Root_IR-64_N-) vs (Shoot_IR-64_N+)+(Shoot_IR-64_N-)	9.17696e-07	2.76126	up-regulated
Os11g0539700	[(Root_IR-64_N+)+(Root_IR-64_N-) vs (Shoot_IR-64_N+)+(Shoot_IR-64_N-)	9.19522e-07	-4.16134	down-regulated
Os01g0102600	[(Root_IR-64_N+)+(Root_IR-64_N-) vs (Shoot_IR-64_N+)+(Shoot_IR-64_N-)	9.27953e-07	-3.96586	down-regulated
Os07g0174400	[(Root_IR-64_N+)+(Root_IR-64_N-) vs (Shoot_IR-64_N+)+(Shoot_IR-64_N-)	9.29242e-07	5.47825	up-regulated
Os01g0726100	[(Root_IR-64_N+)+(Root_IR-64_N-) vs (Shoot_IR-64_N+)+(Shoot_IR-64_N-)	9.34033e-07	3.37166	up-regulated
Os03g0818200	[(Root_IR-64_N+)+(Root_IR-64_N-) vs (Shoot_IR-64_N+)+(Shoot_IR-64_N-)	9.39532e-07	-1.50515	down-regulated
Os05g0418800	[(Root_IR-64_N+)+(Root_IR-64_N-) vs (Shoot_IR-64_N+)+(Shoot_IR-64_N-)	9.45745e-07	-3.81795	down-regulated
Os01g0260800	[(Root_IR-64_N+)+(Root_IR-64_N-) vs (Shoot_IR-64_N+)+(Shoot_IR-64_N-)	9.56771e-07	2.88105	up-regulated
Os07g0281800	[(Root_IR-64_N+)+(Root_IR-64_N-) vs (Shoot_IR-64_N+)+(Shoot_IR-64_N-)	9.56771e-07	3.52785	up-regulated
Os10g0332000	[(Root_IR-64_N+)+(Root_IR-64_N-) vs (Shoot_IR-64_N+)+(Shoot_IR-64_N-)	9.62014e-07	-6.27769	down-regulated
Os02g0820800	[(Root_IR-64_N+)+(Root_IR-64_N-) vs (Shoot_IR-64_N+)+(Shoot_IR-64_N-)	9.62933e-07	8.73751	up-regulated
Os03g0699800	[(Root_IR-64_N+)+(Root_IR-64_N-) vs (Shoot_IR-64_N+)+(Shoot_IR-64_N-)	9.70597e-07	6.02268	up-regulated
Os05g0463100	[(Root_IR-64_N+)+(Root_IR-64_N-) vs (Shoot_IR-64_N+)+(Shoot_IR-64_N-)	9.75357e-07	-2.83558	down-regulated
Os02g0106900	[(Root_IR-64_N+)+(Root_IR-64_N-) vs (Shoot_IR-64_N+)+(Shoot_IR-64_N-)	9.84731e-07	-1.57709	down-regulated
Os04g0481100	[(Root_IR-64_N+)+(Root_IR-64_N-) vs (Shoot_IR-64_N+)+(Shoot_IR-64_N-)	9.84731e-07	1.26475	up-regulated
Os03g0348900	[(Root_IR-64_N+)+(Root_IR-64_N-) vs (Shoot_IR-64_N+)+(Shoot_IR-64_N-)	9.85175e-07	2.53019	up-regulated
Os04g0569500	[(Root_IR-64_N+)+(Root_IR-64_N-) vs (Shoot_IR-64_N+)+(Shoot_IR-64_N-)	9.87565e-07	3.18465	up-regulated
Os03g0432277	[(Root_IR-64_N+)+(Root_IR-64_N-) vs (Shoot_IR-64_N+)+(Shoot_IR-64_N-)	9.90412e-07	-2.1491	down-regulated
Os02g0140400	[(Root_IR-64_N+)+(Root_IR-64_N-) vs (Shoot_IR-64_N+)+(Shoot_IR-64_N-)	9.93082e-07	-6.04045	down-regulated
Os02g0168800	[(Root_IR-64_N+)+(Root_IR-64_N-) vs (Shoot_IR-64_N+)+(Shoot_IR-64_N-)	9.93082e-07	-2.10267	down-regulated
Os04g0580866	[(Root_IR-64_N+)+(Root_IR-64_N-) vs (Shoot_IR-64_N+)+(Shoot_IR-64_N-)	9.94189e-07	-2.6216	down-regulated
Os01g0185900	[(Root_IR-64_N+)+(Root_IR-64_N-) vs (Shoot_IR-64_N+)+(Shoot_IR-64_N-)	9.95527e-07	5.41461	up-regulated
Os01g0798500	[(Root_IR-64_N+)+(Root_IR-64_N-) vs (Shoot_IR-64_N+)+(Shoot_IR-64_N-)	9.9765e-07	-3.83681	down-regulated
Os01g0212700	[(Root_IR-64_N+)+(Root_IR-64_N-) vs (Shoot_IR-64_N+)+(Shoot_IR-64_N-)	9.9929e-07	2.1586	up-regulated
Os02g0116600	[(Root_IR-64_N+)+(Root_IR-64_N-) vs (Shoot_IR-64_N+)+(Shoot_IR-64_N-)	9.9929e-07	-1.17316	down-regulated
Os07g0634400	[(Root_IR-64_N+)+(Root_IR-64_N-) vs (Shoot_IR-64_N+)+(Shoot_IR-64_N-)	9.9929e-07	2.53811	up-regulated
Os02g0614300	[(Root_IR-64_N+)+(Root_IR-64_N-) vs (Shoot_IR-64_N+)+(Shoot_IR-64_N-)	1.00373e-06	3.86637	up-regulated
Os02g0106800	[(Root_IR-64_N+)+(Root_IR-64_N-) vs (Shoot_IR-64_N+)+(Shoot_IR-64_N-)	1.00624e-06	-1.24322	down-regulated
Os10g0167200	[(Root_IR-64_N+)+(Root_IR-64_N-) vs (Shoot_IR-64_N+)+(Shoot_IR-64_N-)	1.00695e-06	2.571	up-regulated
Os11g0474900	[(Root_IR-64_N+)+(Root_IR-64_N-) vs (Shoot_IR-64_N+)+(Shoot_IR-64_N-)	1.00695e-06	4.90086	up-regulated
Os05g0531400	[(Root_IR-64_N+)+(Root_IR-64_N-) vs (Shoot_IR-64_N+)+(Shoot_IR-64_N-)	1.00696e-06	4.77002	up-regulated
Os03g0656900	[(Root_IR-64_N+)+(Root_IR-64_N-) vs (Shoot_IR-64_N+)+(Shoot_IR-64_N-)	1.00757e-06	-3.03509	down-regulated
Os02g0128200	[(Root_IR-64_N+)+(Root_IR-64_N-) vs (Shoot_IR-64_N+)+(Shoot_IR-64_N-)	1.01004e-06	-2.11944	down-regulated
Os03g0787000	[(Root_IR-64_N+)+(Root_IR-64_N-) vs (Shoot_IR-64_N+)+(Shoot_IR-64_N-)	1.01438e-06	2.02231	up-regulated
Os11g0657100	[(Root_IR-64_N+)+(Root_IR-64_N-) vs (Shoot_IR-64_N+)+(Shoot_IR-64_N-)	1.01443e-06	-2.94142	down-regulated
Os03g0358800	[(Root_IR-64_N+)+(Root_IR-64_N-) vs (Shoot_IR-64_N+)+(Shoot_IR-64_N-)	1.01453e-06	6.511	up-regulated
Os08g0357000	[(Root_IR-64_N+)+(Root_IR-64_N-) vs (Shoot_IR-64_N+)+(Shoot_IR-64_N-)	1.01453e-06	-2.34171	down-regulated
Os07g0595700	[(Root_IR-64_N+)+(Root_IR-64_N-) vs (Shoot_IR-64_N+)+(Shoot_IR-64_N-)	1.01553e-06	-2.79167	down-regulated
Os01g0878700	[(Root_IR-64_N+)+(Root_IR-64_N-) vs (Shoot_IR-64_N+)+(Shoot_IR-64_N-)	1.01609e-06	1.22507	up-regulated
Os02g0777800	[(Root_IR-64_N+)+(Root_IR-64_N-) vs (Shoot_IR-64_N+)+(Shoot_IR-64_N-)	1.01609e-06	2.65685	up-regulated
Os03g0137800	[(Root_IR-64_N+)+(Root_IR-64_N-) vs (Shoot_IR-64_N+)+(Shoot_IR-64_N-)	1.01609e-06	2.8018	up-regulated
Os02g0779200	[(Root_IR-64_N+)+(Root_IR-64_N-) vs (Shoot_IR-64_N+)+(Shoot_IR-64_N-)	1.01739e-06	-1.61573	down-regulated
Os01g0937200	[(Root_IR-64_N+)+(Root_IR-64_N-) vs (Shoot_IR-64_N+)+(Shoot_IR-64_N-)	1.01984e-06	2.85775	up-regulated
Os02g0764700	[(Root_IR-64_N+)+(Root_IR-64_N-) vs (Shoot_IR-64_N+)+(Shoot_IR-64_N-)	1.02129e-06	3.56079	up-regulated
Os03g0821300	[(Root_IR-64_N+)+(Root_IR-64_N-) vs (Shoot_IR-64_N+)+(Shoot_IR-64_N-)	1.02129e-06	1.58877	up-regulated
Os04g0506800	[(Root_IR-64_N+)+(Root_IR-64_N-) vs (Shoot_IR-64_N+)+(Shoot_IR-64_N-)	1.02153e-06	4.92152	up-regulated
Os05g0393100	[(Root_IR-64_N+)+(Root_IR-64_N-) vs (Shoot_IR-64_N+)+(Shoot_IR-64_N-)	1.02153e-06	2.34635	up-regulated
Os06g0116400	[(Root_IR-64_N+)+(Root_IR-64_N-) vs (Shoot_IR-64_N+)+(Shoot_IR-64_N-)	1.02376e-06	-3.63364	down-regulated
Os06g0665800	[(Root_IR-64_N+)+(Root_IR-64_N-) vs (Shoot_IR-64_N+)+(Shoot_IR-64_N-)	1.02376e-06	1.48431	up-regulated
Os07g0281700	[(Root_IR-64_N+)+(Root_IR-64_N-) vs (Shoot_IR-64_N+)+(Shoot_IR-64_N-)	1.02376e-06	3.67803	up-regulated
Os12g0110100	[(Root_IR-64_N+)+(Root_IR-64_N-) vs (Shoot_IR-64_N+)+(Shoot_IR-64_N-)	1.02376e-06	3.805	up-regulated
Os05g0231700	[(Root_IR-64_N+)+(Root_IR-64_N-) vs (Shoot_IR-64_N+)+(Shoot_IR-64_N-)	1.02998e-06	-3.49734	down-regulated
Os07g0485400	[(Root_IR-64_N+)+(Root_IR-64_N-) vs (Shoot_IR-64_N+)+(Shoot_IR-64_N-)	1.03059e-06	-1.75579	down-regulated
Os03g0142500	[(Root_IR-64_N+)+(Root_IR-64_N-) vs (Shoot_IR-64_N+)+(Shoot_IR-64_N-)	1.03283e-06	3.19652	up-regulated
Os04g0590900	[(Root_IR-64_N+)+(Root_IR-64_N-) vs (Shoot_IR-64_N+)+(Shoot_IR-64_N-)	1.0336e-06	-1.6987	down-regulated
Os06g0725300	[(Root_IR-64_N+)+(Root_IR-64_N-) vs (Shoot_IR-64_N+)+(Shoot_IR-64_N-)	1.0336e-06	-2.10708	down-regulated
Os02g0762100	[(Root_IR-64_N+)+(Root_IR-64_N-) vs (Shoot_IR-64_N+)+(Shoot_IR-64_N-)	1.03763e-06	-4.43693	down-regulated
Os01g0701500	[(Root_IR-64_N+)+(Root_IR-64_N-) vs (Shoot_IR-64_N+)+(Shoot_IR-64_N-)	1.04093e-06	4.89888	up-regulated
Os06g0184900	[(Root_IR-64_N+)+(Root_IR-64_N-) vs (Shoot_IR-64_N+)+(Shoot_IR-64_N-)	1.04274e-06	-3.26027	down-regulated
Os08g0345400	[(Root_IR-64_N+)+(Root_IR-64_N-) vs (Shoot_IR-64_N+)+(Shoot_IR-64_N-)	1.04274e-06	-2.74851	down-regulated
Os08g0476100	[(Root_IR-64_N+)+(Root_IR-64_N-) vs (Shoot_IR-64_N+)+(Shoot_IR-64_N-)	1.04274e-06	1.67826	up-regulated
Os08g0476900	[(Root_IR-64_N+)+(Root_IR-64_N-) vs (Shoot_IR-64_N+)+(Shoot_IR-64_N-)	1.04274e-06	3.8379	up-regulated
Os03g0318400	[(Root_IR-64_N+)+(Root_IR-64_N-) vs (Shoot_IR-64_N+)+(Shoot_IR-64_N-)	1.05129e-06	5.96951	up-regulated
Os11g0236100	[(Root_IR-64_N+)+(Root_IR-64_N-) vs (Shoot_IR-64_N+)+(Shoot_IR-64_N-)	1.05129e-06	-2.14322	down-regulated
Os01g0266100	[(Root_IR-64_N+)+(Root_IR-64_N-) vs (Shoot_IR-64_N+)+(Shoot_IR-64_N-)	1.05971e-06	-2.85868	down-regulated
Os01g0329000	[(Root_IR-64_N+)+(Root_IR-64_N-) vs (Shoot_IR-64_N+)+(Shoot_IR-64_N-)	1.05998e-06	-8.80693	down-regulated
Os05g0528500	[(Root_IR-64_N+)+(Root_IR-64_N-) vs (Shoot_IR-64_N+)+(Shoot_IR-64_N-)	1.06199e-06	3.43981	up-regulated
Os03g0841900	[(Root_IR-64_N+)+(Root_IR-64_N-) vs (Shoot_IR-64_N+)+(Shoot_IR-64_N-)	1.06614e-06	-4.69481	down-regulated
Os07g0110650	[(Root_IR-64_N+)+(Root_IR-64_N-) vs (Shoot_IR-64_N+)+(Shoot_IR-64_N-)	1.06614e-06	-2.79957	down-regulated
Os01g0286100	[(Root_IR-64_N+)+(Root_IR-64_N-) vs (Shoot_IR-64_N+)+(Shoot_IR-64_N-)	1.07003e-06	-3.50065	down-regulated
Os08g0482600	[(Root_IR-64_N+)+(Root_IR-64_N-) vs (Shoot_IR-64_N+)+(Shoot_IR-64_N-)	1.07229e-06	1.7215	up-regulated
Os06g0202600	[(Root_IR-64_N+)+(Root_IR-64_N-) vs (Shoot_IR-64_N+)+(Shoot_IR-64_N-)	1.07338e-06	-2.72592	down-regulated
Os07g0685500	[(Root_IR-64_N+)+(Root_IR-64_N-) vs (Shoot_IR-64_N+)+(Shoot_IR-64_N-)	1.07821e-06	-8.00809	down-regulated
Os05g0501300	[(Root_IR-64_N+)+(Root_IR-64_N-) vs (Shoot_IR-64_N+)+(Shoot_IR-64_N-)	1.08123e-06	1.98779	up-regulated
Os04g0615200	[(Root_IR-64_N+)+(Root_IR-64_N-) vs (Shoot_IR-64_N+)+(Shoot_IR-64_N-)	1.08145e-06	3.31457	up-regulated
Os01g0507900	[(Root_IR-64_N+)+(Root_IR-64_N-) vs (Shoot_IR-64_N+)+(Shoot_IR-64_N-)	1.08154e-06	-1.58564	down-regulated
Os03g0121300	[(Root_IR-64_N+)+(Root_IR-64_N-) vs (Shoot_IR-64_N+)+(Shoot_IR-64_N-)	1.08154e-06	5.57799	up-regulated
Os03g0749650	[(Root_IR-64_N+)+(Root_IR-64_N-) vs (Shoot_IR-64_N+)+(Shoot_IR-64_N-)	1.08154e-06	-2.60088	down-regulated
Os04g0632600	[(Root_IR-64_N+)+(Root_IR-64_N-) vs (Shoot_IR-64_N+)+(Shoot_IR-64_N-)	1.08154e-06	-3.46349	down-regulated
Os06g0254700	[(Root_IR-64_N+)+(Root_IR-64_N-) vs (Shoot_IR-64_N+)+(Shoot_IR-64_N-)	1.08171e-06	2.7958	up-regulated
Os12g0603800	[(Root_IR-64_N+)+(Root_IR-64_N-) vs (Shoot_IR-64_N+)+(Shoot_IR-64_N-)	1.08492e-06	3.04527	up-regulated
Os01g0264400	[(Root_IR-64_N+)+(Root_IR-64_N-) vs (Shoot_IR-64_N+)+(Shoot_IR-64_N-)	1.08516e-06	2.49401	up-regulated
Os01g0763200	[(Root_IR-64_N+)+(Root_IR-64_N-) vs (Shoot_IR-64_N+)+(Shoot_IR-64_N-)	1.08516e-06	-2.41358	down-regulated
Os12g0583500	[(Root_IR-64_N+)+(Root_IR-64_N-) vs (Shoot_IR-64_N+)+(Shoot_IR-64_N-)	1.08516e-06	-1.62957	down-regulated
Os05g0437050	[(Root_IR-64_N+)+(Root_IR-64_N-) vs (Shoot_IR-64_N+)+(Shoot_IR-64_N-)	1.08913e-06	4.62015	up-regulated
Os03g0371400	[(Root_IR-64_N+)+(Root_IR-64_N-) vs (Shoot_IR-64_N+)+(Shoot_IR-64_N-)	1.09071e-06	-6.83811	down-regulated
Os05g0398800	[(Root_IR-64_N+)+(Root_IR-64_N-) vs (Shoot_IR-64_N+)+(Shoot_IR-64_N-)	1.09604e-06	-3.00865	down-regulated
Os03g0152600	[(Root_IR-64_N+)+(Root_IR-64_N-) vs (Shoot_IR-64_N+)+(Shoot_IR-64_N-)	1.10923e-06	-3.9188	down-regulated
Os02g0574100	[(Root_IR-64_N+)+(Root_IR-64_N-) vs (Shoot_IR-64_N+)+(Shoot_IR-64_N-)	1.11447e-06	-3.20577	down-regulated
Os01g0227500	[(Root_IR-64_N+)+(Root_IR-64_N-) vs (Shoot_IR-64_N+)+(Shoot_IR-64_N-)	1.11701e-06	-2.73173	down-regulated
Os03g0691800	[(Root_IR-64_N+)+(Root_IR-64_N-) vs (Shoot_IR-64_N+)+(Shoot_IR-64_N-)	1.11701e-06	2.83063	up-regulated
Os09g0556500	[(Root_IR-64_N+)+(Root_IR-64_N-) vs (Shoot_IR-64_N+)+(Shoot_IR-64_N-)	1.11752e-06	-2.0409	down-regulated
Os07g0205700	[(Root_IR-64_N+)+(Root_IR-64_N-) vs (Shoot_IR-64_N+)+(Shoot_IR-64_N-)	1.11792e-06	-1.96206	down-regulated
Os01g0262500	[(Root_IR-64_N+)+(Root_IR-64_N-) vs (Shoot_IR-64_N+)+(Shoot_IR-64_N-)	1.11809e-06	-1.65305	down-regulated
Os01g0960300	[(Root_IR-64_N+)+(Root_IR-64_N-) vs (Shoot_IR-64_N+)+(Shoot_IR-64_N-)	1.11839e-06	-2.57598	down-regulated
Os02g0671100	[(Root_IR-64_N+)+(Root_IR-64_N-) vs (Shoot_IR-64_N+)+(Shoot_IR-64_N-)	1.11839e-06	2.76921	up-regulated
Os10g0191300	[(Root_IR-64_N+)+(Root_IR-64_N-) vs (Shoot_IR-64_N+)+(Shoot_IR-64_N-)	1.12227e-06	7.86609	up-regulated
Os04g0597300	[(Root_IR-64_N+)+(Root_IR-64_N-) vs (Shoot_IR-64_N+)+(Shoot_IR-64_N-)	1.12462e-06	5.35977	up-regulated
Os12g0137200	[(Root_IR-64_N+)+(Root_IR-64_N-) vs (Shoot_IR-64_N+)+(Shoot_IR-64_N-)	1.12736e-06	-4.74871	down-regulated
Os01g0944900	[(Root_IR-64_N+)+(Root_IR-64_N-) vs (Shoot_IR-64_N+)+(Shoot_IR-64_N-)	1.13376e-06	-4.30402	down-regulated
Os07g0468100	[(Root_IR-64_N+)+(Root_IR-64_N-) vs (Shoot_IR-64_N+)+(Shoot_IR-64_N-)	1.14805e-06	-3.48998	down-regulated
Os03g0819400	[(Root_IR-64_N+)+(Root_IR-64_N-) vs (Shoot_IR-64_N+)+(Shoot_IR-64_N-)	1.14827e-06	-2.25994	down-regulated
Os05g0556700	[(Root_IR-64_N+)+(Root_IR-64_N-) vs (Shoot_IR-64_N+)+(Shoot_IR-64_N-)	1.14827e-06	2.86887	up-regulated
Os06g0319800	[(Root_IR-64_N+)+(Root_IR-64_N-) vs (Shoot_IR-64_N+)+(Shoot_IR-64_N-)	1.14937e-06	-2.70413	down-regulated
Os01g0332150	[(Root_IR-64_N+)+(Root_IR-64_N-) vs (Shoot_IR-64_N+)+(Shoot_IR-64_N-)	1.15106e-06	-3.7536	down-regulated
Os03g0823800	[(Root_IR-64_N+)+(Root_IR-64_N-) vs (Shoot_IR-64_N+)+(Shoot_IR-64_N-)	1.1519e-06	3.79712	up-regulated
Os09g0522100	[(Root_IR-64_N+)+(Root_IR-64_N-) vs (Shoot_IR-64_N+)+(Shoot_IR-64_N-)	1.1519e-06	3.01129	up-regulated
Os03g0144500	[(Root_IR-64_N+)+(Root_IR-64_N-) vs (Shoot_IR-64_N+)+(Shoot_IR-64_N-)	1.16464e-06	5.56224	up-regulated
Os08g0520000	[(Root_IR-64_N+)+(Root_IR-64_N-) vs (Shoot_IR-64_N+)+(Shoot_IR-64_N-)	1.17768e-06	-4.92141	down-regulated
Os02g0740600	[(Root_IR-64_N+)+(Root_IR-64_N-) vs (Shoot_IR-64_N+)+(Shoot_IR-64_N-)	1.18077e-06	4.10195	up-regulated
Os03g0161500	[(Root_IR-64_N+)+(Root_IR-64_N-) vs (Shoot_IR-64_N+)+(Shoot_IR-64_N-)	1.18077e-06	-2.01564	down-regulated
Os03g0424800	[(Root_IR-64_N+)+(Root_IR-64_N-) vs (Shoot_IR-64_N+)+(Shoot_IR-64_N-)	1.18328e-06	2.09714	up-regulated
Os01g0686200	[(Root_IR-64_N+)+(Root_IR-64_N-) vs (Shoot_IR-64_N+)+(Shoot_IR-64_N-)	1.18351e-06	-5.75353	down-regulated
Os08g0476300	[(Root_IR-64_N+)+(Root_IR-64_N-) vs (Shoot_IR-64_N+)+(Shoot_IR-64_N-)	1.18371e-06	-3.10845	down-regulated
Os02g0129900	[(Root_IR-64_N+)+(Root_IR-64_N-) vs (Shoot_IR-64_N+)+(Shoot_IR-64_N-)	1.1871e-06	-4.43626	down-regulated
Os05g0357200	[(Root_IR-64_N+)+(Root_IR-64_N-) vs (Shoot_IR-64_N+)+(Shoot_IR-64_N-)	1.19511e-06	-1.55065	down-regulated
Os06g0149700	[(Root_IR-64_N+)+(Root_IR-64_N-) vs (Shoot_IR-64_N+)+(Shoot_IR-64_N-)	1.19511e-06	3.74922	up-regulated
Os07g0538200	[(Root_IR-64_N+)+(Root_IR-64_N-) vs (Shoot_IR-64_N+)+(Shoot_IR-64_N-)	1.20432e-06	2.99237	up-regulated
Os04g0606700	[(Root_IR-64_N+)+(Root_IR-64_N-) vs (Shoot_IR-64_N+)+(Shoot_IR-64_N-)	1.20602e-06	-1.71376	down-regulated
Os03g0823000	[(Root_IR-64_N+)+(Root_IR-64_N-) vs (Shoot_IR-64_N+)+(Shoot_IR-64_N-)	1.21634e-06	-1.71315	down-regulated
Os07g0435300	[(Root_IR-64_N+)+(Root_IR-64_N-) vs (Shoot_IR-64_N+)+(Shoot_IR-64_N-)	1.2173e-06	-8.07846	down-regulated
Os08g0525000	[(Root_IR-64_N+)+(Root_IR-64_N-) vs (Shoot_IR-64_N+)+(Shoot_IR-64_N-)	1.21883e-06	2.75671	up-regulated
Os03g0334100	[(Root_IR-64_N+)+(Root_IR-64_N-) vs (Shoot_IR-64_N+)+(Shoot_IR-64_N-)	1.22245e-06	-1.643	down-regulated
Os04g0482300	[(Root_IR-64_N+)+(Root_IR-64_N-) vs (Shoot_IR-64_N+)+(Shoot_IR-64_N-)	1.22485e-06	1.74204	up-regulated
Os12g0257900	[(Root_IR-64_N+)+(Root_IR-64_N-) vs (Shoot_IR-64_N+)+(Shoot_IR-64_N-)	1.2313e-06	3.53118	up-regulated
Os07g0613600	[(Root_IR-64_N+)+(Root_IR-64_N-) vs (Shoot_IR-64_N+)+(Shoot_IR-64_N-)	1.23302e-06	4.29042	up-regulated
Os01g0519400	[(Root_IR-64_N+)+(Root_IR-64_N-) vs (Shoot_IR-64_N+)+(Shoot_IR-64_N-)	1.2336e-06	-1.60615	down-regulated
Os07g0586800	[(Root_IR-64_N+)+(Root_IR-64_N-) vs (Shoot_IR-64_N+)+(Shoot_IR-64_N-)	1.2336e-06	3.15093	up-regulated
Os12g0616800	[(Root_IR-64_N+)+(Root_IR-64_N-) vs (Shoot_IR-64_N+)+(Shoot_IR-64_N-)	1.23947e-06	-7.20148	down-regulated
Os05g0355300	[(Root_IR-64_N+)+(Root_IR-64_N-) vs (Shoot_IR-64_N+)+(Shoot_IR-64_N-)	1.24038e-06	-2.2073	down-regulated
Os05g0470900	[(Root_IR-64_N+)+(Root_IR-64_N-) vs (Shoot_IR-64_N+)+(Shoot_IR-64_N-)	1.2412e-06	-4.54046	down-regulated
Os12g0283900	[(Root_IR-64_N+)+(Root_IR-64_N-) vs (Shoot_IR-64_N+)+(Shoot_IR-64_N-)	1.24629e-06	-1.70328	down-regulated
Os11g0634800	[(Root_IR-64_N+)+(Root_IR-64_N-) vs (Shoot_IR-64_N+)+(Shoot_IR-64_N-)	1.24965e-06	3.52891	up-regulated
Os11g0585900	[(Root_IR-64_N+)+(Root_IR-64_N-) vs (Shoot_IR-64_N+)+(Shoot_IR-64_N-)	1.25049e-06	1.43713	up-regulated
Os01g0695200	[(Root_IR-64_N+)+(Root_IR-64_N-) vs (Shoot_IR-64_N+)+(Shoot_IR-64_N-)	1.25424e-06	2.15432	up-regulated
Os04g0319700	[(Root_IR-64_N+)+(Root_IR-64_N-) vs (Shoot_IR-64_N+)+(Shoot_IR-64_N-)	1.25424e-06	5.36592	up-regulated
Os07g0182900	[(Root_IR-64_N+)+(Root_IR-64_N-) vs (Shoot_IR-64_N+)+(Shoot_IR-64_N-)	1.25424e-06	2.50385	up-regulated
Os04g0612500	[(Root_IR-64_N+)+(Root_IR-64_N-) vs (Shoot_IR-64_N+)+(Shoot_IR-64_N-)	1.2614e-06	-8.0232	down-regulated
Os03g0654600	[(Root_IR-64_N+)+(Root_IR-64_N-) vs (Shoot_IR-64_N+)+(Shoot_IR-64_N-)	1.26948e-06	-3.72489	down-regulated
Os06g0710300	[(Root_IR-64_N+)+(Root_IR-64_N-) vs (Shoot_IR-64_N+)+(Shoot_IR-64_N-)	1.26948e-06	-3.95294	down-regulated
Os08g0404500	[(Root_IR-64_N+)+(Root_IR-64_N-) vs (Shoot_IR-64_N+)+(Shoot_IR-64_N-)	1.26948e-06	3.61843	up-regulated
Os01g0225000	[(Root_IR-64_N+)+(Root_IR-64_N-) vs (Shoot_IR-64_N+)+(Shoot_IR-64_N-)	1.28255e-06	-2.97311	down-regulated
Os02g0582800	[(Root_IR-64_N+)+(Root_IR-64_N-) vs (Shoot_IR-64_N+)+(Shoot_IR-64_N-)	1.28305e-06	2.30114	up-regulated
Os10g0331600	[(Root_IR-64_N+)+(Root_IR-64_N-) vs (Shoot_IR-64_N+)+(Shoot_IR-64_N-)	1.28659e-06	-6.65489	down-regulated
Os05g0381500	[(Root_IR-64_N+)+(Root_IR-64_N-) vs (Shoot_IR-64_N+)+(Shoot_IR-64_N-)	1.29136e-06	-2.38634	down-regulated
Os01g0813100	[(Root_IR-64_N+)+(Root_IR-64_N-) vs (Shoot_IR-64_N+)+(Shoot_IR-64_N-)	1.29708e-06	2.63405	up-regulated
Os01g0823600	[(Root_IR-64_N+)+(Root_IR-64_N-) vs (Shoot_IR-64_N+)+(Shoot_IR-64_N-)	1.29708e-06	-7.99331	down-regulated
Os05g0321600	[(Root_IR-64_N+)+(Root_IR-64_N-) vs (Shoot_IR-64_N+)+(Shoot_IR-64_N-)	1.29708e-06	-4.23285	down-regulated
Os05g0451200	[(Root_IR-64_N+)+(Root_IR-64_N-) vs (Shoot_IR-64_N+)+(Shoot_IR-64_N-)	1.29708e-06	-4.75255	down-regulated
Os04g0587400	[(Root_IR-64_N+)+(Root_IR-64_N-) vs (Shoot_IR-64_N+)+(Shoot_IR-64_N-)	1.29772e-06	-2.67239	down-regulated
Os03g0747800	[(Root_IR-64_N+)+(Root_IR-64_N-) vs (Shoot_IR-64_N+)+(Shoot_IR-64_N-)	1.30288e-06	1.66196	up-regulated
Os02g0816100	[(Root_IR-64_N+)+(Root_IR-64_N-) vs (Shoot_IR-64_N+)+(Shoot_IR-64_N-)	1.3134e-06	-1.74358	down-regulated
Os04g0619400	[(Root_IR-64_N+)+(Root_IR-64_N-) vs (Shoot_IR-64_N+)+(Shoot_IR-64_N-)	1.3134e-06	2.28494	up-regulated
Os12g0297500	[(Root_IR-64_N+)+(Root_IR-64_N-) vs (Shoot_IR-64_N+)+(Shoot_IR-64_N-)	1.31691e-06	-1.71988	down-regulated
Os06g0501900	[(Root_IR-64_N+)+(Root_IR-64_N-) vs (Shoot_IR-64_N+)+(Shoot_IR-64_N-)	1.31921e-06	-1.83803	down-regulated
Os07g0550900	[(Root_IR-64_N+)+(Root_IR-64_N-) vs (Shoot_IR-64_N+)+(Shoot_IR-64_N-)	1.32023e-06	2.53452	up-regulated
Os01g0155800	[(Root_IR-64_N+)+(Root_IR-64_N-) vs (Shoot_IR-64_N+)+(Shoot_IR-64_N-)	1.32272e-06	5.99857	up-regulated
Os01g0949800	[(Root_IR-64_N+)+(Root_IR-64_N-) vs (Shoot_IR-64_N+)+(Shoot_IR-64_N-)	1.32516e-06	9.38977	up-regulated
Os02g0665500	[(Root_IR-64_N+)+(Root_IR-64_N-) vs (Shoot_IR-64_N+)+(Shoot_IR-64_N-)	1.32516e-06	1.62941	up-regulated
Os06g0120200	[(Root_IR-64_N+)+(Root_IR-64_N-) vs (Shoot_IR-64_N+)+(Shoot_IR-64_N-)	1.32516e-06	-4.75671	down-regulated
Os11g0687200	[(Root_IR-64_N+)+(Root_IR-64_N-) vs (Shoot_IR-64_N+)+(Shoot_IR-64_N-)	1.32516e-06	-8.6381	down-regulated
Os06g0255400	[(Root_IR-64_N+)+(Root_IR-64_N-) vs (Shoot_IR-64_N+)+(Shoot_IR-64_N-)	1.33393e-06	1.97348	up-regulated
Os01g0787000	[(Root_IR-64_N+)+(Root_IR-64_N-) vs (Shoot_IR-64_N+)+(Shoot_IR-64_N-)	1.33826e-06	2.84206	up-regulated
Os01g0789100	[(Root_IR-64_N+)+(Root_IR-64_N-) vs (Shoot_IR-64_N+)+(Shoot_IR-64_N-)	1.33826e-06	2.42837	up-regulated
Os03g0711150	[(Root_IR-64_N+)+(Root_IR-64_N-) vs (Shoot_IR-64_N+)+(Shoot_IR-64_N-)	1.33836e-06	-8.15677	down-regulated
Os03g0843800	[(Root_IR-64_N+)+(Root_IR-64_N-) vs (Shoot_IR-64_N+)+(Shoot_IR-64_N-)	1.33872e-06	-3.09142	down-regulated
Os08g0313200	[(Root_IR-64_N+)+(Root_IR-64_N-) vs (Shoot_IR-64_N+)+(Shoot_IR-64_N-)	1.34028e-06	-2.18227	down-regulated
Os01g0260500	[(Root_IR-64_N+)+(Root_IR-64_N-) vs (Shoot_IR-64_N+)+(Shoot_IR-64_N-)	1.34243e-06	-1.4756	down-regulated
Os06g0656300	[(Root_IR-64_N+)+(Root_IR-64_N-) vs (Shoot_IR-64_N+)+(Shoot_IR-64_N-)	1.3466e-06	-2.43226	down-regulated
Os05g0513100	[(Root_IR-64_N+)+(Root_IR-64_N-) vs (Shoot_IR-64_N+)+(Shoot_IR-64_N-)	1.34715e-06	-3.4424	down-regulated
Os02g0804500	[(Root_IR-64_N+)+(Root_IR-64_N-) vs (Shoot_IR-64_N+)+(Shoot_IR-64_N-)	1.34796e-06	-2.36307	down-regulated
Os03g0326200	[(Root_IR-64_N+)+(Root_IR-64_N-) vs (Shoot_IR-64_N+)+(Shoot_IR-64_N-)	1.35848e-06	3.48417	up-regulated
Os11g0664400	[(Root_IR-64_N+)+(Root_IR-64_N-) vs (Shoot_IR-64_N+)+(Shoot_IR-64_N-)	1.36052e-06	3.6562	up-regulated
Os05g0390100	[(Root_IR-64_N+)+(Root_IR-64_N-) vs (Shoot_IR-64_N+)+(Shoot_IR-64_N-)	1.36717e-06	-1.89916	down-regulated
Os08g0437300	[(Root_IR-64_N+)+(Root_IR-64_N-) vs (Shoot_IR-64_N+)+(Shoot_IR-64_N-)	1.37325e-06	-4.37223	down-regulated
Os03g0657100	[(Root_IR-64_N+)+(Root_IR-64_N-) vs (Shoot_IR-64_N+)+(Shoot_IR-64_N-)	1.38027e-06	1.28602	up-regulated
Os02g0705600	[(Root_IR-64_N+)+(Root_IR-64_N-) vs (Shoot_IR-64_N+)+(Shoot_IR-64_N-)	1.39297e-06	1.51996	up-regulated
Os01g0833500	[(Root_IR-64_N+)+(Root_IR-64_N-) vs (Shoot_IR-64_N+)+(Shoot_IR-64_N-)	1.39433e-06	2.75886	up-regulated
Os07g0503500	[(Root_IR-64_N+)+(Root_IR-64_N-) vs (Shoot_IR-64_N+)+(Shoot_IR-64_N-)	1.39867e-06	-4.05858	down-regulated
Os02g0589000	[(Root_IR-64_N+)+(Root_IR-64_N-) vs (Shoot_IR-64_N+)+(Shoot_IR-64_N-)	1.40036e-06	-7.76249	down-regulated
Os07g0599600	[(Root_IR-64_N+)+(Root_IR-64_N-) vs (Shoot_IR-64_N+)+(Shoot_IR-64_N-)	1.40697e-06	3.38606	up-regulated
Os04g0464200	[(Root_IR-64_N+)+(Root_IR-64_N-) vs (Shoot_IR-64_N+)+(Shoot_IR-64_N-)	1.42234e-06	2.40821	up-regulated
Os10g0340800	[(Root_IR-64_N+)+(Root_IR-64_N-) vs (Shoot_IR-64_N+)+(Shoot_IR-64_N-)	1.42234e-06	-2.09634	down-regulated
Os06g0549300	[(Root_IR-64_N+)+(Root_IR-64_N-) vs (Shoot_IR-64_N+)+(Shoot_IR-64_N-)	1.43354e-06	2.27385	up-regulated
Os10g0436900	[(Root_IR-64_N+)+(Root_IR-64_N-) vs (Shoot_IR-64_N+)+(Shoot_IR-64_N-)	1.45187e-06	-3.02391	down-regulated
Os01g0764000	[(Root_IR-64_N+)+(Root_IR-64_N-) vs (Shoot_IR-64_N+)+(Shoot_IR-64_N-)	1.45697e-06	1.76016	up-regulated
Os07g0694000	[(Root_IR-64_N+)+(Root_IR-64_N-) vs (Shoot_IR-64_N+)+(Shoot_IR-64_N-)	1.45852e-06	-1.34967	down-regulated
Os12g0562400	[(Root_IR-64_N+)+(Root_IR-64_N-) vs (Shoot_IR-64_N+)+(Shoot_IR-64_N-)	1.46407e-06	1.37885	up-regulated
Os12g0567500	[(Root_IR-64_N+)+(Root_IR-64_N-) vs (Shoot_IR-64_N+)+(Shoot_IR-64_N-)	1.46407e-06	4.25099	up-regulated
Os01g0141600	[(Root_IR-64_N+)+(Root_IR-64_N-) vs (Shoot_IR-64_N+)+(Shoot_IR-64_N-)	1.46814e-06	-4.75792	down-regulated
Os08g0374000	[(Root_IR-64_N+)+(Root_IR-64_N-) vs (Shoot_IR-64_N+)+(Shoot_IR-64_N-)	1.46814e-06	3.53813	up-regulated
Os01g0566900	[(Root_IR-64_N+)+(Root_IR-64_N-) vs (Shoot_IR-64_N+)+(Shoot_IR-64_N-)	1.47065e-06	1.31103	up-regulated
Os02g0148700	[(Root_IR-64_N+)+(Root_IR-64_N-) vs (Shoot_IR-64_N+)+(Shoot_IR-64_N-)	1.47065e-06	-3.04028	down-regulated
Os07g0558200	[(Root_IR-64_N+)+(Root_IR-64_N-) vs (Shoot_IR-64_N+)+(Shoot_IR-64_N-)	1.47475e-06	-2.30743	down-regulated
Os07g0568900	[(Root_IR-64_N+)+(Root_IR-64_N-) vs (Shoot_IR-64_N+)+(Shoot_IR-64_N-)	1.47949e-06	-2.92642	down-regulated
Os01g0298301	[(Root_IR-64_N+)+(Root_IR-64_N-) vs (Shoot_IR-64_N+)+(Shoot_IR-64_N-)	1.48032e-06	4.04788	up-regulated
Os10g0398100	[(Root_IR-64_N+)+(Root_IR-64_N-) vs (Shoot_IR-64_N+)+(Shoot_IR-64_N-)	1.48032e-06	4.14428	up-regulated
Os02g0755000	[(Root_IR-64_N+)+(Root_IR-64_N-) vs (Shoot_IR-64_N+)+(Shoot_IR-64_N-)	1.48336e-06	1.69278	up-regulated
Os03g0771100	[(Root_IR-64_N+)+(Root_IR-64_N-) vs (Shoot_IR-64_N+)+(Shoot_IR-64_N-)	1.4879e-06	2.69607	up-regulated
Os06g0251100	[(Root_IR-64_N+)+(Root_IR-64_N-) vs (Shoot_IR-64_N+)+(Shoot_IR-64_N-)	1.4879e-06	-3.60069	down-regulated
Os07g0568100	[(Root_IR-64_N+)+(Root_IR-64_N-) vs (Shoot_IR-64_N+)+(Shoot_IR-64_N-)	1.48898e-06	2.07438	up-regulated
Os02g0743700	[(Root_IR-64_N+)+(Root_IR-64_N-) vs (Shoot_IR-64_N+)+(Shoot_IR-64_N-)	1.48904e-06	-3.25518	down-regulated
Os02g0806500	[(Root_IR-64_N+)+(Root_IR-64_N-) vs (Shoot_IR-64_N+)+(Shoot_IR-64_N-)	1.49877e-06	5.66777	up-regulated
Os11g0568700	[(Root_IR-64_N+)+(Root_IR-64_N-) vs (Shoot_IR-64_N+)+(Shoot_IR-64_N-)	1.50005e-06	-1.53827	down-regulated
Os07g0600200	[(Root_IR-64_N+)+(Root_IR-64_N-) vs (Shoot_IR-64_N+)+(Shoot_IR-64_N-)	1.50286e-06	4.37834	up-regulated
Os01g0847300	[(Root_IR-64_N+)+(Root_IR-64_N-) vs (Shoot_IR-64_N+)+(Shoot_IR-64_N-)	1.50289e-06	1.23887	up-regulated
Os01g0857200	[(Root_IR-64_N+)+(Root_IR-64_N-) vs (Shoot_IR-64_N+)+(Shoot_IR-64_N-)	1.50289e-06	-1.7517	down-regulated
Os12g0595800	[(Root_IR-64_N+)+(Root_IR-64_N-) vs (Shoot_IR-64_N+)+(Shoot_IR-64_N-)	1.50289e-06	1.42224	up-regulated
Os03g0134500	[(Root_IR-64_N+)+(Root_IR-64_N-) vs (Shoot_IR-64_N+)+(Shoot_IR-64_N-)	1.50988e-06	6.09836	up-regulated
Os01g0772500	[(Root_IR-64_N+)+(Root_IR-64_N-) vs (Shoot_IR-64_N+)+(Shoot_IR-64_N-)	1.51067e-06	3.81553	up-regulated
Os12g0181200	[(Root_IR-64_N+)+(Root_IR-64_N-) vs (Shoot_IR-64_N+)+(Shoot_IR-64_N-)	1.51093e-06	4.01869	up-regulated
Os05g0524500	[(Root_IR-64_N+)+(Root_IR-64_N-) vs (Shoot_IR-64_N+)+(Shoot_IR-64_N-)	1.51145e-06	5.17418	up-regulated
Os09g0561600	[(Root_IR-64_N+)+(Root_IR-64_N-) vs (Shoot_IR-64_N+)+(Shoot_IR-64_N-)	1.51158e-06	2.40839	up-regulated
Os02g0639100	[(Root_IR-64_N+)+(Root_IR-64_N-) vs (Shoot_IR-64_N+)+(Shoot_IR-64_N-)	1.51221e-06	-4.93813	down-regulated
Os03g0640000	[(Root_IR-64_N+)+(Root_IR-64_N-) vs (Shoot_IR-64_N+)+(Shoot_IR-64_N-)	1.51879e-06	2.42057	up-regulated
Os06g0199100	[(Root_IR-64_N+)+(Root_IR-64_N-) vs (Shoot_IR-64_N+)+(Shoot_IR-64_N-)	1.51879e-06	-3.17949	down-regulated
Os03g0800500	[(Root_IR-64_N+)+(Root_IR-64_N-) vs (Shoot_IR-64_N+)+(Shoot_IR-64_N-)	1.51977e-06	-1.57238	down-regulated
Os06g0639800	[(Root_IR-64_N+)+(Root_IR-64_N-) vs (Shoot_IR-64_N+)+(Shoot_IR-64_N-)	1.51984e-06	-3.75055	down-regulated
Os06g0559400	[(Root_IR-64_N+)+(Root_IR-64_N-) vs (Shoot_IR-64_N+)+(Shoot_IR-64_N-)	1.53018e-06	-5.1211	down-regulated
Os03g0140200	[(Root_IR-64_N+)+(Root_IR-64_N-) vs (Shoot_IR-64_N+)+(Shoot_IR-64_N-)	1.53309e-06	-1.72185	down-regulated
Os07g0486500	[(Root_IR-64_N+)+(Root_IR-64_N-) vs (Shoot_IR-64_N+)+(Shoot_IR-64_N-)	1.53705e-06	-1.46797	down-regulated
Os09g0551251	[(Root_IR-64_N+)+(Root_IR-64_N-) vs (Shoot_IR-64_N+)+(Shoot_IR-64_N-)	1.54431e-06	8.0241	up-regulated
Os01g0770000	[(Root_IR-64_N+)+(Root_IR-64_N-) vs (Shoot_IR-64_N+)+(Shoot_IR-64_N-)	1.54622e-06	-6.13291	down-regulated
Os03g0117100	[(Root_IR-64_N+)+(Root_IR-64_N-) vs (Shoot_IR-64_N+)+(Shoot_IR-64_N-)	1.54622e-06	-5.8555	down-regulated
Os03g0699300	[(Root_IR-64_N+)+(Root_IR-64_N-) vs (Shoot_IR-64_N+)+(Shoot_IR-64_N-)	1.55055e-06	-2.80014	down-regulated
Os04g0569300	[(Root_IR-64_N+)+(Root_IR-64_N-) vs (Shoot_IR-64_N+)+(Shoot_IR-64_N-)	1.55643e-06	1.5616	up-regulated
Os05g0551900	[(Root_IR-64_N+)+(Root_IR-64_N-) vs (Shoot_IR-64_N+)+(Shoot_IR-64_N-)	1.56587e-06	-2.10308	down-regulated
Os03g0644200	[(Root_IR-64_N+)+(Root_IR-64_N-) vs (Shoot_IR-64_N+)+(Shoot_IR-64_N-)	1.5751e-06	-1.61208	down-regulated
Os04g0443900	[(Root_IR-64_N+)+(Root_IR-64_N-) vs (Shoot_IR-64_N+)+(Shoot_IR-64_N-)	1.57529e-06	-4.41786	down-regulated
Os01g0919900	[(Root_IR-64_N+)+(Root_IR-64_N-) vs (Shoot_IR-64_N+)+(Shoot_IR-64_N-)	1.57788e-06	-2.73876	down-regulated
Os02g0816600	[(Root_IR-64_N+)+(Root_IR-64_N-) vs (Shoot_IR-64_N+)+(Shoot_IR-64_N-)	1.5845e-06	-2.45324	down-regulated
Os03g0750500	[(Root_IR-64_N+)+(Root_IR-64_N-) vs (Shoot_IR-64_N+)+(Shoot_IR-64_N-)	1.5845e-06	2.53013	up-regulated
Os11g0586825	[(Root_IR-64_N+)+(Root_IR-64_N-) vs (Shoot_IR-64_N+)+(Shoot_IR-64_N-)	1.5845e-06	5.007	up-regulated
Os03g0149300	[(Root_IR-64_N+)+(Root_IR-64_N-) vs (Shoot_IR-64_N+)+(Shoot_IR-64_N-)	1.60636e-06	2.35412	up-regulated
Os03g0819600	[(Root_IR-64_N+)+(Root_IR-64_N-) vs (Shoot_IR-64_N+)+(Shoot_IR-64_N-)	1.60999e-06	-1.52718	down-regulated
Os08g0474000	[(Root_IR-64_N+)+(Root_IR-64_N-) vs (Shoot_IR-64_N+)+(Shoot_IR-64_N-)	1.61164e-06	2.35084	up-regulated
Os06g0328400	[(Root_IR-64_N+)+(Root_IR-64_N-) vs (Shoot_IR-64_N+)+(Shoot_IR-64_N-)	1.61303e-06	6.84319	up-regulated
Os04g0132400	[(Root_IR-64_N+)+(Root_IR-64_N-) vs (Shoot_IR-64_N+)+(Shoot_IR-64_N-)	1.61872e-06	4.9644	up-regulated
Os11g0179000	[(Root_IR-64_N+)+(Root_IR-64_N-) vs (Shoot_IR-64_N+)+(Shoot_IR-64_N-)	1.61872e-06	2.41215	up-regulated
Os05g0555300	[(Root_IR-64_N+)+(Root_IR-64_N-) vs (Shoot_IR-64_N+)+(Shoot_IR-64_N-)	1.62121e-06	-4.00997	down-regulated
Os04g0488700	[(Root_IR-64_N+)+(Root_IR-64_N-) vs (Shoot_IR-64_N+)+(Shoot_IR-64_N-)	1.62339e-06	1.53841	up-regulated
Os11g0593000	[(Root_IR-64_N+)+(Root_IR-64_N-) vs (Shoot_IR-64_N+)+(Shoot_IR-64_N-)	1.63401e-06	6.34613	up-regulated
Os06g0115400	[(Root_IR-64_N+)+(Root_IR-64_N-) vs (Shoot_IR-64_N+)+(Shoot_IR-64_N-)	1.63726e-06	-2.55102	down-regulated
Os08g0481100	[(Root_IR-64_N+)+(Root_IR-64_N-) vs (Shoot_IR-64_N+)+(Shoot_IR-64_N-)	1.64243e-06	3.07256	up-regulated
Os10g0111700	[(Root_IR-64_N+)+(Root_IR-64_N-) vs (Shoot_IR-64_N+)+(Shoot_IR-64_N-)	1.64678e-06	-4.02575	down-regulated
Os02g0635600	[(Root_IR-64_N+)+(Root_IR-64_N-) vs (Shoot_IR-64_N+)+(Shoot_IR-64_N-)	1.65063e-06	-2.01951	down-regulated
Os12g0145100	[(Root_IR-64_N+)+(Root_IR-64_N-) vs (Shoot_IR-64_N+)+(Shoot_IR-64_N-)	1.66573e-06	-1.19005	down-regulated
Os05g0596500	[(Root_IR-64_N+)+(Root_IR-64_N-) vs (Shoot_IR-64_N+)+(Shoot_IR-64_N-)	1.67106e-06	6.99703	up-regulated
Os06g0531600	[(Root_IR-64_N+)+(Root_IR-64_N-) vs (Shoot_IR-64_N+)+(Shoot_IR-64_N-)	1.67106e-06	-2.74421	down-regulated
Os10g0124100	[(Root_IR-64_N+)+(Root_IR-64_N-) vs (Shoot_IR-64_N+)+(Shoot_IR-64_N-)	1.67106e-06	-1.38279	down-regulated
Os03g0135600	[(Root_IR-64_N+)+(Root_IR-64_N-) vs (Shoot_IR-64_N+)+(Shoot_IR-64_N-)	1.67799e-06	-1.8176	down-regulated
Os03g0729000	[(Root_IR-64_N+)+(Root_IR-64_N-) vs (Shoot_IR-64_N+)+(Shoot_IR-64_N-)	1.6888e-06	-4.64871	down-regulated
Os07g0432201	[(Root_IR-64_N+)+(Root_IR-64_N-) vs (Shoot_IR-64_N+)+(Shoot_IR-64_N-)	1.6888e-06	6.95923	up-regulated
Os11g0269900	[(Root_IR-64_N+)+(Root_IR-64_N-) vs (Shoot_IR-64_N+)+(Shoot_IR-64_N-)	1.69311e-06	5.89444	up-regulated
Os12g0563600	[(Root_IR-64_N+)+(Root_IR-64_N-) vs (Shoot_IR-64_N+)+(Shoot_IR-64_N-)	1.69311e-06	-8.11824	down-regulated
Os03g0595300	[(Root_IR-64_N+)+(Root_IR-64_N-) vs (Shoot_IR-64_N+)+(Shoot_IR-64_N-)	1.69901e-06	-5.73612	down-regulated
Os06g0716401	[(Root_IR-64_N+)+(Root_IR-64_N-) vs (Shoot_IR-64_N+)+(Shoot_IR-64_N-)	1.69901e-06	4.51807	up-regulated
Os11g0282300	[(Root_IR-64_N+)+(Root_IR-64_N-) vs (Shoot_IR-64_N+)+(Shoot_IR-64_N-)	1.69901e-06	1.67883	up-regulated
Os06g0231400	[(Root_IR-64_N+)+(Root_IR-64_N-) vs (Shoot_IR-64_N+)+(Shoot_IR-64_N-)	1.70043e-06	-2.92351	down-regulated
Os04g0630100	[(Root_IR-64_N+)+(Root_IR-64_N-) vs (Shoot_IR-64_N+)+(Shoot_IR-64_N-)	1.70404e-06	-3.30479	down-regulated
Os12g0616400	[(Root_IR-64_N+)+(Root_IR-64_N-) vs (Shoot_IR-64_N+)+(Shoot_IR-64_N-)	1.73197e-06	-2.23996	down-regulated
Os02g0704600	[(Root_IR-64_N+)+(Root_IR-64_N-) vs (Shoot_IR-64_N+)+(Shoot_IR-64_N-)	1.73488e-06	1.17179	up-regulated
Os06g0271600	[(Root_IR-64_N+)+(Root_IR-64_N-) vs (Shoot_IR-64_N+)+(Shoot_IR-64_N-)	1.73488e-06	6.07658	up-regulated
Os12g0567800	[(Root_IR-64_N+)+(Root_IR-64_N-) vs (Shoot_IR-64_N+)+(Shoot_IR-64_N-)	1.73488e-06	6.93482	up-regulated
Os08g0449500	[(Root_IR-64_N+)+(Root_IR-64_N-) vs (Shoot_IR-64_N+)+(Shoot_IR-64_N-)	1.73735e-06	-1.36824	down-regulated
Os01g0685400	[(Root_IR-64_N+)+(Root_IR-64_N-) vs (Shoot_IR-64_N+)+(Shoot_IR-64_N-)	1.73827e-06	4.10815	up-regulated
Os05g0451100	[(Root_IR-64_N+)+(Root_IR-64_N-) vs (Shoot_IR-64_N+)+(Shoot_IR-64_N-)	1.73998e-06	1.53838	up-regulated
Os05g0525600	[(Root_IR-64_N+)+(Root_IR-64_N-) vs (Shoot_IR-64_N+)+(Shoot_IR-64_N-)	1.74358e-06	5.52344	up-regulated
Os05g0395000	[(Root_IR-64_N+)+(Root_IR-64_N-) vs (Shoot_IR-64_N+)+(Shoot_IR-64_N-)	1.7497e-06	-1.4404	down-regulated
Os01g0934700	[(Root_IR-64_N+)+(Root_IR-64_N-) vs (Shoot_IR-64_N+)+(Shoot_IR-64_N-)	1.7549e-06	3.6636	up-regulated
Os03g0823301	[(Root_IR-64_N+)+(Root_IR-64_N-) vs (Shoot_IR-64_N+)+(Shoot_IR-64_N-)	1.75549e-06	-5.80434	down-regulated
Os07g0490600	[(Root_IR-64_N+)+(Root_IR-64_N-) vs (Shoot_IR-64_N+)+(Shoot_IR-64_N-)	1.75549e-06	1.11771	up-regulated
Os07g0495000	[(Root_IR-64_N+)+(Root_IR-64_N-) vs (Shoot_IR-64_N+)+(Shoot_IR-64_N-)	1.75549e-06	-1.41962	down-regulated
Os07g0503900	[(Root_IR-64_N+)+(Root_IR-64_N-) vs (Shoot_IR-64_N+)+(Shoot_IR-64_N-)	1.75549e-06	-3.60865	down-regulated
Os01g0850200	[(Root_IR-64_N+)+(Root_IR-64_N-) vs (Shoot_IR-64_N+)+(Shoot_IR-64_N-)	1.76202e-06	-1.35686	down-regulated
Os06g0725700	[(Root_IR-64_N+)+(Root_IR-64_N-) vs (Shoot_IR-64_N+)+(Shoot_IR-64_N-)	1.76255e-06	4.07585	up-regulated
Os02g0743200	[(Root_IR-64_N+)+(Root_IR-64_N-) vs (Shoot_IR-64_N+)+(Shoot_IR-64_N-)	1.76995e-06	1.68697	up-regulated
Os03g0775600	[(Root_IR-64_N+)+(Root_IR-64_N-) vs (Shoot_IR-64_N+)+(Shoot_IR-64_N-)	1.77633e-06	-1.54722	down-regulated
Os07g0656800	[(Root_IR-64_N+)+(Root_IR-64_N-) vs (Shoot_IR-64_N+)+(Shoot_IR-64_N-)	1.78189e-06	-1.96456	down-regulated
Os11g0526200	[(Root_IR-64_N+)+(Root_IR-64_N-) vs (Shoot_IR-64_N+)+(Shoot_IR-64_N-)	1.78232e-06	-1.78257	down-regulated
Os06g0653900	[(Root_IR-64_N+)+(Root_IR-64_N-) vs (Shoot_IR-64_N+)+(Shoot_IR-64_N-)	1.78436e-06	1.35051	up-regulated
Os02g0665350	[(Root_IR-64_N+)+(Root_IR-64_N-) vs (Shoot_IR-64_N+)+(Shoot_IR-64_N-)	1.78503e-06	2.99335	up-regulated
Os03g0282166	[(Root_IR-64_N+)+(Root_IR-64_N-) vs (Shoot_IR-64_N+)+(Shoot_IR-64_N-)	1.78503e-06	3.45288	up-regulated
Os08g0425700	[(Root_IR-64_N+)+(Root_IR-64_N-) vs (Shoot_IR-64_N+)+(Shoot_IR-64_N-)	1.79265e-06	2.73257	up-regulated
Os01g0175850	[(Root_IR-64_N+)+(Root_IR-64_N-) vs (Shoot_IR-64_N+)+(Shoot_IR-64_N-)	1.79386e-06	2.39732	up-regulated
Os05g0495300	[(Root_IR-64_N+)+(Root_IR-64_N-) vs (Shoot_IR-64_N+)+(Shoot_IR-64_N-)	1.79549e-06	1.05509	up-regulated
Os01g0504500	[(Root_IR-64_N+)+(Root_IR-64_N-) vs (Shoot_IR-64_N+)+(Shoot_IR-64_N-)	1.80003e-06	1.72795	up-regulated
Os01g0678100	[(Root_IR-64_N+)+(Root_IR-64_N-) vs (Shoot_IR-64_N+)+(Shoot_IR-64_N-)	1.80058e-06	-6.56576	down-regulated
Os06g0215600	[(Root_IR-64_N+)+(Root_IR-64_N-) vs (Shoot_IR-64_N+)+(Shoot_IR-64_N-)	1.80058e-06	3.24071	up-regulated
Os07g0688200	[(Root_IR-64_N+)+(Root_IR-64_N-) vs (Shoot_IR-64_N+)+(Shoot_IR-64_N-)	1.81144e-06	3.15034	up-regulated
Os11g0213800	[(Root_IR-64_N+)+(Root_IR-64_N-) vs (Shoot_IR-64_N+)+(Shoot_IR-64_N-)	1.81269e-06	1.51041	up-regulated
Os03g0181500	[(Root_IR-64_N+)+(Root_IR-64_N-) vs (Shoot_IR-64_N+)+(Shoot_IR-64_N-)	1.8337e-06	-8.65226	down-regulated
Os01g0886900	[(Root_IR-64_N+)+(Root_IR-64_N-) vs (Shoot_IR-64_N+)+(Shoot_IR-64_N-)	1.83586e-06	-1.82651	down-regulated
Os11g0305400	[(Root_IR-64_N+)+(Root_IR-64_N-) vs (Shoot_IR-64_N+)+(Shoot_IR-64_N-)	1.84734e-06	6.63962	up-regulated
Os02g0716600	[(Root_IR-64_N+)+(Root_IR-64_N-) vs (Shoot_IR-64_N+)+(Shoot_IR-64_N-)	1.85176e-06	2.36935	up-regulated
Os04g0119800	[(Root_IR-64_N+)+(Root_IR-64_N-) vs (Shoot_IR-64_N+)+(Shoot_IR-64_N-)	1.85419e-06	-3.52894	down-regulated
Os05g0200400	[(Root_IR-64_N+)+(Root_IR-64_N-) vs (Shoot_IR-64_N+)+(Shoot_IR-64_N-)	1.85469e-06	3.09918	up-regulated
Os03g0762300	[(Root_IR-64_N+)+(Root_IR-64_N-) vs (Shoot_IR-64_N+)+(Shoot_IR-64_N-)	1.85699e-06	3.39823	up-regulated
Os04g0430400	[(Root_IR-64_N+)+(Root_IR-64_N-) vs (Shoot_IR-64_N+)+(Shoot_IR-64_N-)	1.87109e-06	2.35385	up-regulated
Os03g0758000	[(Root_IR-64_N+)+(Root_IR-64_N-) vs (Shoot_IR-64_N+)+(Shoot_IR-64_N-)	1.87479e-06	1.58339	up-regulated
Os03g0729200	[(Root_IR-64_N+)+(Root_IR-64_N-) vs (Shoot_IR-64_N+)+(Shoot_IR-64_N-)	1.87584e-06	-1.42994	down-regulated
Os12g0514000	[(Root_IR-64_N+)+(Root_IR-64_N-) vs (Shoot_IR-64_N+)+(Shoot_IR-64_N-)	1.87602e-06	-2.97081	down-regulated
Os01g0794100	[(Root_IR-64_N+)+(Root_IR-64_N-) vs (Shoot_IR-64_N+)+(Shoot_IR-64_N-)	1.8788e-06	2.15109	up-regulated
Os03g0338000	[(Root_IR-64_N+)+(Root_IR-64_N-) vs (Shoot_IR-64_N+)+(Shoot_IR-64_N-)	1.88216e-06	4.44	up-regulated
Os11g0591000	[(Root_IR-64_N+)+(Root_IR-64_N-) vs (Shoot_IR-64_N+)+(Shoot_IR-64_N-)	1.88331e-06	6.2697	up-regulated
Os04g0607200	[(Root_IR-64_N+)+(Root_IR-64_N-) vs (Shoot_IR-64_N+)+(Shoot_IR-64_N-)	1.89085e-06	-2.03635	down-regulated
Os07g0673400	[(Root_IR-64_N+)+(Root_IR-64_N-) vs (Shoot_IR-64_N+)+(Shoot_IR-64_N-)	1.89102e-06	-3.72955	down-regulated
Os08g0515000	[(Root_IR-64_N+)+(Root_IR-64_N-) vs (Shoot_IR-64_N+)+(Shoot_IR-64_N-)	1.89102e-06	6.69309	up-regulated
Os01g0768100	[(Root_IR-64_N+)+(Root_IR-64_N-) vs (Shoot_IR-64_N+)+(Shoot_IR-64_N-)	1.89342e-06	1.5329	up-regulated
Os03g0772300	[(Root_IR-64_N+)+(Root_IR-64_N-) vs (Shoot_IR-64_N+)+(Shoot_IR-64_N-)	1.89814e-06	-2.1531	down-regulated
[truncated: 11,611 more rows]

## Sheet: Tissue_Specific-DAS genes
GeneID	Contrasting Groups	adj.pval	maxdeltaPS	log2FC	up.down
[truncated: 639 more rows]

## Sheet: Condition_Specific-DEGs
GeneID	Contrasting Groups	adj.pval	maxdeltaPS	log2FC	up.down
[truncated: 10,667 more rows]

[truncated: 1 more sheets: Condition_Specific-DAS genes]
